# Supplementary material for: Surveillance of invasive Aedes mosquitoes along Swiss traffic axes reveals different dispersal modes for Aedes albopictus and Ae. japonicus
Source: PLoS Negl Trop Dis. 2020 Sep 28;14(9):e0008705. doi: 10.1371/journal.pntd.0008705 (PMC7544034; doi:10.1371/journal.pntd.0008705)
Supplement: S1 Data — Each line corresponds to a single observation. "sitecode" = code of the sampling site; "trapid" = unique identifier of the trap; "year" = sampling year; "round" = sampling round (round 1 to round 6); "date" = date when the slat was recovered from the ovitrap; "status" = indicates whether the trap was functional or not ("1" = the trap was working ok, "0" = there was a problem with the trap); "n.eggs" = egg count; "n.maldi" = number of eggs measured with MALDI-TOF MS; "species" = mosquito species; "albopictus" = presence of Ae. albopictus eggs ("1" = yes, "0" = no); "japonicus" = presence of Ae. japonicus eggs ("1" = yes, "0" = no); "koreicus" = presence of Ae. koreicus eggs ("1" = yes, "0" = no); "geniculatus" = presence of Ae. geniculatus eggs ("1" = yes, "0" = no); "aedes" = presence of Aedes spp. eggs ("1" = yes, "0" = no); "site" = name of the sampling site; "sitetype" type of the sampling site ("Autobahn" = motorway service area, "Bahnhof" = railway station; "Flughafen" = airport, "Hafen" = commercial harbor, "Stadt" = city); "canton" = acronym of the Swiss canton (NUTS-3) where the sampling site was located; "long" = geographical longitude in the World Geodetic System format WGS84; "lat" = geographical latitude in the World Geodetic System format WGS84; "altitude" = altitude of the sampling site in metres. (CSV) [file pntd.0008705.s001.csv]

sitecode	trapid	year	date	status	n.eggs	n.maldi	species	albopictus	japonicus	koreicus	geniculatus	aedes	site	sitetype	canton	long	lat	altitude
ARP-01	OTR-CH-ARP-001c	2014	2014-08-21	0	0	0	None	0	0	0	0	0	Flughafen Genf	Flughafen	GE	46,23701	6,1091	430
ARP-01	OTR-CH-ARP-001c	2016	2016-08-17	1	0	0	None	0	0	0	0	0	Flughafen Genf	Flughafen	GE	46,23701	6,1091	430
ARP-01	OTR-CH-ARP-001c	2018	2018-07-31	0	0	0	None	0	0	0	0	0	Flughafen Genf	Flughafen	GE	46,23701	6,1091	430
ARP-01	OTR-CH-ARP-001d	2014	2014-07-08	1	0	0	None	0	0	0	0	0	Flughafen Genf	Flughafen	GE	46,23701	6,1091	430
ARP-01	OTR-CH-ARP-001d	2017	2017-07-04	1	0	0	None	0	0	0	0	0	Flughafen Genf	Flughafen	GE	46,23701	6,1091	430
ARP-01	OTR-CH-ARP-001d	2018	2018-07-02	1	0	0	None	0	0	0	0	0	Flughafen Genf	Flughafen	GE	46,23701	6,1091	430
ARP-01	OTR-CH-ARP-001c	2017	2017-08-14	1	0	0	None	0	0	0	0	0	Flughafen Genf	Flughafen	GE	46,23701	6,1091	430
ARP-01	OTR-CH-ARP-001c	2018	2018-08-13	0	0	0	None	0	0	0	0	0	Flughafen Genf	Flughafen	GE	46,23701	6,1091	430
ARP-01	OTR-CH-ARP-001c	2014	2014-09-02	0	0	0	None	0	0	0	0	0	Flughafen Genf	Flughafen	GE	46,23701	6,1091	430
ARP-01	OTR-CH-ARP-001c	2016	2016-08-31	0	0	0	None	0	0	0	0	0	Flughafen Genf	Flughafen	GE	46,23701	6,1091	430
ARP-01	OTR-CH-ARP-001c	2017	2017-08-28	1	0	0	None	0	0	0	0	0	Flughafen Genf	Flughafen	GE	46,23701	6,1091	430
ARP-01	OTR-CH-ARP-001c	2018	2018-08-27	0	0	0	None	0	0	0	0	0	Flughafen Genf	Flughafen	GE	46,23701	6,1091	430
ARP-01	OTR-CH-ARP-001c	2014	2014-09-16	0	0	0	None	0	0	0	0	0	Flughafen Genf	Flughafen	GE	46,23701	6,1091	430
ARP-01	OTR-CH-ARP-001c	2016	2016-09-14	0	0	0	None	0	0	0	0	0	Flughafen Genf	Flughafen	GE	46,23701	6,1091	430
ARP-01	OTR-CH-ARP-001c	2017	2017-09-11	1	0	0	None	0	0	0	0	0	Flughafen Genf	Flughafen	GE	46,23701	6,1091	430
ARP-01	OTR-CH-ARP-001c	2018	2018-09-09	0	0	0	None	0	0	0	0	0	Flughafen Genf	Flughafen	GE	46,23701	6,1091	430
ARP-01	OTR-CH-ARP-001d	2017	2017-08-14	1	0	0	None	0	0	0	0	0	Flughafen Genf	Flughafen	GE	46,23701	6,1091	430
ARP-01	OTR-CH-ARP-001d	2018	2018-08-13	1	0	0	None	0	0	0	0	0	Flughafen Genf	Flughafen	GE	46,23701	6,1091	430
ARP-01	OTR-CH-ARP-001d	2014	2014-09-02	0	0	0	None	0	0	0	0	0	Flughafen Genf	Flughafen	GE	46,23701	6,1091	430
ARP-01	OTR-CH-ARP-001d	2016	2016-08-31	1	0	0	None	0	0	0	0	0	Flughafen Genf	Flughafen	GE	46,23701	6,1091	430
ARP-01	OTR-CH-ARP-001d	2017	2017-08-28	1	0	0	None	0	0	0	0	0	Flughafen Genf	Flughafen	GE	46,23701	6,1091	430
ARP-01	OTR-CH-ARP-001d	2018	2018-08-27	1	0	0	None	0	0	0	0	0	Flughafen Genf	Flughafen	GE	46,23701	6,1091	430
ARP-01	OTR-CH-ARP-001d	2014	2014-09-16	1	0	0	None	0	0	0	0	0	Flughafen Genf	Flughafen	GE	46,23701	6,1091	430
ARP-01	OTR-CH-ARP-001d	2016	2016-09-14	1	0	0	None	0	0	0	0	0	Flughafen Genf	Flughafen	GE	46,23701	6,1091	430
ARP-01	OTR-CH-ARP-001d	2017	2017-09-11	1	0	0	None	0	0	0	0	0	Flughafen Genf	Flughafen	GE	46,23701	6,1091	430
ARP-01	OTR-CH-ARP-001d	2018	2018-09-09	1	0	0	None	0	0	0	0	0	Flughafen Genf	Flughafen	GE	46,23701	6,1091	430
ARP-01	OTR-CH-ARP-001e	2014	2014-07-08	1	0	0	None	0	0	0	0	0	Flughafen Genf	Flughafen	GE	46,23701	6,1091	430
ARP-01	OTR-CH-ARP-001e	2017	2017-07-04	1	0	0	None	0	0	0	0	0	Flughafen Genf	Flughafen	GE	46,23701	6,1091	430
ARP-01	OTR-CH-ARP-001e	2018	2018-07-02	1	0	0	None	0	0	0	0	0	Flughafen Genf	Flughafen	GE	46,23701	6,1091	430
ARP-01	OTR-CH-ARP-001e	2014	2014-07-22	1	0	0	None	0	0	0	0	0	Flughafen Genf	Flughafen	GE	46,23701	6,1091	430
ARP-01	OTR-CH-ARP-001e	2016	2016-07-19	1	0	0	None	0	0	0	0	0	Flughafen Genf	Flughafen	GE	46,23701	6,1091	430
ARP-01	OTR-CH-ARP-001e	2017	2017-07-17	1	0	0	None	0	0	0	0	0	Flughafen Genf	Flughafen	GE	46,23701	6,1091	430
ARP-01	OTR-CH-ARP-001e	2018	2018-07-18	0	0	0	None	0	0	0	0	0	Flughafen Genf	Flughafen	GE	46,23701	6,1091	430
ARP-01	OTR-CH-ARP-001e	2014	2014-08-04	1	0	0	None	0	0	0	0	0	Flughafen Genf	Flughafen	GE	46,23701	6,1091	430
ARP-01	OTR-CH-ARP-001e	2016	2016-08-03	1	0	0	None	0	0	0	0	0	Flughafen Genf	Flughafen	GE	46,23701	6,1091	430
ARP-01	OTR-CH-ARP-001e	2017	2017-07-31	1	0	0	None	0	0	0	0	0	Flughafen Genf	Flughafen	GE	46,23701	6,1091	430
ARP-01	OTR-CH-ARP-001e	2018	2018-07-31	1	0	0	None	0	0	0	0	0	Flughafen Genf	Flughafen	GE	46,23701	6,1091	430
ARP-01	OTR-CH-ARP-001e	2014	2014-08-21	1	0	0	None	0	0	0	0	0	Flughafen Genf	Flughafen	GE	46,23701	6,1091	430
ARP-01	OTR-CH-ARP-001e	2016	2016-08-17	1	0	0	None	0	0	0	0	0	Flughafen Genf	Flughafen	GE	46,23701	6,1091	430
ARP-01	OTR-CH-ARP-001e	2017	2017-08-14	1	0	0	None	0	0	0	0	0	Flughafen Genf	Flughafen	GE	46,23701	6,1091	430
ARP-01	OTR-CH-ARP-001e	2018	2018-08-13	1	0	0	None	0	0	0	0	0	Flughafen Genf	Flughafen	GE	46,23701	6,1091	430
ARP-01	OTR-CH-ARP-001e	2014	2014-09-02	1	0	0	None	0	0	0	0	0	Flughafen Genf	Flughafen	GE	46,23701	6,1091	430
ARP-01	OTR-CH-ARP-001e	2016	2016-08-31	0	0	0	None	0	0	0	0	0	Flughafen Genf	Flughafen	GE	46,23701	6,1091	430
ARP-01	OTR-CH-ARP-001e	2017	2017-08-28	1	0	0	None	0	0	0	0	0	Flughafen Genf	Flughafen	GE	46,23701	6,1091	430
ARP-01	OTR-CH-ARP-001e	2018	2018-08-27	1	0	0	None	0	0	0	0	0	Flughafen Genf	Flughafen	GE	46,23701	6,1091	430
ARP-01	OTR-CH-ARP-001e	2014	2014-09-16	1	0	0	None	0	0	0	0	0	Flughafen Genf	Flughafen	GE	46,23701	6,1091	430
ARP-01	OTR-CH-ARP-001d	2014	2014-07-22	0	0	0	None	0	0	0	0	0	Flughafen Genf	Flughafen	GE	46,23701	6,1091	430
ARP-01	OTR-CH-ARP-001d	2016	2016-07-19	1	0	0	None	0	0	0	0	0	Flughafen Genf	Flughafen	GE	46,23701	6,1091	430
ARP-01	OTR-CH-ARP-001d	2017	2017-07-17	1	0	0	None	0	0	0	0	0	Flughafen Genf	Flughafen	GE	46,23701	6,1091	430
ARP-01	OTR-CH-ARP-001d	2018	2018-07-18	1	0	0	None	0	0	0	0	0	Flughafen Genf	Flughafen	GE	46,23701	6,1091	430
ARP-01	OTR-CH-ARP-001d	2014	2014-08-04	1	0	0	None	0	0	0	0	0	Flughafen Genf	Flughafen	GE	46,23701	6,1091	430
ARP-01	OTR-CH-ARP-001d	2016	2016-08-03	1	0	0	None	0	0	0	0	0	Flughafen Genf	Flughafen	GE	46,23701	6,1091	430
ARP-01	OTR-CH-ARP-001d	2017	2017-07-31	1	0	0	None	0	0	0	0	0	Flughafen Genf	Flughafen	GE	46,23701	6,1091	430
ARP-01	OTR-CH-ARP-001d	2018	2018-07-31	1	0	0	None	0	0	0	0	0	Flughafen Genf	Flughafen	GE	46,23701	6,1091	430
ARP-01	OTR-CH-ARP-001d	2014	2014-08-21	0	0	0	None	0	0	0	0	0	Flughafen Genf	Flughafen	GE	46,23701	6,1091	430
ARP-01	OTR-CH-ARP-001d	2016	2016-08-17	1	0	0	None	0	0	0	0	0	Flughafen Genf	Flughafen	GE	46,23701	6,1091	430
ARP-01	OTR-CH-ARP-001f	2014	2014-08-04	1	0	0	None	0	0	0	0	0	Flughafen Genf	Flughafen	GE	46,23701	6,1091	430
ARP-01	OTR-CH-ARP-001f	2016	2016-08-03	1	0	0	None	0	0	0	0	0	Flughafen Genf	Flughafen	GE	46,23701	6,1091	430
ARP-01	OTR-CH-ARP-001f	2017	2017-07-31	1	0	0	None	0	0	0	0	0	Flughafen Genf	Flughafen	GE	46,23701	6,1091	430
ARP-01	OTR-CH-ARP-001f	2018	2018-07-31	1	0	0	None	0	0	0	0	0	Flughafen Genf	Flughafen	GE	46,23701	6,1091	430
ARP-01	OTR-CH-ARP-001f	2014	2014-08-21	1	0	0	None	0	0	0	0	0	Flughafen Genf	Flughafen	GE	46,23701	6,1091	430
ARP-01	OTR-CH-ARP-001f	2016	2016-08-17	1	0	0	None	0	0	0	0	0	Flughafen Genf	Flughafen	GE	46,23701	6,1091	430
ARP-01	OTR-CH-ARP-001f	2017	2017-08-14	1	0	0	None	0	0	0	0	0	Flughafen Genf	Flughafen	GE	46,23701	6,1091	430
ARP-01	OTR-CH-ARP-001f	2018	2018-08-13	1	0	0	None	0	0	0	0	0	Flughafen Genf	Flughafen	GE	46,23701	6,1091	430
ARP-01	OTR-CH-ARP-001f	2014	2014-09-02	1	0	0	None	0	0	0	0	0	Flughafen Genf	Flughafen	GE	46,23701	6,1091	430
ARP-01	OTR-CH-ARP-001f	2016	2016-08-31	1	0	0	None	0	0	0	0	0	Flughafen Genf	Flughafen	GE	46,23701	6,1091	430
ARP-01	OTR-CH-ARP-001f	2017	2017-08-28	1	0	0	None	0	0	0	0	0	Flughafen Genf	Flughafen	GE	46,23701	6,1091	430
ARP-01	OTR-CH-ARP-001f	2018	2018-08-27	1	0	0	None	0	0	0	0	0	Flughafen Genf	Flughafen	GE	46,23701	6,1091	430
ARP-01	OTR-CH-ARP-001f	2014	2014-09-16	1	0	0	None	0	0	0	0	0	Flughafen Genf	Flughafen	GE	46,23701	6,1091	430
ARP-01	OTR-CH-ARP-001f	2016	2016-09-14	1	0	0	None	0	0	0	0	0	Flughafen Genf	Flughafen	GE	46,23701	6,1091	430
ARP-01	OTR-CH-ARP-001f	2017	2017-09-11	1	70	0	Aedes sp.	0	0	0	0	1	Flughafen Genf	Flughafen	GE	46,23701	6,1091	430
ARP-01	OTR-CH-ARP-001f	2018	2018-09-09	1	0	0	None	0	0	0	0	0	Flughafen Genf	Flughafen	GE	46,23701	6,1091	430
ARP-01	OTR-CH-ARP-001a	2016	2016-08-31	1	0	0	None	0	0	0	0	0	Flughafen Genf	Flughafen	GE	46,23701	6,1091	430
ARP-01	OTR-CH-ARP-001a	2017	2017-08-28	1	0	0	None	0	0	0	0	0	Flughafen Genf	Flughafen	GE	46,23701	6,1091	430
ARP-01	OTR-CH-ARP-001a	2018	2018-08-27	1	0	0	None	0	0	0	0	0	Flughafen Genf	Flughafen	GE	46,23701	6,1091	430
ARP-01	OTR-CH-ARP-001a	2014	2014-09-16	1	0	0	None	0	0	0	0	0	Flughafen Genf	Flughafen	GE	46,23701	6,1091	430
ARP-01	OTR-CH-ARP-001a	2016	2016-09-14	1	0	0	None	0	0	0	0	0	Flughafen Genf	Flughafen	GE	46,23701	6,1091	430
ARP-01	OTR-CH-ARP-001a	2017	2017-09-11	1	0	0	None	0	0	0	0	0	Flughafen Genf	Flughafen	GE	46,23701	6,1091	430
ARP-01	OTR-CH-ARP-001a	2018	2018-09-09	1	0	0	None	0	0	0	0	0	Flughafen Genf	Flughafen	GE	46,23701	6,1091	430
ARP-01	OTR-CH-ARP-001b	2014	2014-07-08	1	0	0	None	0	0	0	0	0	Flughafen Genf	Flughafen	GE	46,23701	6,1091	430
ARP-01	OTR-CH-ARP-001b	2017	2017-07-04	0	0	0	None	0	0	0	0	0	Flughafen Genf	Flughafen	GE	46,23701	6,1091	430
ARP-01	OTR-CH-ARP-001b	2018	2018-07-02	0	0	0	None	0	0	0	0	0	Flughafen Genf	Flughafen	GE	46,23701	6,1091	430
ARP-01	OTR-CH-ARP-001b	2014	2014-07-22	1	0	0	None	0	0	0	0	0	Flughafen Genf	Flughafen	GE	46,23701	6,1091	430
ARP-01	OTR-CH-ARP-001b	2016	2016-07-19	0	0	0	None	0	0	0	0	0	Flughafen Genf	Flughafen	GE	46,23701	6,1091	430
ARP-01	OTR-CH-ARP-001b	2017	2017-07-17	0	0	0	None	0	0	0	0	0	Flughafen Genf	Flughafen	GE	46,23701	6,1091	430
ARP-01	OTR-CH-ARP-001b	2018	2018-07-18	0	0	0	None	0	0	0	0	0	Flughafen Genf	Flughafen	GE	46,23701	6,1091	430
ARP-01	OTR-CH-ARP-001b	2014	2014-08-04	1	0	0	None	0	0	0	0	0	Flughafen Genf	Flughafen	GE	46,23701	6,1091	430
ARP-01	OTR-CH-ARP-001b	2016	2016-08-03	0	0	0	None	0	0	0	0	0	Flughafen Genf	Flughafen	GE	46,23701	6,1091	430
ARP-01	OTR-CH-ARP-001b	2017	2017-07-31	0	0	0	None	0	0	0	0	0	Flughafen Genf	Flughafen	GE	46,23701	6,1091	430
ARP-01	OTR-CH-ARP-001b	2018	2018-07-31	1	0	0	None	0	0	0	0	0	Flughafen Genf	Flughafen	GE	46,23701	6,1091	430
ARP-01	OTR-CH-ARP-001b	2014	2014-08-21	1	0	0	None	0	0	0	0	0	Flughafen Genf	Flughafen	GE	46,23701	6,1091	430
ARP-01	OTR-CH-ARP-001b	2016	2016-08-17	1	0	0	None	0	0	0	0	0	Flughafen Genf	Flughafen	GE	46,23701	6,1091	430
ARP-01	OTR-CH-ARP-001b	2017	2017-08-14	0	0	0	None	0	0	0	0	0	Flughafen Genf	Flughafen	GE	46,23701	6,1091	430
ARP-01	OTR-CH-ARP-001b	2018	2018-08-13	1	0	0	None	0	0	0	0	0	Flughafen Genf	Flughafen	GE	46,23701	6,1091	430
ARP-01	OTR-CH-ARP-001b	2014	2014-09-02	0	0	0	None	0	0	0	0	0	Flughafen Genf	Flughafen	GE	46,23701	6,1091	430
ARP-01	OTR-CH-ARP-001b	2016	2016-08-31	0	0	0	None	0	0	0	0	0	Flughafen Genf	Flughafen	GE	46,23701	6,1091	430
ARP-01	OTR-CH-ARP-001b	2017	2017-08-28	0	0	0	None	0	0	0	0	0	Flughafen Genf	Flughafen	GE	46,23701	6,1091	430
ARP-01	OTR-CH-ARP-001b	2018	2018-08-27	1	0	0	None	0	0	0	0	0	Flughafen Genf	Flughafen	GE	46,23701	6,1091	430
ARP-01	OTR-CH-ARP-001b	2014	2014-09-16	1	0	0	None	0	0	0	0	0	Flughafen Genf	Flughafen	GE	46,23701	6,1091	430
ARP-01	OTR-CH-ARP-001b	2016	2016-09-14	0	0	0	None	0	0	0	0	0	Flughafen Genf	Flughafen	GE	46,23701	6,1091	430
ARP-01	OTR-CH-ARP-001b	2017	2017-09-11	1	0	0	None	0	0	0	0	0	Flughafen Genf	Flughafen	GE	46,23701	6,1091	430
ARP-01	OTR-CH-ARP-001b	2018	2018-09-09	1	0	0	None	0	0	0	0	0	Flughafen Genf	Flughafen	GE	46,23701	6,1091	430
ARP-01	OTR-CH-ARP-001c	2014	2014-07-08	1	0	0	None	0	0	0	0	0	Flughafen Genf	Flughafen	GE	46,23701	6,1091	430
ARP-01	OTR-CH-ARP-001c	2017	2017-07-04	1	0	0	None	0	0	0	0	0	Flughafen Genf	Flughafen	GE	46,23701	6,1091	430
ARP-01	OTR-CH-ARP-001c	2018	2018-07-02	0	0	0	None	0	0	0	0	0	Flughafen Genf	Flughafen	GE	46,23701	6,1091	430
ARP-01	OTR-CH-ARP-001c	2014	2014-07-22	0	0	0	None	0	0	0	0	0	Flughafen Genf	Flughafen	GE	46,23701	6,1091	430
ARP-01	OTR-CH-ARP-001c	2016	2016-07-19	0	0	0	None	0	0	0	0	0	Flughafen Genf	Flughafen	GE	46,23701	6,1091	430
ARP-01	OTR-CH-ARP-001c	2017	2017-07-17	1	0	0	None	0	0	0	0	0	Flughafen Genf	Flughafen	GE	46,23701	6,1091	430
ARP-01	OTR-CH-ARP-001c	2018	2018-07-18	1	0	0	None	0	0	0	0	0	Flughafen Genf	Flughafen	GE	46,23701	6,1091	430
ARP-01	OTR-CH-ARP-001c	2014	2014-08-04	1	0	0	None	0	0	0	0	0	Flughafen Genf	Flughafen	GE	46,23701	6,1091	430
ARP-01	OTR-CH-ARP-001c	2016	2016-08-03	0	0	0	None	0	0	0	0	0	Flughafen Genf	Flughafen	GE	46,23701	6,1091	430
ARP-01	OTR-CH-ARP-001c	2017	2017-07-31	1	0	0	None	0	0	0	0	0	Flughafen Genf	Flughafen	GE	46,23701	6,1091	430
ARP-01	OTR-CH-ARP-001a	2014	2014-09-02	0	0	0	None	0	0	0	0	0	Flughafen Genf	Flughafen	GE	46,23701	6,1091	430
ARP-01	OTR-CH-ARP-001a	2018	2018-07-02	1	0	0	None	0	0	0	0	0	Flughafen Genf	Flughafen	GE	46,23701	6,1091	430
ARP-01	OTR-CH-ARP-001e	2016	2016-09-14	1	0	0	None	0	0	0	0	0	Flughafen Genf	Flughafen	GE	46,23701	6,1091	430
ARP-01	OTR-CH-ARP-001e	2017	2017-09-11	1	0	0	None	0	0	0	0	0	Flughafen Genf	Flughafen	GE	46,23701	6,1091	430
ARP-01	OTR-CH-ARP-001e	2018	2018-09-09	1	0	0	None	0	0	0	0	0	Flughafen Genf	Flughafen	GE	46,23701	6,1091	430
ARP-01	OTR-CH-ARP-001f	2014	2014-07-08	0	0	0	None	0	0	0	0	0	Flughafen Genf	Flughafen	GE	46,23701	6,1091	430
ARP-01	OTR-CH-ARP-001f	2017	2017-07-04	1	0	0	None	0	0	0	0	0	Flughafen Genf	Flughafen	GE	46,23701	6,1091	430
ARP-01	OTR-CH-ARP-001f	2018	2018-07-02	1	0	0	None	0	0	0	0	0	Flughafen Genf	Flughafen	GE	46,23701	6,1091	430
ARP-01	OTR-CH-ARP-001f	2014	2014-07-22	1	0	0	None	0	0	0	0	0	Flughafen Genf	Flughafen	GE	46,23701	6,1091	430
ARP-01	OTR-CH-ARP-001f	2016	2016-07-19	1	0	0	None	0	0	0	0	0	Flughafen Genf	Flughafen	GE	46,23701	6,1091	430
ARP-01	OTR-CH-ARP-001f	2017	2017-07-17	1	0	0	None	0	0	0	0	0	Flughafen Genf	Flughafen	GE	46,23701	6,1091	430
ARP-01	OTR-CH-ARP-001f	2018	2018-07-18	1	0	0	None	0	0	0	0	0	Flughafen Genf	Flughafen	GE	46,23701	6,1091	430
ARP-01	OTR-CH-ARP-001a	2014	2014-07-08	1	0	0	None	0	0	0	0	0	Flughafen Genf	Flughafen	GE	46,23701	6,1091	430
ARP-01	OTR-CH-ARP-001a	2017	2017-07-04	1	0	0	None	0	0	0	0	0	Flughafen Genf	Flughafen	GE	46,23701	6,1091	430
ARP-01	OTR-CH-ARP-001a	2018	2018-07-18	1	0	0	None	0	0	0	0	0	Flughafen Genf	Flughafen	GE	46,23701	6,1091	430
ARP-01	OTR-CH-ARP-001a	2014	2014-07-22	1	0	0	None	0	0	0	0	0	Flughafen Genf	Flughafen	GE	46,23701	6,1091	430
ARP-01	OTR-CH-ARP-001a	2016	2016-07-19	1	0	0	None	0	0	0	0	0	Flughafen Genf	Flughafen	GE	46,23701	6,1091	430
ARP-01	OTR-CH-ARP-001a	2017	2017-07-17	1	0	0	None	0	0	0	0	0	Flughafen Genf	Flughafen	GE	46,23701	6,1091	430
ARP-01	OTR-CH-ARP-001a	2018	2018-07-31	1	0	0	None	0	0	0	0	0	Flughafen Genf	Flughafen	GE	46,23701	6,1091	430
ARP-01	OTR-CH-ARP-001a	2014	2014-08-04	1	0	0	None	0	0	0	0	0	Flughafen Genf	Flughafen	GE	46,23701	6,1091	430
ARP-01	OTR-CH-ARP-001a	2016	2016-08-03	1	0	0	None	0	0	0	0	0	Flughafen Genf	Flughafen	GE	46,23701	6,1091	430
ARP-01	OTR-CH-ARP-001a	2017	2017-07-31	1	0	0	None	0	0	0	0	0	Flughafen Genf	Flughafen	GE	46,23701	6,1091	430
ARP-01	OTR-CH-ARP-001a	2018	2018-08-13	1	0	0	None	0	0	0	0	0	Flughafen Genf	Flughafen	GE	46,23701	6,1091	430
ARP-01	OTR-CH-ARP-001a	2014	2014-08-21	1	0	0	None	0	0	0	0	0	Flughafen Genf	Flughafen	GE	46,23701	6,1091	430
ARP-01	OTR-CH-ARP-001a	2016	2016-08-17	1	0	0	None	0	0	0	0	0	Flughafen Genf	Flughafen	GE	46,23701	6,1091	430
ARP-01	OTR-CH-ARP-001a	2017	2017-08-14	0	0	0	None	0	0	0	0	0	Flughafen Genf	Flughafen	GE	46,23701	6,1091	430
ARP-02	OTR-CH-ARP-002b	2018	2018-07-04	1	0	0	None	0	0	0	0	0	Flughafen Zuerich	Flughafen	ZH	47,45399	8,57711	432
ARP-02	OTR-CH-ARP-002b	2013	2013-08-27	1	0	0	None	0	0	0	0	0	Flughafen Zuerich	Flughafen	ZH	47,45399	8,57711	432
ARP-02	OTR-CH-ARP-002b	2013	2013-07-22	1	0	0	None	0	0	0	0	0	Flughafen Zuerich	Flughafen	ZH	47,45399	8,57711	432
ARP-02	OTR-CH-ARP-002b	2014	2014-07-22	1	0	0	None	0	0	0	0	0	Flughafen Zuerich	Flughafen	ZH	47,45399	8,57711	432
ARP-02	OTR-CH-ARP-002b	2015	2015-07-22	0	0	0	None	0	0	0	0	0	Flughafen Zuerich	Flughafen	ZH	47,45399	8,57711	432
ARP-02	OTR-CH-ARP-002b	2016	2016-07-20	1	21	3	A. japonicus	0	1	0	0	0	Flughafen Zuerich	Flughafen	ZH	47,45399	8,57711	432
ARP-02	OTR-CH-ARP-002b	2017	2017-07-19	1	68	5	A. japonicus	0	1	0	0	0	Flughafen Zuerich	Flughafen	ZH	47,45399	8,57711	432
ARP-02	OTR-CH-ARP-002b	2018	2018-07-04	0	0	0	None	0	0	0	0	0	Flughafen Zuerich	Flughafen	ZH	47,45399	8,57711	432
ARP-02	OTR-CH-ARP-002b	2013	2013-08-06	1	0	0	None	0	0	0	0	0	Flughafen Zuerich	Flughafen	ZH	47,45399	8,57711	432
ARP-02	OTR-CH-ARP-002b	2014	2014-08-05	1	44	1	A. japonicus	0	1	0	0	0	Flughafen Zuerich	Flughafen	ZH	47,45399	8,57711	432
ARP-02	OTR-CH-ARP-002b	2015	2015-08-05	1	0	0	None	0	0	0	0	0	Flughafen Zuerich	Flughafen	ZH	47,45399	8,57711	432
ARP-02	OTR-CH-ARP-002b	2016	2016-08-03	0	0	0	None	0	0	0	0	0	Flughafen Zuerich	Flughafen	ZH	47,45399	8,57711	432
ARP-02	OTR-CH-ARP-002b	2017	2017-08-02	1	116	1	Aedes sp.	0	0	0	0	1	Flughafen Zuerich	Flughafen	ZH	47,45399	8,57711	432
ARP-02	OTR-CH-ARP-002b	2018	2018-07-31	0	0	0	None	0	0	0	0	0	Flughafen Zuerich	Flughafen	ZH	47,45399	8,57711	432
ARP-02	OTR-CH-ARP-002b	2017	2017-07-05	1	0	0	None	0	0	0	0	0	Flughafen Zuerich	Flughafen	ZH	47,45399	8,57711	432
ARP-02	OTR-CH-ARP-002c	2016	2016-07-20	1	0	0	None	0	0	0	0	0	Flughafen Zuerich	Flughafen	ZH	47,45399	8,57711	432
ARP-02	OTR-CH-ARP-002c	2017	2017-07-19	1	0	0	None	0	0	0	0	0	Flughafen Zuerich	Flughafen	ZH	47,45399	8,57711	432
ARP-02	OTR-CH-ARP-002c	2018	2018-07-04	1	0	0	None	0	0	0	0	0	Flughafen Zuerich	Flughafen	ZH	47,45399	8,57711	432
ARP-02	OTR-CH-ARP-002c	2013	2013-08-06	1	0	0	None	0	0	0	0	0	Flughafen Zuerich	Flughafen	ZH	47,45399	8,57711	432
ARP-02	OTR-CH-ARP-002c	2014	2014-08-05	1	0	0	None	0	0	0	0	0	Flughafen Zuerich	Flughafen	ZH	47,45399	8,57711	432
ARP-02	OTR-CH-ARP-002c	2015	2015-08-05	1	0	0	None	0	0	0	0	0	Flughafen Zuerich	Flughafen	ZH	47,45399	8,57711	432
ARP-02	OTR-CH-ARP-002c	2016	2016-08-03	1	0	0	None	0	0	0	0	0	Flughafen Zuerich	Flughafen	ZH	47,45399	8,57711	432
ARP-02	OTR-CH-ARP-002c	2017	2017-08-02	1	0	0	None	0	0	0	0	0	Flughafen Zuerich	Flughafen	ZH	47,45399	8,57711	432
ARP-02	OTR-CH-ARP-002c	2018	2018-07-31	1	0	0	None	0	0	0	0	0	Flughafen Zuerich	Flughafen	ZH	47,45399	8,57711	432
ARP-02	OTR-CH-ARP-002c	2013	2013-08-27	1	0	0	None	0	0	0	0	0	Flughafen Zuerich	Flughafen	ZH	47,45399	8,57711	432
ARP-02	OTR-CH-ARP-002c	2014	2014-08-19	1	0	0	None	0	0	0	0	0	Flughafen Zuerich	Flughafen	ZH	47,45399	8,57711	432
ARP-02	OTR-CH-ARP-002c	2015	2015-08-19	1	0	0	None	0	0	0	0	0	Flughafen Zuerich	Flughafen	ZH	47,45399	8,57711	432
ARP-02	OTR-CH-ARP-002c	2016	2016-08-17	1	0	0	None	0	0	0	0	0	Flughafen Zuerich	Flughafen	ZH	47,45399	8,57711	432
ARP-02	OTR-CH-ARP-002c	2017	2017-08-16	1	0	0	None	0	0	0	0	0	Flughafen Zuerich	Flughafen	ZH	47,45399	8,57711	432
ARP-02	OTR-CH-ARP-002b	2014	2014-08-19	1	9	1	A. japonicus	0	1	0	0	0	Flughafen Zuerich	Flughafen	ZH	47,45399	8,57711	432
ARP-02	OTR-CH-ARP-002b	2015	2015-08-19	1	0	0	None	0	0	0	0	0	Flughafen Zuerich	Flughafen	ZH	47,45399	8,57711	432
ARP-02	OTR-CH-ARP-002b	2016	2016-08-17	1	0	0	None	0	0	0	0	0	Flughafen Zuerich	Flughafen	ZH	47,45399	8,57711	432
ARP-02	OTR-CH-ARP-002b	2017	2017-08-16	1	80	3	A. japonicus	0	1	0	0	0	Flughafen Zuerich	Flughafen	ZH	47,45399	8,57711	432
ARP-02	OTR-CH-ARP-002b	2018	2018-08-15	0	0	0	None	0	0	0	0	0	Flughafen Zuerich	Flughafen	ZH	47,45399	8,57711	432
ARP-02	OTR-CH-ARP-002b	2013	2013-09-03	1	0	0	None	0	0	0	0	0	Flughafen Zuerich	Flughafen	ZH	47,45399	8,57711	432
ARP-02	OTR-CH-ARP-002b	2014	2014-09-02	1	0	0	None	0	0	0	0	0	Flughafen Zuerich	Flughafen	ZH	47,45399	8,57711	432
ARP-02	OTR-CH-ARP-002b	2015	2015-09-02	1	0	0	None	0	0	0	0	0	Flughafen Zuerich	Flughafen	ZH	47,45399	8,57711	432
ARP-02	OTR-CH-ARP-002b	2016	2016-08-31	1	0	0	None	0	0	0	0	0	Flughafen Zuerich	Flughafen	ZH	47,45399	8,57711	432
ARP-02	OTR-CH-ARP-002b	2017	2017-08-30	1	58	7	A. japonicus	0	1	0	0	0	Flughafen Zuerich	Flughafen	ZH	47,45399	8,57711	432
ARP-02	OTR-CH-ARP-002b	2018	2018-08-29	1	20	15	A. japonicus	0	1	0	0	0	Flughafen Zuerich	Flughafen	ZH	47,45399	8,57711	432
ARP-02	OTR-CH-ARP-002b	2013	2013-09-24	1	29	1	A. japonicus	0	1	0	0	0	Flughafen Zuerich	Flughafen	ZH	47,45399	8,57711	432
ARP-02	OTR-CH-ARP-002b	2014	2014-09-16	1	0	0	None	0	0	0	0	0	Flughafen Zuerich	Flughafen	ZH	47,45399	8,57711	432
ARP-02	OTR-CH-ARP-002b	2015	2015-09-16	1	1	1	A. japonicus	0	1	0	0	0	Flughafen Zuerich	Flughafen	ZH	47,45399	8,57711	432
ARP-02	OTR-CH-ARP-002b	2016	2016-09-14	1	61	0	Aedes sp.	0	0	0	0	1	Flughafen Zuerich	Flughafen	ZH	47,45399	8,57711	432
ARP-02	OTR-CH-ARP-002b	2017	2017-09-13	1	245	5	A. japonicus	0	1	0	0	0	Flughafen Zuerich	Flughafen	ZH	47,45399	8,57711	432
ARP-02	OTR-CH-ARP-002b	2018	2018-09-12	1	92	9	A. japonicus	0	1	0	0	0	Flughafen Zuerich	Flughafen	ZH	47,45399	8,57711	432
ARP-02	OTR-CH-ARP-002c	2013	2013-07-08	1	0	0	None	0	0	0	0	0	Flughafen Zuerich	Flughafen	ZH	47,45399	8,57711	432
ARP-02	OTR-CH-ARP-002c	2014	2014-07-08	1	0	0	None	0	0	0	0	0	Flughafen Zuerich	Flughafen	ZH	47,45399	8,57711	432
ARP-02	OTR-CH-ARP-002c	2015	2015-07-08	1	0	0	None	0	0	0	0	0	Flughafen Zuerich	Flughafen	ZH	47,45399	8,57711	432
ARP-02	OTR-CH-ARP-002c	2016	2016-07-06	1	0	0	None	0	0	0	0	0	Flughafen Zuerich	Flughafen	ZH	47,45399	8,57711	432
ARP-02	OTR-CH-ARP-002c	2017	2017-07-05	1	0	0	None	0	0	0	0	0	Flughafen Zuerich	Flughafen	ZH	47,45399	8,57711	432
ARP-02	OTR-CH-ARP-002c	2018	2018-07-04	1	0	0	None	0	0	0	0	0	Flughafen Zuerich	Flughafen	ZH	47,45399	8,57711	432
ARP-02	OTR-CH-ARP-002c	2013	2013-07-22	1	0	0	None	0	0	0	0	0	Flughafen Zuerich	Flughafen	ZH	47,45399	8,57711	432
ARP-02	OTR-CH-ARP-002c	2014	2014-07-22	1	0	0	None	0	0	0	0	0	Flughafen Zuerich	Flughafen	ZH	47,45399	8,57711	432
ARP-02	OTR-CH-ARP-002c	2015	2015-07-22	1	0	0	None	0	0	0	0	0	Flughafen Zuerich	Flughafen	ZH	47,45399	8,57711	432
ARP-02	OTR-CH-ARP-002a	2013	2013-07-08	1	0	0	None	0	0	0	0	0	Flughafen Zuerich	Flughafen	ZH	47,45399	8,57711	432
ARP-02	OTR-CH-ARP-002a	2014	2014-07-08	1	57	1	A. japonicus	0	1	0	0	0	Flughafen Zuerich	Flughafen	ZH	47,45399	8,57711	432
ARP-02	OTR-CH-ARP-002a	2015	2015-07-08	1	0	0	None	0	0	0	0	0	Flughafen Zuerich	Flughafen	ZH	47,45399	8,57711	432
ARP-02	OTR-CH-ARP-002a	2016	2016-07-06	1	0	0	None	0	0	0	0	0	Flughafen Zuerich	Flughafen	ZH	47,45399	8,57711	432
ARP-02	OTR-CH-ARP-002a	2017	2017-07-05	1	0	0	None	0	0	0	0	0	Flughafen Zuerich	Flughafen	ZH	47,45399	8,57711	432
ARP-02	OTR-CH-ARP-002a	2018	2018-07-02	1	0	0	None	0	0	0	0	0	Flughafen Zuerich	Flughafen	ZH	47,45399	8,57711	432
ARP-02	OTR-CH-ARP-002a	2013	2013-07-22	1	0	0	None	0	0	0	0	0	Flughafen Zuerich	Flughafen	ZH	47,45399	8,57711	432
ARP-02	OTR-CH-ARP-002a	2014	2014-07-22	1	0	0	None	0	0	0	0	0	Flughafen Zuerich	Flughafen	ZH	47,45399	8,57711	432
ARP-02	OTR-CH-ARP-002a	2015	2015-07-22	1	0	0	None	0	0	0	0	0	Flughafen Zuerich	Flughafen	ZH	47,45399	8,57711	432
ARP-02	OTR-CH-ARP-002a	2016	2016-07-20	1	0	0	None	0	0	0	0	0	Flughafen Zuerich	Flughafen	ZH	47,45399	8,57711	432
ARP-02	OTR-CH-ARP-002a	2017	2017-07-19	1	0	0	None	0	0	0	0	0	Flughafen Zuerich	Flughafen	ZH	47,45399	8,57711	432
ARP-02	OTR-CH-ARP-002a	2018	2018-07-04	1	0	0	None	0	0	0	0	0	Flughafen Zuerich	Flughafen	ZH	47,45399	8,57711	432
ARP-02	OTR-CH-ARP-002a	2013	2013-08-06	1	0	0	None	0	0	0	0	0	Flughafen Zuerich	Flughafen	ZH	47,45399	8,57711	432
ARP-02	OTR-CH-ARP-002a	2014	2014-08-05	1	61	1	A. japonicus	0	1	0	0	0	Flughafen Zuerich	Flughafen	ZH	47,45399	8,57711	432
ARP-02	OTR-CH-ARP-002a	2015	2015-08-05	1	0	0	None	0	0	0	0	0	Flughafen Zuerich	Flughafen	ZH	47,45399	8,57711	432
ARP-02	OTR-CH-ARP-002a	2016	2016-08-03	1	0	0	None	0	0	0	0	0	Flughafen Zuerich	Flughafen	ZH	47,45399	8,57711	432
ARP-02	OTR-CH-ARP-002a	2017	2017-08-02	1	0	0	None	0	0	0	0	0	Flughafen Zuerich	Flughafen	ZH	47,45399	8,57711	432
ARP-02	OTR-CH-ARP-002a	2018	2018-07-31	1	0	0	None	0	0	0	0	0	Flughafen Zuerich	Flughafen	ZH	47,45399	8,57711	432
ARP-02	OTR-CH-ARP-002a	2013	2013-08-27	1	0	0	None	0	0	0	0	0	Flughafen Zuerich	Flughafen	ZH	47,45399	8,57711	432
ARP-02	OTR-CH-ARP-002a	2014	2014-08-19	1	0	0	None	0	0	0	0	0	Flughafen Zuerich	Flughafen	ZH	47,45399	8,57711	432
ARP-02	OTR-CH-ARP-002a	2015	2015-08-19	1	0	0	None	0	0	0	0	0	Flughafen Zuerich	Flughafen	ZH	47,45399	8,57711	432
ARP-02	OTR-CH-ARP-002a	2016	2016-08-17	1	0	0	None	0	0	0	0	0	Flughafen Zuerich	Flughafen	ZH	47,45399	8,57711	432
ARP-02	OTR-CH-ARP-002a	2017	2017-08-16	1	0	0	None	0	0	0	0	0	Flughafen Zuerich	Flughafen	ZH	47,45399	8,57711	432
ARP-02	OTR-CH-ARP-002a	2018	2018-08-15	1	0	0	None	0	0	0	0	0	Flughafen Zuerich	Flughafen	ZH	47,45399	8,57711	432
ARP-02	OTR-CH-ARP-002a	2013	2013-09-03	1	0	0	None	0	0	0	0	0	Flughafen Zuerich	Flughafen	ZH	47,45399	8,57711	432
ARP-02	OTR-CH-ARP-002a	2014	2014-09-02	1	0	0	None	0	0	0	0	0	Flughafen Zuerich	Flughafen	ZH	47,45399	8,57711	432
ARP-02	OTR-CH-ARP-002a	2015	2015-09-02	1	0	0	None	0	0	0	0	0	Flughafen Zuerich	Flughafen	ZH	47,45399	8,57711	432
ARP-02	OTR-CH-ARP-002a	2016	2016-08-31	1	0	0	None	0	0	0	0	0	Flughafen Zuerich	Flughafen	ZH	47,45399	8,57711	432
ARP-02	OTR-CH-ARP-002a	2017	2017-08-30	1	0	0	None	0	0	0	0	0	Flughafen Zuerich	Flughafen	ZH	47,45399	8,57711	432
ARP-02	OTR-CH-ARP-002a	2018	2018-08-29	0	0	0	None	0	0	0	0	0	Flughafen Zuerich	Flughafen	ZH	47,45399	8,57711	432
ARP-02	OTR-CH-ARP-002a	2013	2013-09-24	1	0	0	None	0	0	0	0	0	Flughafen Zuerich	Flughafen	ZH	47,45399	8,57711	432
ARP-02	OTR-CH-ARP-002a	2014	2014-09-16	1	0	0	None	0	0	0	0	0	Flughafen Zuerich	Flughafen	ZH	47,45399	8,57711	432
ARP-02	OTR-CH-ARP-002a	2015	2015-09-16	1	0	0	None	0	0	0	0	0	Flughafen Zuerich	Flughafen	ZH	47,45399	8,57711	432
ARP-02	OTR-CH-ARP-002a	2016	2016-09-14	1	0	0	None	0	0	0	0	0	Flughafen Zuerich	Flughafen	ZH	47,45399	8,57711	432
ARP-02	OTR-CH-ARP-002a	2017	2017-09-13	1	0	0	None	0	0	0	0	0	Flughafen Zuerich	Flughafen	ZH	47,45399	8,57711	432
ARP-02	OTR-CH-ARP-002a	2018	2018-09-12	1	0	0	None	0	0	0	0	0	Flughafen Zuerich	Flughafen	ZH	47,45399	8,57711	432
ARP-02	OTR-CH-ARP-002b	2013	2013-07-08	1	128	1	A. japonicus	0	1	0	0	0	Flughafen Zuerich	Flughafen	ZH	47,45399	8,57711	432
ARP-02	OTR-CH-ARP-002b	2014	2014-07-08	1	0	0	None	0	0	0	0	0	Flughafen Zuerich	Flughafen	ZH	47,45399	8,57711	432
ARP-02	OTR-CH-ARP-002b	2015	2015-07-08	1	0	0	None	0	0	0	0	0	Flughafen Zuerich	Flughafen	ZH	47,45399	8,57711	432
ARP-02	OTR-CH-ARP-002b	2016	2016-07-06	1	0	0	None	0	0	0	0	0	Flughafen Zuerich	Flughafen	ZH	47,45399	8,57711	432
ARP-02	OTR-CH-ARP-002e	2018	2018-07-31	1	0	0	None	0	0	0	0	0	Flughafen Zuerich	Flughafen	ZH	47,45399	8,57711	432
ARP-02	OTR-CH-ARP-002e	2013	2013-08-27	1	0	0	None	0	0	0	0	0	Flughafen Zuerich	Flughafen	ZH	47,45399	8,57711	432
ARP-02	OTR-CH-ARP-002e	2014	2014-08-19	1	0	0	None	0	0	0	0	0	Flughafen Zuerich	Flughafen	ZH	47,45399	8,57711	432
ARP-02	OTR-CH-ARP-002e	2015	2015-08-19	1	0	0	None	0	0	0	0	0	Flughafen Zuerich	Flughafen	ZH	47,45399	8,57711	432
ARP-02	OTR-CH-ARP-002e	2016	2016-08-17	1	3	0	Aedes sp.	0	0	0	0	1	Flughafen Zuerich	Flughafen	ZH	47,45399	8,57711	432
ARP-02	OTR-CH-ARP-002e	2017	2017-08-16	1	0	0	None	0	0	0	0	0	Flughafen Zuerich	Flughafen	ZH	47,45399	8,57711	432
ARP-02	OTR-CH-ARP-002e	2018	2018-08-15	1	0	0	None	0	0	0	0	0	Flughafen Zuerich	Flughafen	ZH	47,45399	8,57711	432
ARP-02	OTR-CH-ARP-002e	2013	2013-09-03	1	0	0	None	0	0	0	0	0	Flughafen Zuerich	Flughafen	ZH	47,45399	8,57711	432
ARP-02	OTR-CH-ARP-002e	2014	2014-09-02	1	0	0	None	0	0	0	0	0	Flughafen Zuerich	Flughafen	ZH	47,45399	8,57711	432
ARP-02	OTR-CH-ARP-002e	2015	2015-09-02	1	0	0	None	0	0	0	0	0	Flughafen Zuerich	Flughafen	ZH	47,45399	8,57711	432
ARP-02	OTR-CH-ARP-002e	2016	2016-08-31	1	25	6	A. japonicus	0	1	0	0	0	Flughafen Zuerich	Flughafen	ZH	47,45399	8,57711	432
ARP-02	OTR-CH-ARP-002e	2017	2017-08-30	1	0	0	None	0	0	0	0	0	Flughafen Zuerich	Flughafen	ZH	47,45399	8,57711	432
ARP-02	OTR-CH-ARP-002e	2018	2018-08-29	1	0	0	None	0	0	0	0	0	Flughafen Zuerich	Flughafen	ZH	47,45399	8,57711	432
ARP-02	OTR-CH-ARP-002e	2013	2013-09-24	1	0	0	None	0	0	0	0	0	Flughafen Zuerich	Flughafen	ZH	47,45399	8,57711	432
ARP-02	OTR-CH-ARP-002e	2014	2014-09-16	1	0	0	None	0	0	0	0	0	Flughafen Zuerich	Flughafen	ZH	47,45399	8,57711	432
ARP-02	OTR-CH-ARP-002e	2015	2015-09-16	1	0	0	None	0	0	0	0	0	Flughafen Zuerich	Flughafen	ZH	47,45399	8,57711	432
ARP-02	OTR-CH-ARP-002e	2016	2016-09-14	1	0	0	None	0	0	0	0	0	Flughafen Zuerich	Flughafen	ZH	47,45399	8,57711	432
ARP-02	OTR-CH-ARP-002e	2017	2017-09-13	1	0	0	None	0	0	0	0	0	Flughafen Zuerich	Flughafen	ZH	47,45399	8,57711	432
ARP-02	OTR-CH-ARP-002e	2018	2018-09-12	1	0	0	None	0	0	0	0	0	Flughafen Zuerich	Flughafen	ZH	47,45399	8,57711	432
ARP-02	OTR-CH-ARP-002f	2013	2013-07-08	1	0	0	None	0	0	0	0	0	Flughafen Zuerich	Flughafen	ZH	47,45399	8,57711	432
ARP-02	OTR-CH-ARP-002f	2014	2014-07-08	1	0	0	None	0	0	0	0	0	Flughafen Zuerich	Flughafen	ZH	47,45399	8,57711	432
ARP-02	OTR-CH-ARP-002f	2015	2015-07-08	1	0	0	None	0	0	0	0	0	Flughafen Zuerich	Flughafen	ZH	47,45399	8,57711	432
ARP-02	OTR-CH-ARP-002f	2016	2016-07-06	1	0	0	None	0	0	0	0	0	Flughafen Zuerich	Flughafen	ZH	47,45399	8,57711	432
ARP-02	OTR-CH-ARP-002f	2017	2017-07-05	1	0	0	None	0	0	0	0	0	Flughafen Zuerich	Flughafen	ZH	47,45399	8,57711	432
ARP-02	OTR-CH-ARP-002f	2013	2013-07-22	1	0	0	None	0	0	0	0	0	Flughafen Zuerich	Flughafen	ZH	47,45399	8,57711	432
ARP-02	OTR-CH-ARP-002f	2014	2014-07-22	1	0	0	None	0	0	0	0	0	Flughafen Zuerich	Flughafen	ZH	47,45399	8,57711	432
ARP-02	OTR-CH-ARP-002f	2015	2015-07-22	1	0	0	None	0	0	0	0	0	Flughafen Zuerich	Flughafen	ZH	47,45399	8,57711	432
ARP-02	OTR-CH-ARP-002f	2016	2016-07-20	1	0	0	None	0	0	0	0	0	Flughafen Zuerich	Flughafen	ZH	47,45399	8,57711	432
ARP-02	OTR-CH-ARP-002f	2017	2017-07-19	1	0	0	None	0	0	0	0	0	Flughafen Zuerich	Flughafen	ZH	47,45399	8,57711	432
ARP-02	OTR-CH-ARP-002f	2013	2013-08-06	1	0	0	None	0	0	0	0	0	Flughafen Zuerich	Flughafen	ZH	47,45399	8,57711	432
ARP-02	OTR-CH-ARP-002f	2014	2014-08-05	1	0	0	None	0	0	0	0	0	Flughafen Zuerich	Flughafen	ZH	47,45399	8,57711	432
ARP-02	OTR-CH-ARP-002f	2015	2015-08-05	1	0	0	None	0	0	0	0	0	Flughafen Zuerich	Flughafen	ZH	47,45399	8,57711	432
ARP-02	OTR-CH-ARP-002f	2016	2016-08-03	1	0	0	None	0	0	0	0	0	Flughafen Zuerich	Flughafen	ZH	47,45399	8,57711	432
ARP-02	OTR-CH-ARP-002f	2017	2017-08-02	1	0	0	None	0	0	0	0	0	Flughafen Zuerich	Flughafen	ZH	47,45399	8,57711	432
ARP-02	OTR-CH-ARP-002f	2013	2013-08-27	1	0	0	None	0	0	0	0	0	Flughafen Zuerich	Flughafen	ZH	47,45399	8,57711	432
ARP-02	OTR-CH-ARP-002f	2014	2014-08-19	1	0	0	None	0	0	0	0	0	Flughafen Zuerich	Flughafen	ZH	47,45399	8,57711	432
ARP-02	OTR-CH-ARP-002f	2015	2015-08-19	1	0	0	None	0	0	0	0	0	Flughafen Zuerich	Flughafen	ZH	47,45399	8,57711	432
ARP-02	OTR-CH-ARP-002f	2016	2016-08-17	1	0	0	None	0	0	0	0	0	Flughafen Zuerich	Flughafen	ZH	47,45399	8,57711	432
ARP-02	OTR-CH-ARP-002f	2017	2017-08-16	1	0	0	None	0	0	0	0	0	Flughafen Zuerich	Flughafen	ZH	47,45399	8,57711	432
ARP-02	OTR-CH-ARP-002f	2013	2013-09-03	1	0	0	None	0	0	0	0	0	Flughafen Zuerich	Flughafen	ZH	47,45399	8,57711	432
ARP-02	OTR-CH-ARP-002f	2014	2014-09-02	1	0	0	None	0	0	0	0	0	Flughafen Zuerich	Flughafen	ZH	47,45399	8,57711	432
ARP-02	OTR-CH-ARP-002f	2015	2015-09-02	1	0	0	None	0	0	0	0	0	Flughafen Zuerich	Flughafen	ZH	47,45399	8,57711	432
ARP-02	OTR-CH-ARP-002f	2016	2016-08-31	1	0	0	None	0	0	0	0	0	Flughafen Zuerich	Flughafen	ZH	47,45399	8,57711	432
ARP-02	OTR-CH-ARP-002f	2017	2017-08-30	0	0	0	None	0	0	0	0	0	Flughafen Zuerich	Flughafen	ZH	47,45399	8,57711	432
ARP-02	OTR-CH-ARP-002f	2013	2013-09-24	1	0	0	None	0	0	0	0	0	Flughafen Zuerich	Flughafen	ZH	47,45399	8,57711	432
ARP-02	OTR-CH-ARP-002f	2014	2014-09-16	1	0	0	None	0	0	0	0	0	Flughafen Zuerich	Flughafen	ZH	47,45399	8,57711	432
ARP-02	OTR-CH-ARP-002f	2015	2015-09-16	1	0	0	None	0	0	0	0	0	Flughafen Zuerich	Flughafen	ZH	47,45399	8,57711	432
ARP-02	OTR-CH-ARP-002f	2016	2016-09-14	1	36	0	Aedes sp.	0	0	0	0	1	Flughafen Zuerich	Flughafen	ZH	47,45399	8,57711	432
ARP-02	OTR-CH-ARP-002f	2017	2017-09-13	1	0	0	None	0	0	0	0	0	Flughafen Zuerich	Flughafen	ZH	47,45399	8,57711	432
ARP-02	OTR-CH-ARP-002g	2018	2018-07-04	1	0	0	None	0	0	0	0	0	Flughafen Zuerich	Flughafen	ZH	47,45399	8,57711	432
ARP-02	OTR-CH-ARP-002g	2018	2018-07-04	1	0	0	None	0	0	0	0	0	Flughafen Zuerich	Flughafen	ZH	47,45399	8,57711	432
ARP-02	OTR-CH-ARP-002g	2018	2018-07-31	1	1	0	Aedes sp.	0	0	0	0	1	Flughafen Zuerich	Flughafen	ZH	47,45399	8,57711	432
ARP-02	OTR-CH-ARP-002g	2018	2018-08-15	1	112	3	A. albopictus	1	0	0	0	0	Flughafen Zuerich	Flughafen	ZH	47,45399	8,57711	432
ARP-02	OTR-CH-ARP-002g	2018	2018-08-29	1	0	0	None	0	0	0	0	0	Flughafen Zuerich	Flughafen	ZH	47,45399	8,57711	432
ARP-02	OTR-CH-ARP-002g	2018	2018-09-12	1	0	0	None	0	0	0	0	0	Flughafen Zuerich	Flughafen	ZH	47,45399	8,57711	432
ARP-02	OTR-CH-ARP-002c	2018	2018-08-15	0	0	0	None	0	0	0	0	0	Flughafen Zuerich	Flughafen	ZH	47,45399	8,57711	432
ARP-02	OTR-CH-ARP-002c	2013	2013-09-03	1	0	0	None	0	0	0	0	0	Flughafen Zuerich	Flughafen	ZH	47,45399	8,57711	432
ARP-02	OTR-CH-ARP-002c	2014	2014-09-02	1	0	0	None	0	0	0	0	0	Flughafen Zuerich	Flughafen	ZH	47,45399	8,57711	432
ARP-02	OTR-CH-ARP-002c	2015	2015-09-02	1	0	0	None	0	0	0	0	0	Flughafen Zuerich	Flughafen	ZH	47,45399	8,57711	432
ARP-02	OTR-CH-ARP-002c	2016	2016-08-31	1	0	0	None	0	0	0	0	0	Flughafen Zuerich	Flughafen	ZH	47,45399	8,57711	432
ARP-02	OTR-CH-ARP-002c	2017	2017-08-30	1	0	0	None	0	0	0	0	0	Flughafen Zuerich	Flughafen	ZH	47,45399	8,57711	432
ARP-02	OTR-CH-ARP-002c	2018	2018-08-29	1	0	0	None	0	0	0	0	0	Flughafen Zuerich	Flughafen	ZH	47,45399	8,57711	432
ARP-02	OTR-CH-ARP-002c	2013	2013-09-24	1	0	0	None	0	0	0	0	0	Flughafen Zuerich	Flughafen	ZH	47,45399	8,57711	432
ARP-02	OTR-CH-ARP-002c	2014	2014-09-16	1	0	0	None	0	0	0	0	0	Flughafen Zuerich	Flughafen	ZH	47,45399	8,57711	432
ARP-02	OTR-CH-ARP-002c	2015	2015-09-16	1	0	0	None	0	0	0	0	0	Flughafen Zuerich	Flughafen	ZH	47,45399	8,57711	432
ARP-02	OTR-CH-ARP-002c	2016	2016-09-14	1	0	0	None	0	0	0	0	0	Flughafen Zuerich	Flughafen	ZH	47,45399	8,57711	432
ARP-02	OTR-CH-ARP-002c	2017	2017-09-13	1	0	0	None	0	0	0	0	0	Flughafen Zuerich	Flughafen	ZH	47,45399	8,57711	432
ARP-02	OTR-CH-ARP-002c	2018	2018-09-12	1	0	0	None	0	0	0	0	0	Flughafen Zuerich	Flughafen	ZH	47,45399	8,57711	432
ARP-02	OTR-CH-ARP-002d	2013	2013-07-08	1	0	0	None	0	0	0	0	0	Flughafen Zuerich	Flughafen	ZH	47,45399	8,57711	432
ARP-02	OTR-CH-ARP-002d	2014	2014-07-08	0	0	0	None	0	0	0	0	0	Flughafen Zuerich	Flughafen	ZH	47,45399	8,57711	432
ARP-02	OTR-CH-ARP-002d	2015	2015-07-08	0	0	0	None	0	0	0	0	0	Flughafen Zuerich	Flughafen	ZH	47,45399	8,57711	432
ARP-02	OTR-CH-ARP-002d	2016	2016-07-06	0	0	0	None	0	0	0	0	0	Flughafen Zuerich	Flughafen	ZH	47,45399	8,57711	432
ARP-02	OTR-CH-ARP-002d	2017	2017-07-05	0	0	0	None	0	0	0	0	0	Flughafen Zuerich	Flughafen	ZH	47,45399	8,57711	432
ARP-02	OTR-CH-ARP-002d	2018	2018-07-04	0	0	0	None	0	0	0	0	0	Flughafen Zuerich	Flughafen	ZH	47,45399	8,57711	432
ARP-02	OTR-CH-ARP-002d	2013	2013-07-22	1	0	0	None	0	0	0	0	0	Flughafen Zuerich	Flughafen	ZH	47,45399	8,57711	432
ARP-02	OTR-CH-ARP-002d	2014	2014-07-22	1	0	0	None	0	0	0	0	0	Flughafen Zuerich	Flughafen	ZH	47,45399	8,57711	432
ARP-02	OTR-CH-ARP-002d	2015	2015-07-22	1	0	0	None	0	0	0	0	0	Flughafen Zuerich	Flughafen	ZH	47,45399	8,57711	432
ARP-02	OTR-CH-ARP-002d	2016	2016-07-20	1	0	0	None	0	0	0	0	0	Flughafen Zuerich	Flughafen	ZH	47,45399	8,57711	432
ARP-02	OTR-CH-ARP-002d	2017	2017-07-19	1	0	0	None	0	0	0	0	0	Flughafen Zuerich	Flughafen	ZH	47,45399	8,57711	432
ARP-02	OTR-CH-ARP-002d	2018	2018-07-04	1	0	0	None	0	0	0	0	0	Flughafen Zuerich	Flughafen	ZH	47,45399	8,57711	432
ARP-02	OTR-CH-ARP-002d	2013	2013-08-06	1	0	0	None	0	0	0	0	0	Flughafen Zuerich	Flughafen	ZH	47,45399	8,57711	432
ARP-02	OTR-CH-ARP-002d	2014	2014-08-05	1	0	0	None	0	0	0	0	0	Flughafen Zuerich	Flughafen	ZH	47,45399	8,57711	432
ARP-02	OTR-CH-ARP-002d	2015	2015-08-05	1	0	0	None	0	0	0	0	0	Flughafen Zuerich	Flughafen	ZH	47,45399	8,57711	432
ARP-02	OTR-CH-ARP-002d	2016	2016-08-03	1	87	5	A. japonicus	0	1	0	0	0	Flughafen Zuerich	Flughafen	ZH	47,45399	8,57711	432
ARP-02	OTR-CH-ARP-002d	2017	2017-08-02	1	26	1	Aedes sp.	0	0	0	0	1	Flughafen Zuerich	Flughafen	ZH	47,45399	8,57711	432
ARP-02	OTR-CH-ARP-002d	2018	2018-07-31	0	0	0	None	0	0	0	0	0	Flughafen Zuerich	Flughafen	ZH	47,45399	8,57711	432
ARP-02	OTR-CH-ARP-002d	2013	2013-08-27	1	130	1	A. japonicus	0	1	0	0	0	Flughafen Zuerich	Flughafen	ZH	47,45399	8,57711	432
ARP-02	OTR-CH-ARP-002d	2014	2014-08-19	1	0	0	None	0	0	0	0	0	Flughafen Zuerich	Flughafen	ZH	47,45399	8,57711	432
ARP-02	OTR-CH-ARP-002d	2015	2015-08-19	1	0	0	None	0	0	0	0	0	Flughafen Zuerich	Flughafen	ZH	47,45399	8,57711	432
ARP-02	OTR-CH-ARP-002d	2016	2016-08-17	1	0	0	None	0	0	0	0	0	Flughafen Zuerich	Flughafen	ZH	47,45399	8,57711	432
ARP-02	OTR-CH-ARP-002d	2017	2017-08-16	1	0	0	None	0	0	0	0	0	Flughafen Zuerich	Flughafen	ZH	47,45399	8,57711	432
ARP-02	OTR-CH-ARP-002d	2018	2018-08-15	0	0	0	None	0	0	0	0	0	Flughafen Zuerich	Flughafen	ZH	47,45399	8,57711	432
ARP-02	OTR-CH-ARP-002d	2013	2013-09-03	1	0	0	None	0	0	0	0	0	Flughafen Zuerich	Flughafen	ZH	47,45399	8,57711	432
ARP-02	OTR-CH-ARP-002d	2014	2014-09-02	1	0	0	None	0	0	0	0	0	Flughafen Zuerich	Flughafen	ZH	47,45399	8,57711	432
ARP-02	OTR-CH-ARP-002d	2015	2015-09-02	1	0	0	None	0	0	0	0	0	Flughafen Zuerich	Flughafen	ZH	47,45399	8,57711	432
ARP-02	OTR-CH-ARP-002d	2016	2016-08-31	1	50	5	A. japonicus	0	1	0	0	0	Flughafen Zuerich	Flughafen	ZH	47,45399	8,57711	432
ARP-02	OTR-CH-ARP-002d	2017	2017-08-30	1	7	0	Aedes sp.	0	0	0	0	1	Flughafen Zuerich	Flughafen	ZH	47,45399	8,57711	432
ARP-02	OTR-CH-ARP-002d	2018	2018-08-29	1	0	0	None	0	0	0	0	0	Flughafen Zuerich	Flughafen	ZH	47,45399	8,57711	432
ARP-02	OTR-CH-ARP-002d	2013	2013-09-24	1	0	0	None	0	0	0	0	0	Flughafen Zuerich	Flughafen	ZH	47,45399	8,57711	432
ARP-02	OTR-CH-ARP-002d	2014	2014-09-16	1	30	1	A. japonicus	0	1	0	0	0	Flughafen Zuerich	Flughafen	ZH	47,45399	8,57711	432
ARP-02	OTR-CH-ARP-002d	2015	2015-09-16	1	0	0	None	0	0	0	0	0	Flughafen Zuerich	Flughafen	ZH	47,45399	8,57711	432
ARP-02	OTR-CH-ARP-002d	2016	2016-09-14	1	0	0	None	0	0	0	0	0	Flughafen Zuerich	Flughafen	ZH	47,45399	8,57711	432
ARP-02	OTR-CH-ARP-002d	2017	2017-09-13	1	0	0	None	0	0	0	0	0	Flughafen Zuerich	Flughafen	ZH	47,45399	8,57711	432
ARP-02	OTR-CH-ARP-002d	2018	2018-09-12	1	0	0	None	0	0	0	0	0	Flughafen Zuerich	Flughafen	ZH	47,45399	8,57711	432
ARP-02	OTR-CH-ARP-002e	2013	2013-07-08	1	0	0	None	0	0	0	0	0	Flughafen Zuerich	Flughafen	ZH	47,45399	8,57711	432
ARP-02	OTR-CH-ARP-002e	2014	2014-07-08	1	0	0	None	0	0	0	0	0	Flughafen Zuerich	Flughafen	ZH	47,45399	8,57711	432
ARP-02	OTR-CH-ARP-002e	2015	2015-07-08	1	0	0	None	0	0	0	0	0	Flughafen Zuerich	Flughafen	ZH	47,45399	8,57711	432
ARP-02	OTR-CH-ARP-002e	2016	2016-07-06	0	0	0	None	0	0	0	0	0	Flughafen Zuerich	Flughafen	ZH	47,45399	8,57711	432
ARP-02	OTR-CH-ARP-002e	2017	2017-07-05	1	0	0	None	0	0	0	0	0	Flughafen Zuerich	Flughafen	ZH	47,45399	8,57711	432
ARP-02	OTR-CH-ARP-002e	2018	2018-07-04	1	0	0	None	0	0	0	0	0	Flughafen Zuerich	Flughafen	ZH	47,45399	8,57711	432
ARP-02	OTR-CH-ARP-002e	2013	2013-07-22	1	0	0	None	0	0	0	0	0	Flughafen Zuerich	Flughafen	ZH	47,45399	8,57711	432
ARP-02	OTR-CH-ARP-002e	2014	2014-07-22	1	79	0	Aedes sp.	0	0	0	0	1	Flughafen Zuerich	Flughafen	ZH	47,45399	8,57711	432
ARP-02	OTR-CH-ARP-002e	2015	2015-07-22	1	0	0	None	0	0	0	0	0	Flughafen Zuerich	Flughafen	ZH	47,45399	8,57711	432
ARP-02	OTR-CH-ARP-002e	2016	2016-07-20	1	0	0	None	0	0	0	0	0	Flughafen Zuerich	Flughafen	ZH	47,45399	8,57711	432
ARP-02	OTR-CH-ARP-002e	2017	2017-07-19	0	0	0	None	0	0	0	0	0	Flughafen Zuerich	Flughafen	ZH	47,45399	8,57711	432
ARP-02	OTR-CH-ARP-002e	2018	2018-07-04	1	0	0	None	0	0	0	0	0	Flughafen Zuerich	Flughafen	ZH	47,45399	8,57711	432
ARP-02	OTR-CH-ARP-002e	2013	2013-08-06	1	0	0	None	0	0	0	0	0	Flughafen Zuerich	Flughafen	ZH	47,45399	8,57711	432
ARP-02	OTR-CH-ARP-002e	2014	2014-08-05	1	0	0	None	0	0	0	0	0	Flughafen Zuerich	Flughafen	ZH	47,45399	8,57711	432
ARP-02	OTR-CH-ARP-002e	2015	2015-08-05	1	0	0	None	0	0	0	0	0	Flughafen Zuerich	Flughafen	ZH	47,45399	8,57711	432
ARP-02	OTR-CH-ARP-002e	2016	2016-08-03	1	0	0	None	0	0	0	0	0	Flughafen Zuerich	Flughafen	ZH	47,45399	8,57711	432
ARP-02	OTR-CH-ARP-002e	2017	2017-08-02	1	0	0	None	0	0	0	0	0	Flughafen Zuerich	Flughafen	ZH	47,45399	8,57711	432
AUT-01	OTR-CH-AUT-001a	2013	2013-07-09	1	0	0	None	0	0	0	0	0	A2 Coldrerio	Autobahn	TI	45,8497	8,98612	312
AUT-01	OTR-CH-AUT-001a	2014	2014-07-16	1	118	1	A. albopictus	1	0	0	0	0	A2 Coldrerio	Autobahn	TI	45,8497	8,98612	312
AUT-01	OTR-CH-AUT-001a	2015	2015-07-13	0	34	1	A. albopictus	1	0	0	0	0	A2 Coldrerio	Autobahn	TI	45,8497	8,98612	312
AUT-01	OTR-CH-AUT-001a	2016	2016-07-12	1	59	2	A. albopictus	1	0	0	0	0	A2 Coldrerio	Autobahn	TI	45,8497	8,98612	312
AUT-01	OTR-CH-AUT-001a	2017	2017-07-10	0	0	0	None	0	0	0	0	0	A2 Coldrerio	Autobahn	TI	45,8497	8,98612	312
AUT-01	OTR-CH-AUT-001a	2018	2018-07-04	1	164	0	Aedes sp.	0	0	0	0	1	A2 Coldrerio	Autobahn	TI	45,8497	8,98612	312
AUT-01	OTR-CH-AUT-001a	2013	2013-07-24	1	11	0	A. albopictus	1	0	0	0	0	A2 Coldrerio	Autobahn	TI	45,8497	8,98612	312
AUT-01	OTR-CH-AUT-001a	2014	2014-07-28	1	31	1	A. albopictus	1	0	0	0	0	A2 Coldrerio	Autobahn	TI	45,8497	8,98612	312
AUT-01	OTR-CH-AUT-001a	2015	2015-07-27	1	36	1	Aedes sp.	0	0	0	0	1	A2 Coldrerio	Autobahn	TI	45,8497	8,98612	312
AUT-01	OTR-CH-AUT-001a	2016	2016-07-25	1	70	7	A. albopictus	1	0	0	0	0	A2 Coldrerio	Autobahn	TI	45,8497	8,98612	312
AUT-01	OTR-CH-AUT-001a	2017	2017-07-24	1	19	0	Aedes sp.	0	0	0	0	1	A2 Coldrerio	Autobahn	TI	45,8497	8,98612	312
AUT-01	OTR-CH-AUT-001a	2018	2018-07-24	1	451	11	A. albopictus + A. koreicus	1	0	1	0	0	A2 Coldrerio	Autobahn	TI	45,8497	8,98612	312
AUT-01	OTR-CH-AUT-001a	2013	2013-08-07	1	3	0	A. albopictus	1	0	0	0	0	A2 Coldrerio	Autobahn	TI	45,8497	8,98612	312
AUT-01	OTR-CH-AUT-001a	2014	2014-08-12	1	118	1	A. albopictus	1	0	0	0	0	A2 Coldrerio	Autobahn	TI	45,8497	8,98612	312
AUT-01	OTR-CH-AUT-001a	2015	2015-08-10	1	293	1	A. albopictus	1	0	0	0	0	A2 Coldrerio	Autobahn	TI	45,8497	8,98612	312
AUT-01	OTR-CH-AUT-001a	2016	2016-08-08	1	29	1	Aedes sp.	0	0	0	0	1	A2 Coldrerio	Autobahn	TI	45,8497	8,98612	312
AUT-01	OTR-CH-AUT-001a	2017	2017-08-07	1	595	5	A. albopictus	1	0	0	0	0	A2 Coldrerio	Autobahn	TI	45,8497	8,98612	312
AUT-01	OTR-CH-AUT-001a	2018	2018-08-02	1	222	9	A. albopictus	1	0	0	0	0	A2 Coldrerio	Autobahn	TI	45,8497	8,98612	312
AUT-01	OTR-CH-AUT-001a	2013	2013-08-21	1	3	0	A. albopictus	1	0	0	0	0	A2 Coldrerio	Autobahn	TI	45,8497	8,98612	312
AUT-01	OTR-CH-AUT-001a	2014	2014-08-26	1	17	0	Aedes sp.	0	0	0	0	1	A2 Coldrerio	Autobahn	TI	45,8497	8,98612	312
AUT-01	OTR-CH-AUT-001a	2015	2015-08-24	1	349	1	A. albopictus	1	0	0	0	0	A2 Coldrerio	Autobahn	TI	45,8497	8,98612	312
AUT-01	OTR-CH-AUT-001a	2016	2016-08-22	1	201	16	A. albopictus	1	0	0	0	0	A2 Coldrerio	Autobahn	TI	45,8497	8,98612	312
AUT-01	OTR-CH-AUT-001a	2017	2017-08-21	1	50	8	A. albopictus + A. koreicus	1	0	1	0	0	A2 Coldrerio	Autobahn	TI	45,8497	8,98612	312
AUT-01	OTR-CH-AUT-001a	2018	2018-08-16	1	678	27	A. albopictus	1	0	0	0	0	A2 Coldrerio	Autobahn	TI	45,8497	8,98612	312
AUT-01	OTR-CH-AUT-001a	2013	2013-09-04	1	36	0	A. albopictus	1	0	0	0	0	A2 Coldrerio	Autobahn	TI	45,8497	8,98612	312
AUT-01	OTR-CH-AUT-001a	2014	2014-09-10	1	99	1	A. albopictus	1	0	0	0	0	A2 Coldrerio	Autobahn	TI	45,8497	8,98612	312
AUT-01	OTR-CH-AUT-001a	2015	2015-09-07	1	455	1	A. albopictus	1	0	0	0	0	A2 Coldrerio	Autobahn	TI	45,8497	8,98612	312
AUT-01	OTR-CH-AUT-001a	2016	2016-09-05	0	104	5	A. albopictus	1	0	0	0	0	A2 Coldrerio	Autobahn	TI	45,8497	8,98612	312
AUT-01	OTR-CH-AUT-001a	2017	2017-09-04	1	164	10	A. albopictus + A. koreicus	1	0	1	0	0	A2 Coldrerio	Autobahn	TI	45,8497	8,98612	312
AUT-01	OTR-CH-AUT-001a	2018	2018-08-28	1	741	33	A. albopictus	1	0	0	0	0	A2 Coldrerio	Autobahn	TI	45,8497	8,98612	312
AUT-01	OTR-CH-AUT-001a	2013	2013-09-23	1	23	0	A. albopictus	1	0	0	0	0	A2 Coldrerio	Autobahn	TI	45,8497	8,98612	312
AUT-01	OTR-CH-AUT-001a	2014	2014-09-22	1	0	0	None	0	0	0	0	0	A2 Coldrerio	Autobahn	TI	45,8497	8,98612	312
AUT-01	OTR-CH-AUT-001a	2015	2015-09-21	1	148	1	A. albopictus	1	0	0	0	0	A2 Coldrerio	Autobahn	TI	45,8497	8,98612	312
AUT-01	OTR-CH-AUT-001a	2016	2016-09-19	1	324	9	A. albopictus	1	0	0	0	0	A2 Coldrerio	Autobahn	TI	45,8497	8,98612	312
AUT-01	OTR-CH-AUT-001a	2017	2017-09-18	1	192	7	A. albopictus	1	0	0	0	0	A2 Coldrerio	Autobahn	TI	45,8497	8,98612	312
AUT-01	OTR-CH-AUT-001a	2018	2018-09-17	1	395	22	A. albopictus	1	0	0	0	0	A2 Coldrerio	Autobahn	TI	45,8497	8,98612	312
AUT-01	OTR-CH-AUT-001f	2013	2013-07-09	1	34	1	A. geniculatus	0	0	0	1	0	A2 Coldrerio	Autobahn	TI	45,8497	8,98612	312
AUT-01	OTR-CH-AUT-001f	2014	2014-07-16	1	23	1	A. albopictus	1	0	0	0	0	A2 Coldrerio	Autobahn	TI	45,8497	8,98612	312
AUT-01	OTR-CH-AUT-001f	2015	2015-07-13	0	138	1	A. albopictus	1	0	0	0	0	A2 Coldrerio	Autobahn	TI	45,8497	8,98612	312
AUT-01	OTR-CH-AUT-001f	2016	2016-07-12	1	55	0	Aedes sp.	0	0	0	0	1	A2 Coldrerio	Autobahn	TI	45,8497	8,98612	312
AUT-01	OTR-CH-AUT-001f	2017	2017-07-10	1	113	10	A. koreicus + A. geniculatus	0	0	1	1	0	A2 Coldrerio	Autobahn	TI	45,8497	8,98612	312
AUT-01	OTR-CH-AUT-001f	2018	2018-07-04	1	161	6	A. albopictus + A. koreicus	1	0	1	0	0	A2 Coldrerio	Autobahn	TI	45,8497	8,98612	312
AUT-01	OTR-CH-AUT-001f	2013	2013-07-24	1	18	0	A. albopictus	1	0	0	0	0	A2 Coldrerio	Autobahn	TI	45,8497	8,98612	312
AUT-01	OTR-CH-AUT-001f	2014	2014-07-28	1	99	0	Aedes sp.	0	0	0	0	1	A2 Coldrerio	Autobahn	TI	45,8497	8,98612	312
AUT-01	OTR-CH-AUT-001f	2015	2015-07-27	1	30	1	A. albopictus	1	0	0	0	0	A2 Coldrerio	Autobahn	TI	45,8497	8,98612	312
AUT-01	OTR-CH-AUT-001f	2016	2016-07-25	1	0	0	None	0	0	0	0	0	A2 Coldrerio	Autobahn	TI	45,8497	8,98612	312
AUT-01	OTR-CH-AUT-001f	2017	2017-07-24	1	105	8	A. albopictus	1	0	0	0	0	A2 Coldrerio	Autobahn	TI	45,8497	8,98612	312
AUT-01	OTR-CH-AUT-001f	2018	2018-07-24	1	433	60	A. albopictus + A. koreicus	1	0	1	0	0	A2 Coldrerio	Autobahn	TI	45,8497	8,98612	312
AUT-01	OTR-CH-AUT-001f	2013	2013-08-07	1	12	0	A. albopictus	1	0	0	0	0	A2 Coldrerio	Autobahn	TI	45,8497	8,98612	312
AUT-01	OTR-CH-AUT-001f	2014	2014-08-12	1	384	1	A. albopictus	1	0	0	0	0	A2 Coldrerio	Autobahn	TI	45,8497	8,98612	312
AUT-01	OTR-CH-AUT-001f	2015	2015-08-10	1	541	1	A. albopictus	1	0	0	0	0	A2 Coldrerio	Autobahn	TI	45,8497	8,98612	312
AUT-01	OTR-CH-AUT-001f	2016	2016-08-08	1	96	4	A. albopictus	1	0	0	0	0	A2 Coldrerio	Autobahn	TI	45,8497	8,98612	312
AUT-01	OTR-CH-AUT-001f	2017	2017-08-07	1	812	6	A. albopictus + A. koreicus	1	0	1	0	0	A2 Coldrerio	Autobahn	TI	45,8497	8,98612	312
AUT-01	OTR-CH-AUT-001f	2018	2018-08-02	1	282	21	A. albopictus + A. koreicus	1	0	1	0	0	A2 Coldrerio	Autobahn	TI	45,8497	8,98612	312
AUT-01	OTR-CH-AUT-001f	2013	2013-08-21	1	11	1	A. albopictus	1	0	0	0	0	A2 Coldrerio	Autobahn	TI	45,8497	8,98612	312
AUT-01	OTR-CH-AUT-001f	2014	2014-08-26	1	110	2	A. albopictus + A. geniculatus	1	0	0	1	0	A2 Coldrerio	Autobahn	TI	45,8497	8,98612	312
AUT-01	OTR-CH-AUT-001f	2015	2015-08-24	1	903	2	A. albopictus + A. koreicus	1	0	1	0	0	A2 Coldrerio	Autobahn	TI	45,8497	8,98612	312
AUT-01	OTR-CH-AUT-001f	2016	2016-08-22	1	564	29	A. albopictus	1	0	0	0	0	A2 Coldrerio	Autobahn	TI	45,8497	8,98612	312
AUT-01	OTR-CH-AUT-001f	2017	2017-08-21	1	271	9	A. albopictus	1	0	0	0	0	A2 Coldrerio	Autobahn	TI	45,8497	8,98612	312
AUT-01	OTR-CH-AUT-001f	2018	2018-08-16	1	1851	75	A. albopictus + A. koreicus	1	0	1	0	0	A2 Coldrerio	Autobahn	TI	45,8497	8,98612	312
AUT-01	OTR-CH-AUT-001f	2013	2013-09-04	1	499	0	A. albopictus	1	0	0	0	0	A2 Coldrerio	Autobahn	TI	45,8497	8,98612	312
AUT-01	OTR-CH-AUT-001f	2014	2014-09-10	1	154	1	A. albopictus	1	0	0	0	0	A2 Coldrerio	Autobahn	TI	45,8497	8,98612	312
AUT-01	OTR-CH-AUT-001f	2015	2015-09-07	1	416	2	A. albopictus + A. koreicus	1	0	1	0	0	A2 Coldrerio	Autobahn	TI	45,8497	8,98612	312
AUT-01	OTR-CH-AUT-001f	2016	2016-09-05	1	164	5	A. albopictus	1	0	0	0	0	A2 Coldrerio	Autobahn	TI	45,8497	8,98612	312
AUT-01	OTR-CH-AUT-001f	2017	2017-09-04	1	70	5	A. albopictus + A. koreicus	1	0	1	0	0	A2 Coldrerio	Autobahn	TI	45,8497	8,98612	312
AUT-01	OTR-CH-AUT-001f	2018	2018-08-28	1	1204	54	A. albopictus + A. koreicus	1	0	1	0	0	A2 Coldrerio	Autobahn	TI	45,8497	8,98612	312
AUT-01	OTR-CH-AUT-001f	2013	2013-09-23	1	255	0	A. albopictus	1	0	0	0	0	A2 Coldrerio	Autobahn	TI	45,8497	8,98612	312
AUT-01	OTR-CH-AUT-001f	2014	2014-09-22	1	91	0	Aedes sp.	0	0	0	0	1	A2 Coldrerio	Autobahn	TI	45,8497	8,98612	312
AUT-01	OTR-CH-AUT-001f	2015	2015-09-21	1	130	1	A. albopictus	1	0	0	0	0	A2 Coldrerio	Autobahn	TI	45,8497	8,98612	312
AUT-01	OTR-CH-AUT-001f	2016	2016-09-19	1	0	0	None	0	0	0	0	0	A2 Coldrerio	Autobahn	TI	45,8497	8,98612	312
AUT-01	OTR-CH-AUT-001f	2017	2017-09-18	1	153	16	A. albopictus	1	0	0	0	0	A2 Coldrerio	Autobahn	TI	45,8497	8,98612	312
AUT-01	OTR-CH-AUT-001f	2018	2018-09-17	1	1728	0	Aedes sp.	0	0	0	0	1	A2 Coldrerio	Autobahn	TI	45,8497	8,98612	312
AUT-01	OTR-CH-AUT-001h	2013	2013-07-09	1	46	2	A. albopictus + A. geniculatus	1	0	0	1	0	A2 Coldrerio	Autobahn	TI	45,8497	8,98612	312
AUT-01	OTR-CH-AUT-001h	2014	2014-07-16	1	36	1	A. albopictus	1	0	0	0	0	A2 Coldrerio	Autobahn	TI	45,8497	8,98612	312
AUT-01	OTR-CH-AUT-001h	2015	2015-07-13	0	347	1	A. albopictus	1	0	0	0	0	A2 Coldrerio	Autobahn	TI	45,8497	8,98612	312
AUT-01	OTR-CH-AUT-001h	2016	2016-07-12	1	160	13	A. albopictus + A. geniculatus	1	0	0	1	0	A2 Coldrerio	Autobahn	TI	45,8497	8,98612	312
AUT-01	OTR-CH-AUT-001h	2017	2017-07-10	1	734	5	A. koreicus	0	0	1	0	0	A2 Coldrerio	Autobahn	TI	45,8497	8,98612	312
AUT-01	OTR-CH-AUT-001h	2018	2018-07-04	1	284	9	A. albopictus	1	0	0	0	0	A2 Coldrerio	Autobahn	TI	45,8497	8,98612	312
AUT-01	OTR-CH-AUT-001h	2013	2013-07-24	1	150	0	A. albopictus	1	0	0	0	0	A2 Coldrerio	Autobahn	TI	45,8497	8,98612	312
AUT-01	OTR-CH-AUT-001h	2014	2014-07-28	1	129	1	A. albopictus	1	0	0	0	0	A2 Coldrerio	Autobahn	TI	45,8497	8,98612	312
AUT-01	OTR-CH-AUT-001h	2015	2015-07-27	1	704	1	A. albopictus	1	0	0	0	0	A2 Coldrerio	Autobahn	TI	45,8497	8,98612	312
AUT-01	OTR-CH-AUT-001h	2016	2016-07-25	1	151	9	A. albopictus + A. koreicus	1	0	1	0	0	A2 Coldrerio	Autobahn	TI	45,8497	8,98612	312
AUT-01	OTR-CH-AUT-001h	2017	2017-07-24	1	843	15	A. koreicus	0	0	1	0	0	A2 Coldrerio	Autobahn	TI	45,8497	8,98612	312
AUT-01	OTR-CH-AUT-001h	2018	2018-07-24	1	36	0	Aedes sp.	0	0	0	0	1	A2 Coldrerio	Autobahn	TI	45,8497	8,98612	312
AUT-01	OTR-CH-AUT-001h	2013	2013-08-07	1	241	0	A. albopictus	1	0	0	0	0	A2 Coldrerio	Autobahn	TI	45,8497	8,98612	312
AUT-01	OTR-CH-AUT-001h	2014	2014-08-12	1	140	1	Aedes sp.	0	0	0	0	1	A2 Coldrerio	Autobahn	TI	45,8497	8,98612	312
AUT-01	OTR-CH-AUT-001h	2015	2015-08-10	1	536	2	A. albopictus + A. koreicus	1	0	1	0	0	A2 Coldrerio	Autobahn	TI	45,8497	8,98612	312
AUT-01	OTR-CH-AUT-001h	2016	2016-08-08	1	80	6	A. albopictus + A. koreicus	1	0	1	0	0	A2 Coldrerio	Autobahn	TI	45,8497	8,98612	312
AUT-01	OTR-CH-AUT-001h	2017	2017-08-07	1	216	6	A. albopictus + A. koreicus	1	0	1	0	0	A2 Coldrerio	Autobahn	TI	45,8497	8,98612	312
AUT-01	OTR-CH-AUT-001h	2018	2018-08-02	1	0	0	None	0	0	0	0	0	A2 Coldrerio	Autobahn	TI	45,8497	8,98612	312
AUT-01	OTR-CH-AUT-001h	2013	2013-08-21	1	0	0	None	0	0	0	0	0	A2 Coldrerio	Autobahn	TI	45,8497	8,98612	312
AUT-01	OTR-CH-AUT-001h	2014	2014-08-26	1	135	0	Aedes sp.	0	0	0	0	1	A2 Coldrerio	Autobahn	TI	45,8497	8,98612	312
AUT-01	OTR-CH-AUT-001h	2015	2015-08-24	1	20	1	A. albopictus	1	0	0	0	0	A2 Coldrerio	Autobahn	TI	45,8497	8,98612	312
AUT-01	OTR-CH-AUT-001h	2016	2016-08-22	1	144	15	A. albopictus	1	0	0	0	0	A2 Coldrerio	Autobahn	TI	45,8497	8,98612	312
AUT-01	OTR-CH-AUT-001h	2017	2017-08-21	1	166	9	A. albopictus	1	0	0	0	0	A2 Coldrerio	Autobahn	TI	45,8497	8,98612	312
AUT-01	OTR-CH-AUT-001h	2018	2018-08-16	1	844	45	A. albopictus	1	0	0	0	0	A2 Coldrerio	Autobahn	TI	45,8497	8,98612	312
AUT-01	OTR-CH-AUT-001h	2013	2013-09-04	1	174	0	A. albopictus	1	0	0	0	0	A2 Coldrerio	Autobahn	TI	45,8497	8,98612	312
AUT-01	OTR-CH-AUT-001h	2014	2014-09-10	1	0	0	None	0	0	0	0	0	A2 Coldrerio	Autobahn	TI	45,8497	8,98612	312
AUT-01	OTR-CH-AUT-001h	2015	2015-09-07	1	431	2	A. albopictus + A. koreicus	1	0	1	0	0	A2 Coldrerio	Autobahn	TI	45,8497	8,98612	312
AUT-01	OTR-CH-AUT-001h	2016	2016-09-05	1	211	4	A. koreicus	0	0	1	0	0	A2 Coldrerio	Autobahn	TI	45,8497	8,98612	312
AUT-01	OTR-CH-AUT-001h	2017	2017-09-04	1	283	24	A. albopictus + A. koreicus	1	0	1	0	0	A2 Coldrerio	Autobahn	TI	45,8497	8,98612	312
AUT-01	OTR-CH-AUT-001h	2018	2018-08-28	1	931	51	A. albopictus + A. japonicus + A. koreicus	1	1	1	0	0	A2 Coldrerio	Autobahn	TI	45,8497	8,98612	312
AUT-01	OTR-CH-AUT-001h	2013	2013-09-23	1	98	0	A. albopictus	1	0	0	0	0	A2 Coldrerio	Autobahn	TI	45,8497	8,98612	312
AUT-01	OTR-CH-AUT-001h	2014	2014-09-22	1	145	1	A. albopictus	1	0	0	0	0	A2 Coldrerio	Autobahn	TI	45,8497	8,98612	312
AUT-01	OTR-CH-AUT-001h	2015	2015-09-21	1	364	1	A. albopictus	1	0	0	0	0	A2 Coldrerio	Autobahn	TI	45,8497	8,98612	312
AUT-01	OTR-CH-AUT-001h	2016	2016-09-19	1	427	5	A. albopictus	1	0	0	0	0	A2 Coldrerio	Autobahn	TI	45,8497	8,98612	312
AUT-01	OTR-CH-AUT-001h	2017	2017-09-18	1	169	8	A. albopictus	1	0	0	0	0	A2 Coldrerio	Autobahn	TI	45,8497	8,98612	312
AUT-01	OTR-CH-AUT-001h	2018	2018-09-17	1	190	17	A. albopictus	1	0	0	0	0	A2 Coldrerio	Autobahn	TI	45,8497	8,98612	312
AUT-05	OTR-CH-AUT-005c	2013	2013-07-09	1	0	0	None	0	0	0	0	0	A2 Bellinzona-Sud	Autobahn	TI	46,18211	9,00164	227
AUT-05	OTR-CH-AUT-005c	2014	2014-07-16	1	20	1	A. albopictus	1	0	0	0	0	A2 Bellinzona-Sud	Autobahn	TI	46,18211	9,00164	227
AUT-05	OTR-CH-AUT-005c	2015	2015-07-13	0	0	0	None	0	0	0	0	0	A2 Bellinzona-Sud	Autobahn	TI	46,18211	9,00164	227
AUT-05	OTR-CH-AUT-005c	2016	2016-07-12	1	0	0	None	0	0	0	0	0	A2 Bellinzona-Sud	Autobahn	TI	46,18211	9,00164	227
AUT-05	OTR-CH-AUT-005c	2017	2017-07-06	1	0	0	None	0	0	0	0	0	A2 Bellinzona-Sud	Autobahn	TI	46,18211	9,00164	227
AUT-05	OTR-CH-AUT-005c	2018	2018-07-05	0	5	0	Aedes sp.	0	0	0	0	1	A2 Bellinzona-Sud	Autobahn	TI	46,18211	9,00164	227
AUT-05	OTR-CH-AUT-005c	2013	2013-07-25	1	0	0	None	0	0	0	0	0	A2 Bellinzona-Sud	Autobahn	TI	46,18211	9,00164	227
AUT-05	OTR-CH-AUT-005c	2014	2014-07-28	1	0	0	None	0	0	0	0	0	A2 Bellinzona-Sud	Autobahn	TI	46,18211	9,00164	227
AUT-05	OTR-CH-AUT-005c	2015	2015-07-27	0	0	0	None	0	0	0	0	0	A2 Bellinzona-Sud	Autobahn	TI	46,18211	9,00164	227
AUT-05	OTR-CH-AUT-005c	2016	2016-07-25	0	4	1	Aedes sp.	0	0	0	0	1	A2 Bellinzona-Sud	Autobahn	TI	46,18211	9,00164	227
AUT-05	OTR-CH-AUT-005c	2017	2017-07-20	0	0	0	None	0	0	0	0	0	A2 Bellinzona-Sud	Autobahn	TI	46,18211	9,00164	227
AUT-05	OTR-CH-AUT-005c	2018	2018-07-19	1	25	0	Aedes sp.	0	0	0	0	1	A2 Bellinzona-Sud	Autobahn	TI	46,18211	9,00164	227
AUT-05	OTR-CH-AUT-005c	2013	2013-08-07	1	0	0	None	0	0	0	0	0	A2 Bellinzona-Sud	Autobahn	TI	46,18211	9,00164	227
AUT-05	OTR-CH-AUT-005c	2014	2014-08-12	0	0	0	None	0	0	0	0	0	A2 Bellinzona-Sud	Autobahn	TI	46,18211	9,00164	227
AUT-05	OTR-CH-AUT-005c	2015	2015-08-10	1	0	0	None	0	0	0	0	0	A2 Bellinzona-Sud	Autobahn	TI	46,18211	9,00164	227
AUT-05	OTR-CH-AUT-005c	2016	2016-08-08	1	80	1	Aedes sp.	0	0	0	0	1	A2 Bellinzona-Sud	Autobahn	TI	46,18211	9,00164	227
AUT-05	OTR-CH-AUT-005c	2017	2017-08-07	1	50	5	A. albopictus	1	0	0	0	0	A2 Bellinzona-Sud	Autobahn	TI	46,18211	9,00164	227
AUT-05	OTR-CH-AUT-005c	2018	2018-08-06	1	34	3	A. albopictus	1	0	0	0	0	A2 Bellinzona-Sud	Autobahn	TI	46,18211	9,00164	227
AUT-05	OTR-CH-AUT-005c	2013	2013-08-26	1	8	1	A. albopictus	1	0	0	0	0	A2 Bellinzona-Sud	Autobahn	TI	46,18211	9,00164	227
AUT-05	OTR-CH-AUT-005c	2014	2014-08-26	1	0	0	None	0	0	0	0	0	A2 Bellinzona-Sud	Autobahn	TI	46,18211	9,00164	227
AUT-05	OTR-CH-AUT-005c	2015	2015-08-24	0	0	0	None	0	0	0	0	0	A2 Bellinzona-Sud	Autobahn	TI	46,18211	9,00164	227
AUT-05	OTR-CH-AUT-005c	2016	2016-08-22	0	0	0	None	0	0	0	0	0	A2 Bellinzona-Sud	Autobahn	TI	46,18211	9,00164	227
AUT-05	OTR-CH-AUT-005c	2017	2017-08-21	1	64	1	A. albopictus	1	0	0	0	0	A2 Bellinzona-Sud	Autobahn	TI	46,18211	9,00164	227
AUT-05	OTR-CH-AUT-005c	2018	2018-08-20	1	75	6	A. albopictus	1	0	0	0	0	A2 Bellinzona-Sud	Autobahn	TI	46,18211	9,00164	227
AUT-05	OTR-CH-AUT-005c	2013	2013-09-10	1	48	0	A. albopictus	1	0	0	0	0	A2 Bellinzona-Sud	Autobahn	TI	46,18211	9,00164	227
AUT-05	OTR-CH-AUT-005c	2014	2014-09-10	1	0	0	None	0	0	0	0	0	A2 Bellinzona-Sud	Autobahn	TI	46,18211	9,00164	227
AUT-05	OTR-CH-AUT-005c	2015	2015-09-07	0	0	0	None	0	0	0	0	0	A2 Bellinzona-Sud	Autobahn	TI	46,18211	9,00164	227
AUT-05	OTR-CH-AUT-005c	2016	2016-09-05	0	0	0	None	0	0	0	0	0	A2 Bellinzona-Sud	Autobahn	TI	46,18211	9,00164	227
AUT-05	OTR-CH-AUT-005c	2017	2017-09-04	1	180	9	A. albopictus	1	0	0	0	0	A2 Bellinzona-Sud	Autobahn	TI	46,18211	9,00164	227
AUT-05	OTR-CH-AUT-005c	2018	2018-08-30	1	0	0	None	0	0	0	0	0	A2 Bellinzona-Sud	Autobahn	TI	46,18211	9,00164	227
AUT-05	OTR-CH-AUT-005c	2013	2013-09-24	1	0	0	None	0	0	0	0	0	A2 Bellinzona-Sud	Autobahn	TI	46,18211	9,00164	227
AUT-05	OTR-CH-AUT-005c	2014	2014-09-18	1	0	0	None	0	0	0	0	0	A2 Bellinzona-Sud	Autobahn	TI	46,18211	9,00164	227
AUT-05	OTR-CH-AUT-005c	2015	2015-09-21	1	14	1	A. albopictus	1	0	0	0	0	A2 Bellinzona-Sud	Autobahn	TI	46,18211	9,00164	227
AUT-05	OTR-CH-AUT-005c	2016	2016-09-19	0	0	0	None	0	0	0	0	0	A2 Bellinzona-Sud	Autobahn	TI	46,18211	9,00164	227
AUT-05	OTR-CH-AUT-005c	2017	2017-09-18	1	7	0	Aedes sp.	0	0	0	0	1	A2 Bellinzona-Sud	Autobahn	TI	46,18211	9,00164	227
AUT-05	OTR-CH-AUT-005c	2018	2018-09-13	1	4	0	Aedes sp.	0	0	0	0	1	A2 Bellinzona-Sud	Autobahn	TI	46,18211	9,00164	227
AUT-05	OTR-CH-AUT-005d	2013	2013-07-09	1	0	0	None	0	0	0	0	0	A2 Bellinzona-Sud	Autobahn	TI	46,18211	9,00164	227
AUT-05	OTR-CH-AUT-005d	2014	2014-07-16	0	0	0	None	0	0	0	0	0	A2 Bellinzona-Sud	Autobahn	TI	46,18211	9,00164	227
AUT-05	OTR-CH-AUT-005d	2015	2015-07-13	0	0	0	None	0	0	0	0	0	A2 Bellinzona-Sud	Autobahn	TI	46,18211	9,00164	227
AUT-05	OTR-CH-AUT-005d	2016	2016-07-12	1	0	0	None	0	0	0	0	0	A2 Bellinzona-Sud	Autobahn	TI	46,18211	9,00164	227
AUT-05	OTR-CH-AUT-005d	2017	2017-07-06	1	0	0	None	0	0	0	0	0	A2 Bellinzona-Sud	Autobahn	TI	46,18211	9,00164	227
AUT-05	OTR-CH-AUT-005d	2018	2018-07-05	1	4	1	Aedes sp.	0	0	0	0	1	A2 Bellinzona-Sud	Autobahn	TI	46,18211	9,00164	227
AUT-05	OTR-CH-AUT-005d	2013	2013-07-25	1	0	0	None	0	0	0	0	0	A2 Bellinzona-Sud	Autobahn	TI	46,18211	9,00164	227
AUT-05	OTR-CH-AUT-005d	2014	2014-07-28	1	0	0	None	0	0	0	0	0	A2 Bellinzona-Sud	Autobahn	TI	46,18211	9,00164	227
AUT-05	OTR-CH-AUT-005d	2015	2015-07-27	0	13	1	Aedes sp.	0	0	0	0	1	A2 Bellinzona-Sud	Autobahn	TI	46,18211	9,00164	227
AUT-05	OTR-CH-AUT-005d	2016	2016-07-25	1	82	4	A. albopictus	1	0	0	0	0	A2 Bellinzona-Sud	Autobahn	TI	46,18211	9,00164	227
AUT-05	OTR-CH-AUT-005d	2017	2017-07-20	1	0	0	None	0	0	0	0	0	A2 Bellinzona-Sud	Autobahn	TI	46,18211	9,00164	227
AUT-05	OTR-CH-AUT-005d	2018	2018-07-19	0	12	0	Aedes sp.	0	0	0	0	1	A2 Bellinzona-Sud	Autobahn	TI	46,18211	9,00164	227
AUT-05	OTR-CH-AUT-005d	2013	2013-08-07	1	48	0	A. albopictus	1	0	0	0	0	A2 Bellinzona-Sud	Autobahn	TI	46,18211	9,00164	227
AUT-05	OTR-CH-AUT-005d	2014	2014-08-12	1	22	1	A. albopictus	1	0	0	0	0	A2 Bellinzona-Sud	Autobahn	TI	46,18211	9,00164	227
AUT-05	OTR-CH-AUT-005d	2015	2015-08-10	1	2	1	Aedes sp.	0	0	0	0	1	A2 Bellinzona-Sud	Autobahn	TI	46,18211	9,00164	227
AUT-05	OTR-CH-AUT-005d	2016	2016-08-08	1	0	0	None	0	0	0	0	0	A2 Bellinzona-Sud	Autobahn	TI	46,18211	9,00164	227
AUT-05	OTR-CH-AUT-005d	2017	2017-08-07	1	18	1	Aedes sp.	0	0	0	0	1	A2 Bellinzona-Sud	Autobahn	TI	46,18211	9,00164	227
AUT-05	OTR-CH-AUT-005d	2018	2018-08-06	1	69	9	A. albopictus	1	0	0	0	0	A2 Bellinzona-Sud	Autobahn	TI	46,18211	9,00164	227
AUT-05	OTR-CH-AUT-005d	2013	2013-08-26	1	0	0	None	0	0	0	0	0	A2 Bellinzona-Sud	Autobahn	TI	46,18211	9,00164	227
AUT-05	OTR-CH-AUT-005d	2014	2014-08-26	1	0	0	None	0	0	0	0	0	A2 Bellinzona-Sud	Autobahn	TI	46,18211	9,00164	227
AUT-05	OTR-CH-AUT-005d	2015	2015-08-24	0	0	0	None	0	0	0	0	0	A2 Bellinzona-Sud	Autobahn	TI	46,18211	9,00164	227
AUT-05	OTR-CH-AUT-005d	2016	2016-08-22	0	16	1	Aedes sp.	0	0	0	0	1	A2 Bellinzona-Sud	Autobahn	TI	46,18211	9,00164	227
AUT-05	OTR-CH-AUT-005d	2017	2017-08-21	1	0	0	None	0	0	0	0	0	A2 Bellinzona-Sud	Autobahn	TI	46,18211	9,00164	227
AUT-05	OTR-CH-AUT-005d	2018	2018-08-20	1	33	9	A. albopictus	1	0	0	0	0	A2 Bellinzona-Sud	Autobahn	TI	46,18211	9,00164	227
AUT-05	OTR-CH-AUT-005d	2013	2013-09-10	0	0	0	None	0	0	0	0	0	A2 Bellinzona-Sud	Autobahn	TI	46,18211	9,00164	227
AUT-05	OTR-CH-AUT-005d	2014	2014-09-10	1	0	0	None	0	0	0	0	0	A2 Bellinzona-Sud	Autobahn	TI	46,18211	9,00164	227
AUT-05	OTR-CH-AUT-005d	2015	2015-09-07	1	0	0	None	0	0	0	0	0	A2 Bellinzona-Sud	Autobahn	TI	46,18211	9,00164	227
AUT-05	OTR-CH-AUT-005d	2016	2016-09-05	0	32	1	Aedes sp.	0	0	0	0	1	A2 Bellinzona-Sud	Autobahn	TI	46,18211	9,00164	227
AUT-05	OTR-CH-AUT-005d	2017	2017-09-04	0	0	0	None	0	0	0	0	0	A2 Bellinzona-Sud	Autobahn	TI	46,18211	9,00164	227
AUT-05	OTR-CH-AUT-005d	2018	2018-08-30	1	0	0	None	0	0	0	0	0	A2 Bellinzona-Sud	Autobahn	TI	46,18211	9,00164	227
AUT-05	OTR-CH-AUT-005d	2013	2013-09-24	1	0	0	None	0	0	0	0	0	A2 Bellinzona-Sud	Autobahn	TI	46,18211	9,00164	227
AUT-05	OTR-CH-AUT-005d	2014	2014-09-18	1	0	0	None	0	0	0	0	0	A2 Bellinzona-Sud	Autobahn	TI	46,18211	9,00164	227
AUT-05	OTR-CH-AUT-005d	2015	2015-09-21	1	0	0	None	0	0	0	0	0	A2 Bellinzona-Sud	Autobahn	TI	46,18211	9,00164	227
AUT-05	OTR-CH-AUT-005d	2016	2016-09-19	0	112	6	A. albopictus	1	0	0	0	0	A2 Bellinzona-Sud	Autobahn	TI	46,18211	9,00164	227
AUT-05	OTR-CH-AUT-005d	2017	2017-09-18	0	0	0	None	0	0	0	0	0	A2 Bellinzona-Sud	Autobahn	TI	46,18211	9,00164	227
AUT-05	OTR-CH-AUT-005d	2018	2018-09-13	1	9	3	A. albopictus	1	0	0	0	0	A2 Bellinzona-Sud	Autobahn	TI	46,18211	9,00164	227
AUT-05	OTR-CH-AUT-005h	2013	2013-07-09	1	0	0	None	0	0	0	0	0	A2 Bellinzona-Sud	Autobahn	TI	46,18211	9,00164	227
AUT-05	OTR-CH-AUT-005h	2014	2014-07-16	1	130	1	A. albopictus	1	0	0	0	0	A2 Bellinzona-Sud	Autobahn	TI	46,18211	9,00164	227
AUT-05	OTR-CH-AUT-005h	2015	2015-07-13	1	122	1	A. albopictus	1	0	0	0	0	A2 Bellinzona-Sud	Autobahn	TI	46,18211	9,00164	227
AUT-05	OTR-CH-AUT-005h	2016	2016-07-12	1	0	0	None	0	0	0	0	0	A2 Bellinzona-Sud	Autobahn	TI	46,18211	9,00164	227
AUT-05	OTR-CH-AUT-005h	2017	2017-07-06	1	33	2	A. japonicus	0	1	0	0	0	A2 Bellinzona-Sud	Autobahn	TI	46,18211	9,00164	227
AUT-05	OTR-CH-AUT-005h	2018	2018-07-05	1	0	0	None	0	0	0	0	0	A2 Bellinzona-Sud	Autobahn	TI	46,18211	9,00164	227
AUT-05	OTR-CH-AUT-005h	2013	2013-07-25	1	0	0	None	0	0	0	0	0	A2 Bellinzona-Sud	Autobahn	TI	46,18211	9,00164	227
AUT-05	OTR-CH-AUT-005h	2014	2014-07-28	0	0	0	None	0	0	0	0	0	A2 Bellinzona-Sud	Autobahn	TI	46,18211	9,00164	227
AUT-05	OTR-CH-AUT-005h	2015	2015-07-27	1	67	1	A. albopictus	1	0	0	0	0	A2 Bellinzona-Sud	Autobahn	TI	46,18211	9,00164	227
AUT-05	OTR-CH-AUT-005h	2016	2016-07-25	0	0	0	None	0	0	0	0	0	A2 Bellinzona-Sud	Autobahn	TI	46,18211	9,00164	227
AUT-05	OTR-CH-AUT-005h	2017	2017-07-20	1	0	0	None	0	0	0	0	0	A2 Bellinzona-Sud	Autobahn	TI	46,18211	9,00164	227
AUT-05	OTR-CH-AUT-005h	2018	2018-07-19	1	44	0	Aedes sp.	0	0	0	0	1	A2 Bellinzona-Sud	Autobahn	TI	46,18211	9,00164	227
AUT-05	OTR-CH-AUT-005h	2013	2013-08-07	1	0	0	None	0	0	0	0	0	A2 Bellinzona-Sud	Autobahn	TI	46,18211	9,00164	227
AUT-05	OTR-CH-AUT-005h	2014	2014-08-12	1	20	1	A. albopictus	1	0	0	0	0	A2 Bellinzona-Sud	Autobahn	TI	46,18211	9,00164	227
AUT-05	OTR-CH-AUT-005h	2015	2015-08-10	1	226	1	A. albopictus	1	0	0	0	0	A2 Bellinzona-Sud	Autobahn	TI	46,18211	9,00164	227
AUT-05	OTR-CH-AUT-005h	2016	2016-08-08	1	1	0	Aedes sp.	0	0	0	0	1	A2 Bellinzona-Sud	Autobahn	TI	46,18211	9,00164	227
AUT-05	OTR-CH-AUT-005h	2017	2017-08-07	1	158	1	Aedes sp.	0	0	0	0	1	A2 Bellinzona-Sud	Autobahn	TI	46,18211	9,00164	227
AUT-05	OTR-CH-AUT-005h	2018	2018-08-06	1	390	21	A. albopictus	1	0	0	0	0	A2 Bellinzona-Sud	Autobahn	TI	46,18211	9,00164	227
AUT-05	OTR-CH-AUT-005h	2013	2013-08-26	1	0	0	None	0	0	0	0	0	A2 Bellinzona-Sud	Autobahn	TI	46,18211	9,00164	227
AUT-05	OTR-CH-AUT-005h	2014	2014-08-26	1	27	1	A. albopictus	1	0	0	0	0	A2 Bellinzona-Sud	Autobahn	TI	46,18211	9,00164	227
AUT-05	OTR-CH-AUT-005h	2015	2015-08-24	1	240	1	A. albopictus	1	0	0	0	0	A2 Bellinzona-Sud	Autobahn	TI	46,18211	9,00164	227
AUT-05	OTR-CH-AUT-005h	2016	2016-08-22	0	0	0	None	0	0	0	0	0	A2 Bellinzona-Sud	Autobahn	TI	46,18211	9,00164	227
AUT-05	OTR-CH-AUT-005h	2017	2017-08-21	1	145	9	A. albopictus + A. japonicus	1	1	0	0	0	A2 Bellinzona-Sud	Autobahn	TI	46,18211	9,00164	227
AUT-05	OTR-CH-AUT-005h	2018	2018-08-20	1	80	9	A. albopictus	1	0	0	0	0	A2 Bellinzona-Sud	Autobahn	TI	46,18211	9,00164	227
AUT-05	OTR-CH-AUT-005h	2013	2013-09-10	1	0	0	None	0	0	0	0	0	A2 Bellinzona-Sud	Autobahn	TI	46,18211	9,00164	227
AUT-05	OTR-CH-AUT-005h	2014	2014-09-10	1	148	1	A. albopictus	1	0	0	0	0	A2 Bellinzona-Sud	Autobahn	TI	46,18211	9,00164	227
AUT-05	OTR-CH-AUT-005h	2015	2015-09-07	1	231	1	A. albopictus	1	0	0	0	0	A2 Bellinzona-Sud	Autobahn	TI	46,18211	9,00164	227
AUT-05	OTR-CH-AUT-005h	2016	2016-09-05	0	43	1	Aedes sp.	0	0	0	0	1	A2 Bellinzona-Sud	Autobahn	TI	46,18211	9,00164	227
AUT-05	OTR-CH-AUT-005h	2017	2017-09-04	1	267	12	A. albopictus	1	0	0	0	0	A2 Bellinzona-Sud	Autobahn	TI	46,18211	9,00164	227
AUT-05	OTR-CH-AUT-005h	2018	2018-08-30	1	69	15	A. albopictus	1	0	0	0	0	A2 Bellinzona-Sud	Autobahn	TI	46,18211	9,00164	227
AUT-05	OTR-CH-AUT-005h	2013	2013-09-24	1	9	0	A. albopictus	1	0	0	0	0	A2 Bellinzona-Sud	Autobahn	TI	46,18211	9,00164	227
AUT-05	OTR-CH-AUT-005h	2014	2014-09-18	1	15	0	Aedes sp.	0	0	0	0	1	A2 Bellinzona-Sud	Autobahn	TI	46,18211	9,00164	227
AUT-05	OTR-CH-AUT-005h	2015	2015-09-21	1	131	1	A. albopictus	1	0	0	0	0	A2 Bellinzona-Sud	Autobahn	TI	46,18211	9,00164	227
AUT-05	OTR-CH-AUT-005h	2016	2016-09-19	0	0	0	None	0	0	0	0	0	A2 Bellinzona-Sud	Autobahn	TI	46,18211	9,00164	227
AUT-05	OTR-CH-AUT-005h	2017	2017-09-18	1	78	7	A. albopictus	1	0	0	0	0	A2 Bellinzona-Sud	Autobahn	TI	46,18211	9,00164	227
AUT-05	OTR-CH-AUT-005h	2018	2018-09-13	1	8	0	Aedes sp.	0	0	0	0	1	A2 Bellinzona-Sud	Autobahn	TI	46,18211	9,00164	227
AUT-07	OTR-CH-AUT-007a	2013	2013-07-09	1	0	0	None	0	0	0	0	0	A2 Bellinzona-Nord	Autobahn	TI	46,20982	9,02753	238
AUT-07	OTR-CH-AUT-007a	2014	2014-07-11	1	0	0	None	0	0	0	0	0	A2 Bellinzona-Nord	Autobahn	TI	46,20982	9,02753	238
AUT-07	OTR-CH-AUT-007a	2015	2015-07-09	0	0	0	None	0	0	0	0	0	A2 Bellinzona-Nord	Autobahn	TI	46,20982	9,02753	238
AUT-07	OTR-CH-AUT-007a	2016	2016-07-08	1	0	0	None	0	0	0	0	0	A2 Bellinzona-Nord	Autobahn	TI	46,20982	9,02753	238
AUT-07	OTR-CH-AUT-007a	2017	2017-07-07	1	30	0	Aedes sp.	0	0	0	0	1	A2 Bellinzona-Nord	Autobahn	TI	46,20982	9,02753	238
AUT-07	OTR-CH-AUT-007a	2018	2018-07-05	1	0	0	None	0	0	0	0	0	A2 Bellinzona-Nord	Autobahn	TI	46,20982	9,02753	238
AUT-07	OTR-CH-AUT-007a	2013	2013-07-25	1	0	0	None	0	0	0	0	0	A2 Bellinzona-Nord	Autobahn	TI	46,20982	9,02753	238
AUT-07	OTR-CH-AUT-007a	2014	2014-07-27	1	0	0	None	0	0	0	0	0	A2 Bellinzona-Nord	Autobahn	TI	46,20982	9,02753	238
AUT-07	OTR-CH-AUT-007a	2015	2015-07-24	1	0	0	None	0	0	0	0	0	A2 Bellinzona-Nord	Autobahn	TI	46,20982	9,02753	238
AUT-07	OTR-CH-AUT-007a	2016	2016-07-22	1	6	1	Aedes sp.	0	0	0	0	1	A2 Bellinzona-Nord	Autobahn	TI	46,20982	9,02753	238
AUT-07	OTR-CH-AUT-007a	2017	2017-07-20	0	0	0	None	0	0	0	0	0	A2 Bellinzona-Nord	Autobahn	TI	46,20982	9,02753	238
AUT-07	OTR-CH-AUT-007a	2018	2018-07-19	1	20	9	A. albopictus + A. japonicus	1	1	0	0	0	A2 Bellinzona-Nord	Autobahn	TI	46,20982	9,02753	238
AUT-07	OTR-CH-AUT-007a	2013	2013-08-07	1	0	0	None	0	0	0	0	0	A2 Bellinzona-Nord	Autobahn	TI	46,20982	9,02753	238
AUT-07	OTR-CH-AUT-007a	2014	2014-08-08	1	30	1	A. albopictus	1	0	0	0	0	A2 Bellinzona-Nord	Autobahn	TI	46,20982	9,02753	238
AUT-07	OTR-CH-AUT-007a	2015	2015-08-10	1	0	0	None	0	0	0	0	0	A2 Bellinzona-Nord	Autobahn	TI	46,20982	9,02753	238
AUT-07	OTR-CH-AUT-007a	2016	2016-08-04	1	10	1	Aedes sp.	0	0	0	0	1	A2 Bellinzona-Nord	Autobahn	TI	46,20982	9,02753	238
AUT-07	OTR-CH-AUT-007a	2017	2017-08-07	1	11	1	Aedes sp.	0	0	0	0	1	A2 Bellinzona-Nord	Autobahn	TI	46,20982	9,02753	238
AUT-07	OTR-CH-AUT-007a	2018	2018-08-06	0	0	0	None	0	0	0	0	0	A2 Bellinzona-Nord	Autobahn	TI	46,20982	9,02753	238
AUT-07	OTR-CH-AUT-007a	2013	2013-08-26	1	0	0	None	0	0	0	0	0	A2 Bellinzona-Nord	Autobahn	TI	46,20982	9,02753	238
AUT-07	OTR-CH-AUT-007a	2014	2014-08-21	1	0	0	None	0	0	0	0	0	A2 Bellinzona-Nord	Autobahn	TI	46,20982	9,02753	238
AUT-07	OTR-CH-AUT-007a	2015	2015-08-21	1	0	0	None	0	0	0	0	0	A2 Bellinzona-Nord	Autobahn	TI	46,20982	9,02753	238
AUT-07	OTR-CH-AUT-007a	2016	2016-08-19	0	0	0	None	0	0	0	0	0	A2 Bellinzona-Nord	Autobahn	TI	46,20982	9,02753	238
AUT-07	OTR-CH-AUT-007a	2017	2017-08-21	1	0	0	None	0	0	0	0	0	A2 Bellinzona-Nord	Autobahn	TI	46,20982	9,02753	238
AUT-07	OTR-CH-AUT-007a	2018	2018-08-20	1	113	9	A. albopictus	1	0	0	0	0	A2 Bellinzona-Nord	Autobahn	TI	46,20982	9,02753	238
AUT-07	OTR-CH-AUT-007a	2013	2013-09-10	1	0	0	None	0	0	0	0	0	A2 Bellinzona-Nord	Autobahn	TI	46,20982	9,02753	238
AUT-07	OTR-CH-AUT-007a	2014	2014-09-04	1	0	0	None	0	0	0	0	0	A2 Bellinzona-Nord	Autobahn	TI	46,20982	9,02753	238
AUT-07	OTR-CH-AUT-007a	2015	2015-09-04	1	0	0	None	0	0	0	0	0	A2 Bellinzona-Nord	Autobahn	TI	46,20982	9,02753	238
AUT-07	OTR-CH-AUT-007a	2016	2016-09-02	0	0	0	None	0	0	0	0	0	A2 Bellinzona-Nord	Autobahn	TI	46,20982	9,02753	238
AUT-07	OTR-CH-AUT-007a	2017	2017-09-04	0	4	0	Aedes sp.	0	0	0	0	1	A2 Bellinzona-Nord	Autobahn	TI	46,20982	9,02753	238
AUT-07	OTR-CH-AUT-007a	2018	2018-08-30	1	77	15	A. albopictus	1	0	0	0	0	A2 Bellinzona-Nord	Autobahn	TI	46,20982	9,02753	238
AUT-07	OTR-CH-AUT-007a	2013	2013-09-24	1	0	0	None	0	0	0	0	0	A2 Bellinzona-Nord	Autobahn	TI	46,20982	9,02753	238
AUT-07	OTR-CH-AUT-007a	2014	2014-09-19	1	0	0	None	0	0	0	0	0	A2 Bellinzona-Nord	Autobahn	TI	46,20982	9,02753	238
AUT-07	OTR-CH-AUT-007a	2015	2015-09-17	1	0	0	None	0	0	0	0	0	A2 Bellinzona-Nord	Autobahn	TI	46,20982	9,02753	238
AUT-07	OTR-CH-AUT-007a	2016	2016-09-15	0	0	0	None	0	0	0	0	0	A2 Bellinzona-Nord	Autobahn	TI	46,20982	9,02753	238
AUT-07	OTR-CH-AUT-007a	2018	2018-09-13	1	12	3	A. albopictus + A. japonicus	1	1	0	0	0	A2 Bellinzona-Nord	Autobahn	TI	46,20982	9,02753	238
AUT-07	OTR-CH-AUT-007b	2013	2013-07-09	1	0	0	None	0	0	0	0	0	A2 Bellinzona-Nord	Autobahn	TI	46,20982	9,02753	238
AUT-07	OTR-CH-AUT-007b	2014	2014-07-11	1	0	0	None	0	0	0	0	0	A2 Bellinzona-Nord	Autobahn	TI	46,20982	9,02753	238
AUT-07	OTR-CH-AUT-007b	2015	2015-07-09	1	0	0	None	0	0	0	0	0	A2 Bellinzona-Nord	Autobahn	TI	46,20982	9,02753	238
AUT-07	OTR-CH-AUT-007b	2016	2016-07-08	1	0	0	None	0	0	0	0	0	A2 Bellinzona-Nord	Autobahn	TI	46,20982	9,02753	238
AUT-07	OTR-CH-AUT-007b	2017	2017-07-07	1	49	3	Aedes sp.	0	0	0	0	1	A2 Bellinzona-Nord	Autobahn	TI	46,20982	9,02753	238
AUT-07	OTR-CH-AUT-007b	2018	2018-07-05	1	0	0	None	0	0	0	0	0	A2 Bellinzona-Nord	Autobahn	TI	46,20982	9,02753	238
AUT-07	OTR-CH-AUT-007b	2013	2013-07-25	1	0	0	None	0	0	0	0	0	A2 Bellinzona-Nord	Autobahn	TI	46,20982	9,02753	238
AUT-07	OTR-CH-AUT-007b	2014	2014-07-27	1	0	0	None	0	0	0	0	0	A2 Bellinzona-Nord	Autobahn	TI	46,20982	9,02753	238
AUT-07	OTR-CH-AUT-007b	2015	2015-07-24	0	0	0	None	0	0	0	0	0	A2 Bellinzona-Nord	Autobahn	TI	46,20982	9,02753	238
AUT-07	OTR-CH-AUT-007b	2016	2016-07-22	1	0	0	None	0	0	0	0	0	A2 Bellinzona-Nord	Autobahn	TI	46,20982	9,02753	238
AUT-07	OTR-CH-AUT-007b	2017	2017-07-20	1	35	7	A. albopictus	1	0	0	0	0	A2 Bellinzona-Nord	Autobahn	TI	46,20982	9,02753	238
AUT-07	OTR-CH-AUT-007b	2018	2018-07-19	1	0	0	None	0	0	0	0	0	A2 Bellinzona-Nord	Autobahn	TI	46,20982	9,02753	238
AUT-07	OTR-CH-AUT-007b	2013	2013-08-07	1	0	0	None	0	0	0	0	0	A2 Bellinzona-Nord	Autobahn	TI	46,20982	9,02753	238
AUT-07	OTR-CH-AUT-007b	2014	2014-08-08	1	0	0	None	0	0	0	0	0	A2 Bellinzona-Nord	Autobahn	TI	46,20982	9,02753	238
AUT-07	OTR-CH-AUT-007b	2015	2015-08-10	0	0	0	None	0	0	0	0	0	A2 Bellinzona-Nord	Autobahn	TI	46,20982	9,02753	238
AUT-07	OTR-CH-AUT-007b	2016	2016-08-04	1	0	0	None	0	0	0	0	0	A2 Bellinzona-Nord	Autobahn	TI	46,20982	9,02753	238
AUT-07	OTR-CH-AUT-007b	2017	2017-08-07	1	19	1	Aedes sp.	0	0	0	0	1	A2 Bellinzona-Nord	Autobahn	TI	46,20982	9,02753	238
AUT-07	OTR-CH-AUT-007b	2018	2018-08-06	1	60	6	A. albopictus	1	0	0	0	0	A2 Bellinzona-Nord	Autobahn	TI	46,20982	9,02753	238
AUT-07	OTR-CH-AUT-007b	2013	2013-08-26	1	0	0	None	0	0	0	0	0	A2 Bellinzona-Nord	Autobahn	TI	46,20982	9,02753	238
AUT-07	OTR-CH-AUT-007b	2014	2014-08-21	1	0	0	None	0	0	0	0	0	A2 Bellinzona-Nord	Autobahn	TI	46,20982	9,02753	238
AUT-07	OTR-CH-AUT-007b	2015	2015-08-21	1	0	0	None	0	0	0	0	0	A2 Bellinzona-Nord	Autobahn	TI	46,20982	9,02753	238
AUT-07	OTR-CH-AUT-007b	2016	2016-08-19	1	0	0	None	0	0	0	0	0	A2 Bellinzona-Nord	Autobahn	TI	46,20982	9,02753	238
AUT-07	OTR-CH-AUT-007b	2017	2017-08-21	1	0	0	None	0	0	0	0	0	A2 Bellinzona-Nord	Autobahn	TI	46,20982	9,02753	238
AUT-07	OTR-CH-AUT-007b	2018	2018-08-20	1	50	9	A. albopictus	1	0	0	0	0	A2 Bellinzona-Nord	Autobahn	TI	46,20982	9,02753	238
AUT-07	OTR-CH-AUT-007b	2013	2013-09-10	1	0	0	None	0	0	0	0	0	A2 Bellinzona-Nord	Autobahn	TI	46,20982	9,02753	238
AUT-07	OTR-CH-AUT-007b	2014	2014-09-04	1	0	0	None	0	0	0	0	0	A2 Bellinzona-Nord	Autobahn	TI	46,20982	9,02753	238
AUT-07	OTR-CH-AUT-007b	2015	2015-09-04	1	0	0	None	0	0	0	0	0	A2 Bellinzona-Nord	Autobahn	TI	46,20982	9,02753	238
AUT-07	OTR-CH-AUT-007b	2016	2016-09-02	1	0	0	None	0	0	0	0	0	A2 Bellinzona-Nord	Autobahn	TI	46,20982	9,02753	238
AUT-07	OTR-CH-AUT-007b	2017	2017-09-04	0	3	2	A. albopictus	1	0	0	0	0	A2 Bellinzona-Nord	Autobahn	TI	46,20982	9,02753	238
AUT-07	OTR-CH-AUT-007b	2018	2018-08-30	1	80	9	A. albopictus	1	0	0	0	0	A2 Bellinzona-Nord	Autobahn	TI	46,20982	9,02753	238
AUT-07	OTR-CH-AUT-007b	2013	2013-09-24	1	0	0	None	0	0	0	0	0	A2 Bellinzona-Nord	Autobahn	TI	46,20982	9,02753	238
AUT-07	OTR-CH-AUT-007b	2014	2014-09-19	1	0	0	None	0	0	0	0	0	A2 Bellinzona-Nord	Autobahn	TI	46,20982	9,02753	238
AUT-07	OTR-CH-AUT-007b	2015	2015-09-17	1	0	0	None	0	0	0	0	0	A2 Bellinzona-Nord	Autobahn	TI	46,20982	9,02753	238
AUT-07	OTR-CH-AUT-007b	2016	2016-09-15	0	0	0	None	0	0	0	0	0	A2 Bellinzona-Nord	Autobahn	TI	46,20982	9,02753	238
AUT-07	OTR-CH-AUT-007b	2018	2018-09-13	1	248	15	A. albopictus + A. japonicus	1	1	0	0	0	A2 Bellinzona-Nord	Autobahn	TI	46,20982	9,02753	238
AUT-07	OTR-CH-AUT-007c	2013	2013-07-09	1	0	0	None	0	0	0	0	0	A2 Bellinzona-Nord	Autobahn	TI	46,20982	9,02753	238
AUT-07	OTR-CH-AUT-007c	2014	2014-07-11	1	0	0	None	0	0	0	0	0	A2 Bellinzona-Nord	Autobahn	TI	46,20982	9,02753	238
AUT-07	OTR-CH-AUT-007c	2015	2015-07-09	1	0	0	None	0	0	0	0	0	A2 Bellinzona-Nord	Autobahn	TI	46,20982	9,02753	238
AUT-07	OTR-CH-AUT-007c	2016	2016-07-08	0	0	0	None	0	0	0	0	0	A2 Bellinzona-Nord	Autobahn	TI	46,20982	9,02753	238
AUT-07	OTR-CH-AUT-007c	2017	2017-07-07	1	112	0	Aedes sp.	0	0	0	0	1	A2 Bellinzona-Nord	Autobahn	TI	46,20982	9,02753	238
AUT-07	OTR-CH-AUT-007c	2018	2018-07-05	1	8	0	Aedes sp.	0	0	0	0	1	A2 Bellinzona-Nord	Autobahn	TI	46,20982	9,02753	238
AUT-07	OTR-CH-AUT-007c	2013	2013-07-25	1	0	0	None	0	0	0	0	0	A2 Bellinzona-Nord	Autobahn	TI	46,20982	9,02753	238
AUT-07	OTR-CH-AUT-007c	2014	2014-07-27	1	0	0	None	0	0	0	0	0	A2 Bellinzona-Nord	Autobahn	TI	46,20982	9,02753	238
AUT-07	OTR-CH-AUT-007c	2015	2015-07-24	0	0	0	None	0	0	0	0	0	A2 Bellinzona-Nord	Autobahn	TI	46,20982	9,02753	238
AUT-07	OTR-CH-AUT-007c	2016	2016-07-22	1	0	0	None	0	0	0	0	0	A2 Bellinzona-Nord	Autobahn	TI	46,20982	9,02753	238
AUT-07	OTR-CH-AUT-007c	2017	2017-07-20	1	10	1	Aedes sp.	0	0	0	0	1	A2 Bellinzona-Nord	Autobahn	TI	46,20982	9,02753	238
AUT-07	OTR-CH-AUT-007c	2018	2018-07-19	0	66	0	Aedes sp.	0	0	0	0	1	A2 Bellinzona-Nord	Autobahn	TI	46,20982	9,02753	238
AUT-07	OTR-CH-AUT-007c	2013	2013-08-07	1	0	0	None	0	0	0	0	0	A2 Bellinzona-Nord	Autobahn	TI	46,20982	9,02753	238
AUT-07	OTR-CH-AUT-007c	2014	2014-08-08	1	0	0	None	0	0	0	0	0	A2 Bellinzona-Nord	Autobahn	TI	46,20982	9,02753	238
AUT-07	OTR-CH-AUT-007c	2015	2015-08-10	1	0	0	None	0	0	0	0	0	A2 Bellinzona-Nord	Autobahn	TI	46,20982	9,02753	238
AUT-07	OTR-CH-AUT-007c	2016	2016-08-04	1	44	5	A. albopictus	1	0	0	0	0	A2 Bellinzona-Nord	Autobahn	TI	46,20982	9,02753	238
AUT-07	OTR-CH-AUT-007c	2017	2017-08-07	1	152	5	A. albopictus	1	0	0	0	0	A2 Bellinzona-Nord	Autobahn	TI	46,20982	9,02753	238
AUT-07	OTR-CH-AUT-007c	2018	2018-08-06	0	0	0	None	0	0	0	0	0	A2 Bellinzona-Nord	Autobahn	TI	46,20982	9,02753	238
AUT-07	OTR-CH-AUT-007c	2013	2013-08-26	1	1	0	A. geniculatus	0	0	0	1	0	A2 Bellinzona-Nord	Autobahn	TI	46,20982	9,02753	238
AUT-07	OTR-CH-AUT-007c	2014	2014-08-21	1	0	0	None	0	0	0	0	0	A2 Bellinzona-Nord	Autobahn	TI	46,20982	9,02753	238
AUT-07	OTR-CH-AUT-007c	2015	2015-08-21	1	2	0	Aedes sp.	0	0	0	0	1	A2 Bellinzona-Nord	Autobahn	TI	46,20982	9,02753	238
AUT-07	OTR-CH-AUT-007c	2016	2016-08-19	1	0	0	None	0	0	0	0	0	A2 Bellinzona-Nord	Autobahn	TI	46,20982	9,02753	238
AUT-07	OTR-CH-AUT-007c	2017	2017-08-21	1	164	4	A. albopictus	1	0	0	0	0	A2 Bellinzona-Nord	Autobahn	TI	46,20982	9,02753	238
AUT-07	OTR-CH-AUT-007c	2018	2018-08-20	1	225	9	A. albopictus	1	0	0	0	0	A2 Bellinzona-Nord	Autobahn	TI	46,20982	9,02753	238
AUT-07	OTR-CH-AUT-007c	2013	2013-09-10	1	0	0	None	0	0	0	0	0	A2 Bellinzona-Nord	Autobahn	TI	46,20982	9,02753	238
AUT-07	OTR-CH-AUT-007c	2014	2014-09-04	1	0	0	None	0	0	0	0	0	A2 Bellinzona-Nord	Autobahn	TI	46,20982	9,02753	238
AUT-07	OTR-CH-AUT-007c	2015	2015-09-04	1	0	0	None	0	0	0	0	0	A2 Bellinzona-Nord	Autobahn	TI	46,20982	9,02753	238
AUT-07	OTR-CH-AUT-007c	2016	2016-09-02	1	14	1	Aedes sp.	0	0	0	0	1	A2 Bellinzona-Nord	Autobahn	TI	46,20982	9,02753	238
AUT-07	OTR-CH-AUT-007c	2017	2017-09-04	1	66	6	A. albopictus + A. japonicus	1	1	0	0	0	A2 Bellinzona-Nord	Autobahn	TI	46,20982	9,02753	238
AUT-07	OTR-CH-AUT-007c	2018	2018-08-30	0	32	0	Aedes sp.	0	0	0	0	1	A2 Bellinzona-Nord	Autobahn	TI	46,20982	9,02753	238
AUT-07	OTR-CH-AUT-007c	2013	2013-09-24	1	0	0	None	0	0	0	0	0	A2 Bellinzona-Nord	Autobahn	TI	46,20982	9,02753	238
AUT-07	OTR-CH-AUT-007c	2014	2014-09-19	1	28	1	A. geniculatus	0	0	0	1	0	A2 Bellinzona-Nord	Autobahn	TI	46,20982	9,02753	238
AUT-07	OTR-CH-AUT-007c	2015	2015-09-17	1	0	0	None	0	0	0	0	0	A2 Bellinzona-Nord	Autobahn	TI	46,20982	9,02753	238
AUT-07	OTR-CH-AUT-007c	2016	2016-09-15	1	0	0	None	0	0	0	0	0	A2 Bellinzona-Nord	Autobahn	TI	46,20982	9,02753	238
AUT-07	OTR-CH-AUT-007c	2018	2018-09-13	1	4	2	A. albopictus	1	0	0	0	0	A2 Bellinzona-Nord	Autobahn	TI	46,20982	9,02753	238
AUT-09-O	OTR-CH-AUT-009d	2013	2013-07-11	1	0	0	None	0	0	0	0	0	A2 San Gottardo-Sud	Autobahn	TI	46,51521	8,66768	1015
AUT-09-O	OTR-CH-AUT-009d	2014	2014-07-11	1	0	0	None	0	0	0	0	0	A2 San Gottardo-Sud	Autobahn	TI	46,51521	8,66768	1015
AUT-09-O	OTR-CH-AUT-009d	2015	2015-07-09	1	0	0	None	0	0	0	0	0	A2 San Gottardo-Sud	Autobahn	TI	46,51521	8,66768	1015
AUT-09-O	OTR-CH-AUT-009d	2016	2016-07-08	1	0	0	None	0	0	0	0	0	A2 San Gottardo-Sud	Autobahn	TI	46,51521	8,66768	1015
AUT-09-O	OTR-CH-AUT-009d	2017	2017-07-06	1	0	0	None	0	0	0	0	0	A2 San Gottardo-Sud	Autobahn	TI	46,51521	8,66768	1015
AUT-09-O	OTR-CH-AUT-009d	2018	2018-07-05	1	0	0	None	0	0	0	0	0	A2 San Gottardo-Sud	Autobahn	TI	46,51521	8,66768	1015
AUT-09-O	OTR-CH-AUT-009d	2013	2013-07-25	1	0	0	None	0	0	0	0	0	A2 San Gottardo-Sud	Autobahn	TI	46,51521	8,66768	1015
AUT-09-O	OTR-CH-AUT-009d	2014	2014-07-27	1	0	0	None	0	0	0	0	0	A2 San Gottardo-Sud	Autobahn	TI	46,51521	8,66768	1015
AUT-09-O	OTR-CH-AUT-009d	2015	2015-07-24	0	0	0	None	0	0	0	0	0	A2 San Gottardo-Sud	Autobahn	TI	46,51521	8,66768	1015
AUT-09-O	OTR-CH-AUT-009d	2016	2016-07-21	0	2	1	A. albopictus	1	0	0	0	0	A2 San Gottardo-Sud	Autobahn	TI	46,51521	8,66768	1015
AUT-09-O	OTR-CH-AUT-009d	2017	2017-07-20	1	0	0	None	0	0	0	0	0	A2 San Gottardo-Sud	Autobahn	TI	46,51521	8,66768	1015
AUT-09-O	OTR-CH-AUT-009d	2018	2018-07-19	0	0	0	None	0	0	0	0	0	A2 San Gottardo-Sud	Autobahn	TI	46,51521	8,66768	1015
AUT-09-O	OTR-CH-AUT-009d	2013	2013-08-06	1	0	0	None	0	0	0	0	0	A2 San Gottardo-Sud	Autobahn	TI	46,51521	8,66768	1015
AUT-09-O	OTR-CH-AUT-009d	2014	2014-08-08	1	0	0	None	0	0	0	0	0	A2 San Gottardo-Sud	Autobahn	TI	46,51521	8,66768	1015
AUT-09-O	OTR-CH-AUT-009d	2015	2015-08-10	1	25	1	Aedes sp.	0	0	0	0	1	A2 San Gottardo-Sud	Autobahn	TI	46,51521	8,66768	1015
AUT-09-O	OTR-CH-AUT-009d	2016	2016-08-04	1	0	0	None	0	0	0	0	0	A2 San Gottardo-Sud	Autobahn	TI	46,51521	8,66768	1015
AUT-09-O	OTR-CH-AUT-009d	2017	2017-08-03	1	0	0	None	0	0	0	0	0	A2 San Gottardo-Sud	Autobahn	TI	46,51521	8,66768	1015
AUT-09-O	OTR-CH-AUT-009d	2018	2018-08-06	0	0	0	None	0	0	0	0	0	A2 San Gottardo-Sud	Autobahn	TI	46,51521	8,66768	1015
AUT-09-O	OTR-CH-AUT-009d	2013	2013-08-22	1	0	0	None	0	0	0	0	0	A2 San Gottardo-Sud	Autobahn	TI	46,51521	8,66768	1015
AUT-09-O	OTR-CH-AUT-009d	2014	2014-08-21	1	0	0	None	0	0	0	0	0	A2 San Gottardo-Sud	Autobahn	TI	46,51521	8,66768	1015
AUT-09-O	OTR-CH-AUT-009d	2015	2015-08-21	1	0	0	None	0	0	0	0	0	A2 San Gottardo-Sud	Autobahn	TI	46,51521	8,66768	1015
AUT-09-O	OTR-CH-AUT-009d	2016	2016-08-19	1	0	0	None	0	0	0	0	0	A2 San Gottardo-Sud	Autobahn	TI	46,51521	8,66768	1015
AUT-09-O	OTR-CH-AUT-009d	2017	2017-08-17	1	4	1	Aedes sp.	0	0	0	0	1	A2 San Gottardo-Sud	Autobahn	TI	46,51521	8,66768	1015
AUT-09-O	OTR-CH-AUT-009d	2018	2018-08-20	1	0	0	None	0	0	0	0	0	A2 San Gottardo-Sud	Autobahn	TI	46,51521	8,66768	1015
AUT-09-O	OTR-CH-AUT-009d	2013	2013-09-05	1	29	1	A. albopictus	1	0	0	0	0	A2 San Gottardo-Sud	Autobahn	TI	46,51521	8,66768	1015
AUT-09-O	OTR-CH-AUT-009d	2014	2014-09-04	1	0	0	None	0	0	0	0	0	A2 San Gottardo-Sud	Autobahn	TI	46,51521	8,66768	1015
AUT-09-O	OTR-CH-AUT-009d	2015	2015-09-04	1	0	0	None	0	0	0	0	0	A2 San Gottardo-Sud	Autobahn	TI	46,51521	8,66768	1015
AUT-09-O	OTR-CH-AUT-009d	2016	2016-09-02	1	0	0	None	0	0	0	0	0	A2 San Gottardo-Sud	Autobahn	TI	46,51521	8,66768	1015
AUT-09-O	OTR-CH-AUT-009d	2017	2017-08-31	1	0	0	None	0	0	0	0	0	A2 San Gottardo-Sud	Autobahn	TI	46,51521	8,66768	1015
AUT-09-O	OTR-CH-AUT-009d	2018	2018-08-30	1	0	0	None	0	0	0	0	0	A2 San Gottardo-Sud	Autobahn	TI	46,51521	8,66768	1015
AUT-09-O	OTR-CH-AUT-009d	2013	2013-09-23	0	0	0	None	0	0	0	0	0	A2 San Gottardo-Sud	Autobahn	TI	46,51521	8,66768	1015
AUT-09-O	OTR-CH-AUT-009d	2014	2014-09-19	1	0	0	None	0	0	0	0	0	A2 San Gottardo-Sud	Autobahn	TI	46,51521	8,66768	1015
AUT-09-O	OTR-CH-AUT-009d	2015	2015-09-17	0	0	0	None	0	0	0	0	0	A2 San Gottardo-Sud	Autobahn	TI	46,51521	8,66768	1015
AUT-09-O	OTR-CH-AUT-009d	2016	2016-09-15	1	3	0	Aedes sp.	0	0	0	0	1	A2 San Gottardo-Sud	Autobahn	TI	46,51521	8,66768	1015
AUT-09-O	OTR-CH-AUT-009d	2017	2017-09-14	1	0	0	None	0	0	0	0	0	A2 San Gottardo-Sud	Autobahn	TI	46,51521	8,66768	1015
AUT-09-O	OTR-CH-AUT-009d	2018	2018-09-13	1	0	0	None	0	0	0	0	0	A2 San Gottardo-Sud	Autobahn	TI	46,51521	8,66768	1015
AUT-09-O	OTR-CH-AUT-009e	2013	2013-07-11	0	0	0	None	0	0	0	0	0	A2 San Gottardo-Sud	Autobahn	TI	46,51521	8,66768	1015
AUT-09-O	OTR-CH-AUT-009e	2014	2014-07-11	1	0	0	None	0	0	0	0	0	A2 San Gottardo-Sud	Autobahn	TI	46,51521	8,66768	1015
AUT-09-O	OTR-CH-AUT-009e	2015	2015-07-09	1	0	0	None	0	0	0	0	0	A2 San Gottardo-Sud	Autobahn	TI	46,51521	8,66768	1015
AUT-09-O	OTR-CH-AUT-009e	2016	2016-07-08	1	0	0	None	0	0	0	0	0	A2 San Gottardo-Sud	Autobahn	TI	46,51521	8,66768	1015
AUT-09-O	OTR-CH-AUT-009e	2017	2017-07-06	1	0	0	None	0	0	0	0	0	A2 San Gottardo-Sud	Autobahn	TI	46,51521	8,66768	1015
AUT-09-O	OTR-CH-AUT-009e	2018	2018-07-05	1	0	0	None	0	0	0	0	0	A2 San Gottardo-Sud	Autobahn	TI	46,51521	8,66768	1015
AUT-09-O	OTR-CH-AUT-009e	2013	2013-07-25	0	0	0	None	0	0	0	0	0	A2 San Gottardo-Sud	Autobahn	TI	46,51521	8,66768	1015
AUT-09-O	OTR-CH-AUT-009e	2014	2014-07-27	1	0	0	None	0	0	0	0	0	A2 San Gottardo-Sud	Autobahn	TI	46,51521	8,66768	1015
AUT-09-O	OTR-CH-AUT-009e	2015	2015-07-24	0	0	0	None	0	0	0	0	0	A2 San Gottardo-Sud	Autobahn	TI	46,51521	8,66768	1015
AUT-09-O	OTR-CH-AUT-009e	2016	2016-07-21	0	0	0	None	0	0	0	0	0	A2 San Gottardo-Sud	Autobahn	TI	46,51521	8,66768	1015
AUT-09-O	OTR-CH-AUT-009e	2017	2017-07-20	0	0	0	None	0	0	0	0	0	A2 San Gottardo-Sud	Autobahn	TI	46,51521	8,66768	1015
AUT-09-O	OTR-CH-AUT-009e	2018	2018-07-19	0	0	0	None	0	0	0	0	0	A2 San Gottardo-Sud	Autobahn	TI	46,51521	8,66768	1015
AUT-09-O	OTR-CH-AUT-009e	2013	2013-08-06	1	0	0	None	0	0	0	0	0	A2 San Gottardo-Sud	Autobahn	TI	46,51521	8,66768	1015
AUT-09-O	OTR-CH-AUT-009e	2014	2014-08-08	1	0	0	None	0	0	0	0	0	A2 San Gottardo-Sud	Autobahn	TI	46,51521	8,66768	1015
AUT-09-O	OTR-CH-AUT-009e	2015	2015-08-10	1	0	0	None	0	0	0	0	0	A2 San Gottardo-Sud	Autobahn	TI	46,51521	8,66768	1015
AUT-09-O	OTR-CH-AUT-009e	2016	2016-08-04	1	0	0	None	0	0	0	0	0	A2 San Gottardo-Sud	Autobahn	TI	46,51521	8,66768	1015
AUT-09-O	OTR-CH-AUT-009e	2017	2017-08-03	1	0	0	None	0	0	0	0	0	A2 San Gottardo-Sud	Autobahn	TI	46,51521	8,66768	1015
AUT-09-O	OTR-CH-AUT-009e	2018	2018-08-06	1	0	0	None	0	0	0	0	0	A2 San Gottardo-Sud	Autobahn	TI	46,51521	8,66768	1015
AUT-09-O	OTR-CH-AUT-009e	2013	2013-08-22	0	0	0	None	0	0	0	0	0	A2 San Gottardo-Sud	Autobahn	TI	46,51521	8,66768	1015
AUT-09-O	OTR-CH-AUT-009e	2014	2014-08-21	1	0	0	None	0	0	0	0	0	A2 San Gottardo-Sud	Autobahn	TI	46,51521	8,66768	1015
AUT-09-O	OTR-CH-AUT-009e	2015	2015-08-21	1	0	0	None	0	0	0	0	0	A2 San Gottardo-Sud	Autobahn	TI	46,51521	8,66768	1015
AUT-09-O	OTR-CH-AUT-009e	2016	2016-08-19	1	0	0	None	0	0	0	0	0	A2 San Gottardo-Sud	Autobahn	TI	46,51521	8,66768	1015
AUT-09-O	OTR-CH-AUT-009e	2017	2017-08-17	1	0	0	None	0	0	0	0	0	A2 San Gottardo-Sud	Autobahn	TI	46,51521	8,66768	1015
AUT-09-O	OTR-CH-AUT-009e	2018	2018-08-20	1	58	3	A. japonicus	0	1	0	0	0	A2 San Gottardo-Sud	Autobahn	TI	46,51521	8,66768	1015
AUT-09-O	OTR-CH-AUT-009e	2013	2013-09-05	0	0	0	None	0	0	0	0	0	A2 San Gottardo-Sud	Autobahn	TI	46,51521	8,66768	1015
AUT-09-O	OTR-CH-AUT-009e	2014	2014-09-04	1	0	0	None	0	0	0	0	0	A2 San Gottardo-Sud	Autobahn	TI	46,51521	8,66768	1015
AUT-09-O	OTR-CH-AUT-009e	2015	2015-09-04	1	0	0	None	0	0	0	0	0	A2 San Gottardo-Sud	Autobahn	TI	46,51521	8,66768	1015
AUT-09-O	OTR-CH-AUT-009e	2016	2016-09-02	0	0	0	None	0	0	0	0	0	A2 San Gottardo-Sud	Autobahn	TI	46,51521	8,66768	1015
AUT-09-O	OTR-CH-AUT-009e	2017	2017-08-31	1	0	0	None	0	0	0	0	0	A2 San Gottardo-Sud	Autobahn	TI	46,51521	8,66768	1015
AUT-09-O	OTR-CH-AUT-009e	2018	2018-08-30	1	0	0	None	0	0	0	0	0	A2 San Gottardo-Sud	Autobahn	TI	46,51521	8,66768	1015
AUT-09-O	OTR-CH-AUT-009e	2013	2013-09-23	0	0	0	None	0	0	0	0	0	A2 San Gottardo-Sud	Autobahn	TI	46,51521	8,66768	1015
AUT-09-O	OTR-CH-AUT-009e	2014	2014-09-19	1	0	0	None	0	0	0	0	0	A2 San Gottardo-Sud	Autobahn	TI	46,51521	8,66768	1015
AUT-09-O	OTR-CH-AUT-009e	2015	2015-09-17	1	0	0	None	0	0	0	0	0	A2 San Gottardo-Sud	Autobahn	TI	46,51521	8,66768	1015
AUT-09-O	OTR-CH-AUT-009e	2016	2016-09-15	1	0	0	None	0	0	0	0	0	A2 San Gottardo-Sud	Autobahn	TI	46,51521	8,66768	1015
AUT-09-O	OTR-CH-AUT-009e	2017	2017-09-14	1	0	0	None	0	0	0	0	0	A2 San Gottardo-Sud	Autobahn	TI	46,51521	8,66768	1015
AUT-09-O	OTR-CH-AUT-009e	2018	2018-09-13	1	0	0	None	0	0	0	0	0	A2 San Gottardo-Sud	Autobahn	TI	46,51521	8,66768	1015
AUT-09-O	OTR-CH-AUT-009f	2013	2013-07-11	0	0	0	None	0	0	0	0	0	A2 San Gottardo-Sud	Autobahn	TI	46,51521	8,66768	1015
AUT-09-O	OTR-CH-AUT-009f	2014	2014-07-11	0	0	0	None	0	0	0	0	0	A2 San Gottardo-Sud	Autobahn	TI	46,51521	8,66768	1015
AUT-09-O	OTR-CH-AUT-009f	2015	2015-07-09	1	0	0	None	0	0	0	0	0	A2 San Gottardo-Sud	Autobahn	TI	46,51521	8,66768	1015
AUT-09-O	OTR-CH-AUT-009f	2016	2016-07-08	1	0	0	None	0	0	0	0	0	A2 San Gottardo-Sud	Autobahn	TI	46,51521	8,66768	1015
AUT-09-O	OTR-CH-AUT-009f	2017	2017-07-06	1	0	0	None	0	0	0	0	0	A2 San Gottardo-Sud	Autobahn	TI	46,51521	8,66768	1015
AUT-09-O	OTR-CH-AUT-009f	2018	2018-07-05	1	0	0	None	0	0	0	0	0	A2 San Gottardo-Sud	Autobahn	TI	46,51521	8,66768	1015
AUT-09-O	OTR-CH-AUT-009f	2013	2013-07-25	0	0	0	None	0	0	0	0	0	A2 San Gottardo-Sud	Autobahn	TI	46,51521	8,66768	1015
AUT-09-O	OTR-CH-AUT-009f	2014	2014-07-27	1	0	0	None	0	0	0	0	0	A2 San Gottardo-Sud	Autobahn	TI	46,51521	8,66768	1015
AUT-09-O	OTR-CH-AUT-009f	2015	2015-07-24	1	0	0	None	0	0	0	0	0	A2 San Gottardo-Sud	Autobahn	TI	46,51521	8,66768	1015
AUT-09-O	OTR-CH-AUT-009f	2016	2016-07-21	1	0	0	None	0	0	0	0	0	A2 San Gottardo-Sud	Autobahn	TI	46,51521	8,66768	1015
AUT-09-O	OTR-CH-AUT-009f	2017	2017-07-20	1	0	0	None	0	0	0	0	0	A2 San Gottardo-Sud	Autobahn	TI	46,51521	8,66768	1015
AUT-09-O	OTR-CH-AUT-009f	2018	2018-07-19	0	0	0	None	0	0	0	0	0	A2 San Gottardo-Sud	Autobahn	TI	46,51521	8,66768	1015
AUT-09-O	OTR-CH-AUT-009f	2013	2013-08-06	1	0	0	None	0	0	0	0	0	A2 San Gottardo-Sud	Autobahn	TI	46,51521	8,66768	1015
AUT-09-O	OTR-CH-AUT-009f	2014	2014-08-08	1	0	0	None	0	0	0	0	0	A2 San Gottardo-Sud	Autobahn	TI	46,51521	8,66768	1015
AUT-09-O	OTR-CH-AUT-009f	2015	2015-08-10	1	0	0	None	0	0	0	0	0	A2 San Gottardo-Sud	Autobahn	TI	46,51521	8,66768	1015
AUT-09-O	OTR-CH-AUT-009f	2016	2016-08-04	1	0	0	None	0	0	0	0	0	A2 San Gottardo-Sud	Autobahn	TI	46,51521	8,66768	1015
AUT-09-O	OTR-CH-AUT-009f	2017	2017-08-03	1	0	0	None	0	0	0	0	0	A2 San Gottardo-Sud	Autobahn	TI	46,51521	8,66768	1015
AUT-09-O	OTR-CH-AUT-009f	2018	2018-08-06	0	0	0	None	0	0	0	0	0	A2 San Gottardo-Sud	Autobahn	TI	46,51521	8,66768	1015
AUT-09-O	OTR-CH-AUT-009f	2013	2013-08-22	1	0	0	None	0	0	0	0	0	A2 San Gottardo-Sud	Autobahn	TI	46,51521	8,66768	1015
AUT-09-O	OTR-CH-AUT-009f	2014	2014-08-21	1	0	0	None	0	0	0	0	0	A2 San Gottardo-Sud	Autobahn	TI	46,51521	8,66768	1015
AUT-09-O	OTR-CH-AUT-009f	2015	2015-08-21	1	0	0	None	0	0	0	0	0	A2 San Gottardo-Sud	Autobahn	TI	46,51521	8,66768	1015
AUT-09-O	OTR-CH-AUT-009f	2016	2016-08-19	1	0	0	None	0	0	0	0	0	A2 San Gottardo-Sud	Autobahn	TI	46,51521	8,66768	1015
AUT-09-O	OTR-CH-AUT-009f	2017	2017-08-17	1	0	0	None	0	0	0	0	0	A2 San Gottardo-Sud	Autobahn	TI	46,51521	8,66768	1015
AUT-09-O	OTR-CH-AUT-009f	2018	2018-08-20	1	0	0	None	0	0	0	0	0	A2 San Gottardo-Sud	Autobahn	TI	46,51521	8,66768	1015
AUT-09-O	OTR-CH-AUT-009f	2013	2013-09-05	1	0	0	None	0	0	0	0	0	A2 San Gottardo-Sud	Autobahn	TI	46,51521	8,66768	1015
AUT-09-O	OTR-CH-AUT-009f	2014	2014-09-04	1	0	0	None	0	0	0	0	0	A2 San Gottardo-Sud	Autobahn	TI	46,51521	8,66768	1015
AUT-09-O	OTR-CH-AUT-009f	2015	2015-09-04	1	0	0	None	0	0	0	0	0	A2 San Gottardo-Sud	Autobahn	TI	46,51521	8,66768	1015
AUT-09-O	OTR-CH-AUT-009f	2016	2016-09-02	0	0	0	None	0	0	0	0	0	A2 San Gottardo-Sud	Autobahn	TI	46,51521	8,66768	1015
AUT-09-O	OTR-CH-AUT-009f	2017	2017-08-31	1	0	0	None	0	0	0	0	0	A2 San Gottardo-Sud	Autobahn	TI	46,51521	8,66768	1015
AUT-09-O	OTR-CH-AUT-009f	2018	2018-08-30	1	15	9	A. japonicus	0	1	0	0	0	A2 San Gottardo-Sud	Autobahn	TI	46,51521	8,66768	1015
AUT-09-O	OTR-CH-AUT-009f	2013	2013-09-23	0	0	0	None	0	0	0	0	0	A2 San Gottardo-Sud	Autobahn	TI	46,51521	8,66768	1015
AUT-09-O	OTR-CH-AUT-009f	2014	2014-09-19	1	0	0	None	0	0	0	0	0	A2 San Gottardo-Sud	Autobahn	TI	46,51521	8,66768	1015
AUT-09-O	OTR-CH-AUT-009f	2015	2015-09-17	1	0	0	None	0	0	0	0	0	A2 San Gottardo-Sud	Autobahn	TI	46,51521	8,66768	1015
AUT-09-O	OTR-CH-AUT-009f	2016	2016-09-15	1	0	0	None	0	0	0	0	0	A2 San Gottardo-Sud	Autobahn	TI	46,51521	8,66768	1015
AUT-09-O	OTR-CH-AUT-009f	2017	2017-09-14	1	0	0	None	0	0	0	0	0	A2 San Gottardo-Sud	Autobahn	TI	46,51521	8,66768	1015
AUT-09-O	OTR-CH-AUT-009f	2018	2018-09-13	1	0	0	None	0	0	0	0	0	A2 San Gottardo-Sud	Autobahn	TI	46,51521	8,66768	1015
AUT-09-W	OTR-CH-AUT-009a	2013	2013-07-11	1	0	0	None	0	0	0	0	0	A2 San Gottardo-Sud Stalvedro	Autobahn	TI	46,5208	8,63637	1064
AUT-09-W	OTR-CH-AUT-009a	2014	2014-07-10	1	0	0	None	0	0	0	0	0	A2 San Gottardo-Sud Stalvedro	Autobahn	TI	46,5208	8,63637	1064
AUT-09-W	OTR-CH-AUT-009a	2015	2015-07-09	1	0	0	None	0	0	0	0	0	A2 San Gottardo-Sud Stalvedro	Autobahn	TI	46,5208	8,63637	1064
AUT-09-W	OTR-CH-AUT-009a	2016	2016-07-07	1	0	0	None	0	0	0	0	0	A2 San Gottardo-Sud Stalvedro	Autobahn	TI	46,5208	8,63637	1064
AUT-09-W	OTR-CH-AUT-009a	2017	2017-07-06	1	1	0	Aedes sp.	0	0	0	0	1	A2 San Gottardo-Sud Stalvedro	Autobahn	TI	46,5208	8,63637	1064
AUT-09-W	OTR-CH-AUT-009a	2018	2018-07-05	1	0	0	None	0	0	0	0	0	A2 San Gottardo-Sud Stalvedro	Autobahn	TI	46,5208	8,63637	1064
AUT-09-W	OTR-CH-AUT-009a	2013	2013-07-25	1	0	0	None	0	0	0	0	0	A2 San Gottardo-Sud Stalvedro	Autobahn	TI	46,5208	8,63637	1064
AUT-09-W	OTR-CH-AUT-009a	2014	2014-07-25	1	6	0	Aedes sp.	0	0	0	0	1	A2 San Gottardo-Sud Stalvedro	Autobahn	TI	46,5208	8,63637	1064
AUT-09-W	OTR-CH-AUT-009a	2015	2015-07-23	1	0	0	None	0	0	0	0	0	A2 San Gottardo-Sud Stalvedro	Autobahn	TI	46,5208	8,63637	1064
AUT-09-W	OTR-CH-AUT-009a	2016	2016-07-21	1	0	0	None	0	0	0	0	0	A2 San Gottardo-Sud Stalvedro	Autobahn	TI	46,5208	8,63637	1064
AUT-09-W	OTR-CH-AUT-009a	2017	2017-07-20	1	0	0	None	0	0	0	0	0	A2 San Gottardo-Sud Stalvedro	Autobahn	TI	46,5208	8,63637	1064
AUT-09-W	OTR-CH-AUT-009a	2018	2018-07-19	1	0	0	None	0	0	0	0	0	A2 San Gottardo-Sud Stalvedro	Autobahn	TI	46,5208	8,63637	1064
AUT-09-W	OTR-CH-AUT-009a	2013	2013-08-06	1	0	0	None	0	0	0	0	0	A2 San Gottardo-Sud Stalvedro	Autobahn	TI	46,5208	8,63637	1064
AUT-09-W	OTR-CH-AUT-009a	2014	2014-08-08	1	0	0	None	0	0	0	0	0	A2 San Gottardo-Sud Stalvedro	Autobahn	TI	46,5208	8,63637	1064
AUT-09-W	OTR-CH-AUT-009a	2015	2015-08-10	1	23	1	A. albopictus	1	0	0	0	0	A2 San Gottardo-Sud Stalvedro	Autobahn	TI	46,5208	8,63637	1064
AUT-09-W	OTR-CH-AUT-009a	2016	2016-08-04	1	0	0	None	0	0	0	0	0	A2 San Gottardo-Sud Stalvedro	Autobahn	TI	46,5208	8,63637	1064
AUT-09-W	OTR-CH-AUT-009a	2017	2017-08-03	1	0	0	None	0	0	0	0	0	A2 San Gottardo-Sud Stalvedro	Autobahn	TI	46,5208	8,63637	1064
AUT-09-W	OTR-CH-AUT-009a	2018	2018-08-06	1	7	6	A. albopictus + A. geniculatus	1	0	0	1	0	A2 San Gottardo-Sud Stalvedro	Autobahn	TI	46,5208	8,63637	1064
AUT-09-W	OTR-CH-AUT-009a	2013	2013-08-22	1	0	0	None	0	0	0	0	0	A2 San Gottardo-Sud Stalvedro	Autobahn	TI	46,5208	8,63637	1064
AUT-09-W	OTR-CH-AUT-009a	2014	2014-08-21	1	0	0	None	0	0	0	0	0	A2 San Gottardo-Sud Stalvedro	Autobahn	TI	46,5208	8,63637	1064
AUT-09-W	OTR-CH-AUT-009a	2015	2015-08-20	1	0	0	None	0	0	0	0	0	A2 San Gottardo-Sud Stalvedro	Autobahn	TI	46,5208	8,63637	1064
AUT-09-W	OTR-CH-AUT-009a	2016	2016-08-18	1	0	0	None	0	0	0	0	0	A2 San Gottardo-Sud Stalvedro	Autobahn	TI	46,5208	8,63637	1064
AUT-09-W	OTR-CH-AUT-009a	2017	2017-08-17	1	0	0	None	0	0	0	0	0	A2 San Gottardo-Sud Stalvedro	Autobahn	TI	46,5208	8,63637	1064
AUT-09-W	OTR-CH-AUT-009a	2018	2018-08-20	0	0	0	None	0	0	0	0	0	A2 San Gottardo-Sud Stalvedro	Autobahn	TI	46,5208	8,63637	1064
AUT-09-W	OTR-CH-AUT-009a	2013	2013-09-05	1	0	0	None	0	0	0	0	0	A2 San Gottardo-Sud Stalvedro	Autobahn	TI	46,5208	8,63637	1064
AUT-09-W	OTR-CH-AUT-009a	2014	2014-09-04	1	0	0	None	0	0	0	0	0	A2 San Gottardo-Sud Stalvedro	Autobahn	TI	46,5208	8,63637	1064
AUT-09-W	OTR-CH-AUT-009a	2015	2015-09-03	0	0	0	None	0	0	0	0	0	A2 San Gottardo-Sud Stalvedro	Autobahn	TI	46,5208	8,63637	1064
AUT-09-W	OTR-CH-AUT-009a	2016	2016-09-01	0	0	0	None	0	0	0	0	0	A2 San Gottardo-Sud Stalvedro	Autobahn	TI	46,5208	8,63637	1064
AUT-09-W	OTR-CH-AUT-009a	2017	2017-08-31	1	0	0	None	0	0	0	0	0	A2 San Gottardo-Sud Stalvedro	Autobahn	TI	46,5208	8,63637	1064
AUT-09-W	OTR-CH-AUT-009a	2018	2018-08-30	0	0	0	None	0	0	0	0	0	A2 San Gottardo-Sud Stalvedro	Autobahn	TI	46,5208	8,63637	1064
AUT-09-W	OTR-CH-AUT-009a	2013	2013-09-23	1	0	0	None	0	0	0	0	0	A2 San Gottardo-Sud Stalvedro	Autobahn	TI	46,5208	8,63637	1064
AUT-09-W	OTR-CH-AUT-009a	2014	2014-09-18	1	0	0	None	0	0	0	0	0	A2 San Gottardo-Sud Stalvedro	Autobahn	TI	46,5208	8,63637	1064
AUT-09-W	OTR-CH-AUT-009a	2015	2015-09-16	1	0	0	None	0	0	0	0	0	A2 San Gottardo-Sud Stalvedro	Autobahn	TI	46,5208	8,63637	1064
AUT-09-W	OTR-CH-AUT-009a	2016	2016-09-15	1	0	0	None	0	0	0	0	0	A2 San Gottardo-Sud Stalvedro	Autobahn	TI	46,5208	8,63637	1064
AUT-09-W	OTR-CH-AUT-009a	2017	2017-09-14	1	0	0	None	0	0	0	0	0	A2 San Gottardo-Sud Stalvedro	Autobahn	TI	46,5208	8,63637	1064
AUT-09-W	OTR-CH-AUT-009a	2018	2018-09-13	0	0	0	None	0	0	0	0	0	A2 San Gottardo-Sud Stalvedro	Autobahn	TI	46,5208	8,63637	1064
AUT-09-W	OTR-CH-AUT-009b	2013	2013-07-11	1	0	0	None	0	0	0	0	0	A2 San Gottardo-Sud Stalvedro	Autobahn	TI	46,5208	8,63637	1064
AUT-09-W	OTR-CH-AUT-009b	2014	2014-07-10	1	0	0	None	0	0	0	0	0	A2 San Gottardo-Sud Stalvedro	Autobahn	TI	46,5208	8,63637	1064
AUT-09-W	OTR-CH-AUT-009b	2015	2015-07-09	1	0	0	None	0	0	0	0	0	A2 San Gottardo-Sud Stalvedro	Autobahn	TI	46,5208	8,63637	1064
AUT-09-W	OTR-CH-AUT-009b	2016	2016-07-07	1	0	0	None	0	0	0	0	0	A2 San Gottardo-Sud Stalvedro	Autobahn	TI	46,5208	8,63637	1064
AUT-09-W	OTR-CH-AUT-009b	2017	2017-07-06	1	0	0	None	0	0	0	0	0	A2 San Gottardo-Sud Stalvedro	Autobahn	TI	46,5208	8,63637	1064
AUT-09-W	OTR-CH-AUT-009b	2018	2018-07-05	1	214	0	Aedes sp.	0	0	0	0	1	A2 San Gottardo-Sud Stalvedro	Autobahn	TI	46,5208	8,63637	1064
AUT-09-W	OTR-CH-AUT-009b	2013	2013-07-25	1	0	0	None	0	0	0	0	0	A2 San Gottardo-Sud Stalvedro	Autobahn	TI	46,5208	8,63637	1064
AUT-09-W	OTR-CH-AUT-009b	2014	2014-07-25	1	0	0	None	0	0	0	0	0	A2 San Gottardo-Sud Stalvedro	Autobahn	TI	46,5208	8,63637	1064
AUT-09-W	OTR-CH-AUT-009b	2015	2015-07-23	1	9	1	A. japonicus	0	1	0	0	0	A2 San Gottardo-Sud Stalvedro	Autobahn	TI	46,5208	8,63637	1064
AUT-09-W	OTR-CH-AUT-009b	2016	2016-07-21	0	0	0	None	0	0	0	0	0	A2 San Gottardo-Sud Stalvedro	Autobahn	TI	46,5208	8,63637	1064
AUT-09-W	OTR-CH-AUT-009b	2017	2017-07-20	1	0	0	None	0	0	0	0	0	A2 San Gottardo-Sud Stalvedro	Autobahn	TI	46,5208	8,63637	1064
AUT-09-W	OTR-CH-AUT-009b	2018	2018-07-19	1	8	3	A. albopictus	1	0	0	0	0	A2 San Gottardo-Sud Stalvedro	Autobahn	TI	46,5208	8,63637	1064
AUT-09-W	OTR-CH-AUT-009b	2013	2013-08-06	1	0	0	None	0	0	0	0	0	A2 San Gottardo-Sud Stalvedro	Autobahn	TI	46,5208	8,63637	1064
AUT-09-W	OTR-CH-AUT-009b	2014	2014-08-08	1	0	0	None	0	0	0	0	0	A2 San Gottardo-Sud Stalvedro	Autobahn	TI	46,5208	8,63637	1064
AUT-09-W	OTR-CH-AUT-009b	2015	2015-08-10	1	0	0	None	0	0	0	0	0	A2 San Gottardo-Sud Stalvedro	Autobahn	TI	46,5208	8,63637	1064
AUT-09-W	OTR-CH-AUT-009b	2016	2016-08-04	1	0	0	None	0	0	0	0	0	A2 San Gottardo-Sud Stalvedro	Autobahn	TI	46,5208	8,63637	1064
AUT-09-W	OTR-CH-AUT-009b	2017	2017-08-03	1	0	0	None	0	0	0	0	0	A2 San Gottardo-Sud Stalvedro	Autobahn	TI	46,5208	8,63637	1064
AUT-09-W	OTR-CH-AUT-009b	2018	2018-08-06	1	172	9	A. albopictus + A. japonicus	1	1	0	0	0	A2 San Gottardo-Sud Stalvedro	Autobahn	TI	46,5208	8,63637	1064
AUT-09-W	OTR-CH-AUT-009b	2013	2013-08-22	1	0	0	None	0	0	0	0	0	A2 San Gottardo-Sud Stalvedro	Autobahn	TI	46,5208	8,63637	1064
AUT-09-W	OTR-CH-AUT-009b	2014	2014-08-21	1	0	0	None	0	0	0	0	0	A2 San Gottardo-Sud Stalvedro	Autobahn	TI	46,5208	8,63637	1064
AUT-09-W	OTR-CH-AUT-009b	2015	2015-08-20	1	0	0	None	0	0	0	0	0	A2 San Gottardo-Sud Stalvedro	Autobahn	TI	46,5208	8,63637	1064
AUT-09-W	OTR-CH-AUT-009b	2016	2016-08-18	1	0	0	None	0	0	0	0	0	A2 San Gottardo-Sud Stalvedro	Autobahn	TI	46,5208	8,63637	1064
AUT-09-W	OTR-CH-AUT-009b	2017	2017-08-17	1	0	0	None	0	0	0	0	0	A2 San Gottardo-Sud Stalvedro	Autobahn	TI	46,5208	8,63637	1064
AUT-09-W	OTR-CH-AUT-009b	2018	2018-08-20	1	41	9	A. albopictus	1	0	0	0	0	A2 San Gottardo-Sud Stalvedro	Autobahn	TI	46,5208	8,63637	1064
AUT-09-W	OTR-CH-AUT-009b	2013	2013-09-05	1	0	0	None	0	0	0	0	0	A2 San Gottardo-Sud Stalvedro	Autobahn	TI	46,5208	8,63637	1064
AUT-09-W	OTR-CH-AUT-009b	2014	2014-09-04	1	0	0	None	0	0	0	0	0	A2 San Gottardo-Sud Stalvedro	Autobahn	TI	46,5208	8,63637	1064
AUT-09-W	OTR-CH-AUT-009b	2015	2015-09-03	1	0	0	None	0	0	0	0	0	A2 San Gottardo-Sud Stalvedro	Autobahn	TI	46,5208	8,63637	1064
AUT-09-W	OTR-CH-AUT-009b	2016	2016-09-01	1	0	0	None	0	0	0	0	0	A2 San Gottardo-Sud Stalvedro	Autobahn	TI	46,5208	8,63637	1064
AUT-09-W	OTR-CH-AUT-009b	2017	2017-08-31	1	0	0	None	0	0	0	0	0	A2 San Gottardo-Sud Stalvedro	Autobahn	TI	46,5208	8,63637	1064
AUT-09-W	OTR-CH-AUT-009b	2018	2018-08-30	1	79	15	A. japonicus	0	1	0	0	0	A2 San Gottardo-Sud Stalvedro	Autobahn	TI	46,5208	8,63637	1064
AUT-09-W	OTR-CH-AUT-009b	2013	2013-09-23	1	0	0	None	0	0	0	0	0	A2 San Gottardo-Sud Stalvedro	Autobahn	TI	46,5208	8,63637	1064
AUT-09-W	OTR-CH-AUT-009b	2014	2014-09-18	1	0	0	None	0	0	0	0	0	A2 San Gottardo-Sud Stalvedro	Autobahn	TI	46,5208	8,63637	1064
AUT-09-W	OTR-CH-AUT-009b	2015	2015-09-16	1	0	0	None	0	0	0	0	0	A2 San Gottardo-Sud Stalvedro	Autobahn	TI	46,5208	8,63637	1064
AUT-09-W	OTR-CH-AUT-009b	2016	2016-09-15	1	0	0	None	0	0	0	0	0	A2 San Gottardo-Sud Stalvedro	Autobahn	TI	46,5208	8,63637	1064
AUT-09-W	OTR-CH-AUT-009b	2017	2017-09-14	1	0	0	None	0	0	0	0	0	A2 San Gottardo-Sud Stalvedro	Autobahn	TI	46,5208	8,63637	1064
AUT-09-W	OTR-CH-AUT-009b	2018	2018-09-13	1	69	9	A. albopictus	1	0	0	0	0	A2 San Gottardo-Sud Stalvedro	Autobahn	TI	46,5208	8,63637	1064
AUT-09-W	OTR-CH-AUT-009c	2013	2013-07-11	1	0	0	None	0	0	0	0	0	A2 San Gottardo-Sud Stalvedro	Autobahn	TI	46,5208	8,63637	1064
AUT-09-W	OTR-CH-AUT-009c	2014	2014-07-10	1	0	0	None	0	0	0	0	0	A2 San Gottardo-Sud Stalvedro	Autobahn	TI	46,5208	8,63637	1064
AUT-09-W	OTR-CH-AUT-009c	2015	2015-07-09	1	0	0	None	0	0	0	0	0	A2 San Gottardo-Sud Stalvedro	Autobahn	TI	46,5208	8,63637	1064
AUT-09-W	OTR-CH-AUT-009c	2016	2016-07-07	1	0	0	None	0	0	0	0	0	A2 San Gottardo-Sud Stalvedro	Autobahn	TI	46,5208	8,63637	1064
AUT-09-W	OTR-CH-AUT-009c	2017	2017-07-06	1	0	0	None	0	0	0	0	0	A2 San Gottardo-Sud Stalvedro	Autobahn	TI	46,5208	8,63637	1064
AUT-09-W	OTR-CH-AUT-009c	2018	2018-07-05	1	42	5	A. japonicus	0	1	0	0	0	A2 San Gottardo-Sud Stalvedro	Autobahn	TI	46,5208	8,63637	1064
AUT-09-W	OTR-CH-AUT-009c	2013	2013-07-25	1	0	0	None	0	0	0	0	0	A2 San Gottardo-Sud Stalvedro	Autobahn	TI	46,5208	8,63637	1064
AUT-09-W	OTR-CH-AUT-009c	2014	2014-07-25	1	0	0	None	0	0	0	0	0	A2 San Gottardo-Sud Stalvedro	Autobahn	TI	46,5208	8,63637	1064
AUT-09-W	OTR-CH-AUT-009c	2015	2015-07-23	1	0	0	None	0	0	0	0	0	A2 San Gottardo-Sud Stalvedro	Autobahn	TI	46,5208	8,63637	1064
AUT-09-W	OTR-CH-AUT-009c	2016	2016-07-21	1	0	0	None	0	0	0	0	0	A2 San Gottardo-Sud Stalvedro	Autobahn	TI	46,5208	8,63637	1064
AUT-09-W	OTR-CH-AUT-009c	2017	2017-07-20	1	0	0	None	0	0	0	0	0	A2 San Gottardo-Sud Stalvedro	Autobahn	TI	46,5208	8,63637	1064
AUT-09-W	OTR-CH-AUT-009c	2018	2018-07-19	1	0	0	None	0	0	0	0	0	A2 San Gottardo-Sud Stalvedro	Autobahn	TI	46,5208	8,63637	1064
AUT-09-W	OTR-CH-AUT-009c	2013	2013-08-06	1	0	0	None	0	0	0	0	0	A2 San Gottardo-Sud Stalvedro	Autobahn	TI	46,5208	8,63637	1064
AUT-09-W	OTR-CH-AUT-009c	2014	2014-08-08	0	0	0	None	0	0	0	0	0	A2 San Gottardo-Sud Stalvedro	Autobahn	TI	46,5208	8,63637	1064
AUT-09-W	OTR-CH-AUT-009c	2015	2015-08-10	1	11	1	A. albopictus	1	0	0	0	0	A2 San Gottardo-Sud Stalvedro	Autobahn	TI	46,5208	8,63637	1064
AUT-09-W	OTR-CH-AUT-009c	2016	2016-08-04	1	18	5	A. albopictus	1	0	0	0	0	A2 San Gottardo-Sud Stalvedro	Autobahn	TI	46,5208	8,63637	1064
AUT-09-W	OTR-CH-AUT-009c	2017	2017-08-03	1	0	0	None	0	0	0	0	0	A2 San Gottardo-Sud Stalvedro	Autobahn	TI	46,5208	8,63637	1064
AUT-09-W	OTR-CH-AUT-009c	2018	2018-08-06	1	2	0	Aedes sp.	0	0	0	0	1	A2 San Gottardo-Sud Stalvedro	Autobahn	TI	46,5208	8,63637	1064
AUT-09-W	OTR-CH-AUT-009c	2013	2013-08-22	1	0	0	None	0	0	0	0	0	A2 San Gottardo-Sud Stalvedro	Autobahn	TI	46,5208	8,63637	1064
AUT-09-W	OTR-CH-AUT-009c	2014	2014-08-21	0	0	0	None	0	0	0	0	0	A2 San Gottardo-Sud Stalvedro	Autobahn	TI	46,5208	8,63637	1064
AUT-09-W	OTR-CH-AUT-009c	2015	2015-08-20	1	0	0	None	0	0	0	0	0	A2 San Gottardo-Sud Stalvedro	Autobahn	TI	46,5208	8,63637	1064
AUT-09-W	OTR-CH-AUT-009c	2016	2016-08-18	1	0	0	None	0	0	0	0	0	A2 San Gottardo-Sud Stalvedro	Autobahn	TI	46,5208	8,63637	1064
AUT-09-W	OTR-CH-AUT-009c	2017	2017-08-17	1	0	0	None	0	0	0	0	0	A2 San Gottardo-Sud Stalvedro	Autobahn	TI	46,5208	8,63637	1064
AUT-09-W	OTR-CH-AUT-009c	2018	2018-08-20	1	238	18	A. japonicus	0	1	0	0	0	A2 San Gottardo-Sud Stalvedro	Autobahn	TI	46,5208	8,63637	1064
AUT-09-W	OTR-CH-AUT-009c	2013	2013-09-05	1	0	0	None	0	0	0	0	0	A2 San Gottardo-Sud Stalvedro	Autobahn	TI	46,5208	8,63637	1064
AUT-09-W	OTR-CH-AUT-009c	2014	2014-09-04	1	0	0	None	0	0	0	0	0	A2 San Gottardo-Sud Stalvedro	Autobahn	TI	46,5208	8,63637	1064
AUT-09-W	OTR-CH-AUT-009c	2015	2015-09-03	1	0	0	None	0	0	0	0	0	A2 San Gottardo-Sud Stalvedro	Autobahn	TI	46,5208	8,63637	1064
AUT-09-W	OTR-CH-AUT-009c	2016	2016-09-01	1	0	0	None	0	0	0	0	0	A2 San Gottardo-Sud Stalvedro	Autobahn	TI	46,5208	8,63637	1064
AUT-09-W	OTR-CH-AUT-009c	2017	2017-08-31	1	0	0	None	0	0	0	0	0	A2 San Gottardo-Sud Stalvedro	Autobahn	TI	46,5208	8,63637	1064
AUT-09-W	OTR-CH-AUT-009c	2018	2018-08-30	1	40	15	A. albopictus + A. japonicus	1	1	0	0	0	A2 San Gottardo-Sud Stalvedro	Autobahn	TI	46,5208	8,63637	1064
AUT-09-W	OTR-CH-AUT-009c	2013	2013-09-23	0	0	0	None	0	0	0	0	0	A2 San Gottardo-Sud Stalvedro	Autobahn	TI	46,5208	8,63637	1064
AUT-09-W	OTR-CH-AUT-009c	2014	2014-09-18	1	0	0	None	0	0	0	0	0	A2 San Gottardo-Sud Stalvedro	Autobahn	TI	46,5208	8,63637	1064
AUT-09-W	OTR-CH-AUT-009c	2015	2015-09-16	1	0	0	None	0	0	0	0	0	A2 San Gottardo-Sud Stalvedro	Autobahn	TI	46,5208	8,63637	1064
AUT-09-W	OTR-CH-AUT-009c	2016	2016-09-15	1	0	0	None	0	0	0	0	0	A2 San Gottardo-Sud Stalvedro	Autobahn	TI	46,5208	8,63637	1064
AUT-09-W	OTR-CH-AUT-009c	2017	2017-09-14	1	0	0	None	0	0	0	0	0	A2 San Gottardo-Sud Stalvedro	Autobahn	TI	46,5208	8,63637	1064
AUT-09-W	OTR-CH-AUT-009c	2018	2018-09-13	1	236	22	A. japonicus	0	1	0	0	0	A2 San Gottardo-Sud Stalvedro	Autobahn	TI	46,5208	8,63637	1064
AUT-10-N	OTR-CH-AUT-010a	2013	2013-07-11	0	0	0	None	0	0	0	0	0	A2 Gotthard-Nord	Autobahn	UR	46,84612	8,6337	460
AUT-10-N	OTR-CH-AUT-010a	2014	2014-07-10	1	105	1	A. japonicus	0	1	0	0	0	A2 Gotthard-Nord	Autobahn	UR	46,84612	8,6337	460
AUT-10-N	OTR-CH-AUT-010a	2015	2015-07-09	1	0	0	None	0	0	0	0	0	A2 Gotthard-Nord	Autobahn	UR	46,84612	8,6337	460
AUT-10-N	OTR-CH-AUT-010a	2016	2016-07-07	1	0	0	None	0	0	0	0	0	A2 Gotthard-Nord	Autobahn	UR	46,84612	8,6337	460
AUT-10-N	OTR-CH-AUT-010a	2017	2017-07-06	0	0	0	None	0	0	0	0	0	A2 Gotthard-Nord	Autobahn	UR	46,84612	8,6337	460
AUT-10-N	OTR-CH-AUT-010a	2018	2018-07-05	1	0	0	None	0	0	0	0	0	A2 Gotthard-Nord	Autobahn	UR	46,84612	8,6337	460
AUT-10-N	OTR-CH-AUT-010a	2013	2013-07-25	1	0	0	None	0	0	0	0	0	A2 Gotthard-Nord	Autobahn	UR	46,84612	8,6337	460
AUT-10-N	OTR-CH-AUT-010a	2014	2014-07-25	1	0	0	None	0	0	0	0	0	A2 Gotthard-Nord	Autobahn	UR	46,84612	8,6337	460
AUT-10-N	OTR-CH-AUT-010a	2015	2015-07-23	1	0	0	None	0	0	0	0	0	A2 Gotthard-Nord	Autobahn	UR	46,84612	8,6337	460
AUT-10-N	OTR-CH-AUT-010a	2016	2016-07-21	1	2	1	Aedes sp.	0	0	0	0	1	A2 Gotthard-Nord	Autobahn	UR	46,84612	8,6337	460
AUT-10-N	OTR-CH-AUT-010a	2017	2017-07-20	1	16	5	A. albopictus + A. japonicus	1	1	0	0	0	A2 Gotthard-Nord	Autobahn	UR	46,84612	8,6337	460
AUT-10-N	OTR-CH-AUT-010a	2018	2018-07-19	1	136	9	A. japonicus	0	1	0	0	0	A2 Gotthard-Nord	Autobahn	UR	46,84612	8,6337	460
AUT-10-N	OTR-CH-AUT-010a	2013	2013-08-06	1	5	1	A. albopictus	1	0	0	0	0	A2 Gotthard-Nord	Autobahn	UR	46,84612	8,6337	460
AUT-10-N	OTR-CH-AUT-010a	2014	2014-08-08	1	0	0	None	0	0	0	0	0	A2 Gotthard-Nord	Autobahn	UR	46,84612	8,6337	460
AUT-10-N	OTR-CH-AUT-010a	2015	2015-08-10	1	0	0	None	0	0	0	0	0	A2 Gotthard-Nord	Autobahn	UR	46,84612	8,6337	460
AUT-10-N	OTR-CH-AUT-010a	2016	2016-08-04	1	55	6	A. japonicus	0	1	0	0	0	A2 Gotthard-Nord	Autobahn	UR	46,84612	8,6337	460
AUT-10-N	OTR-CH-AUT-010a	2017	2017-08-03	1	72	5	A. japonicus	0	1	0	0	0	A2 Gotthard-Nord	Autobahn	UR	46,84612	8,6337	460
AUT-10-N	OTR-CH-AUT-010a	2018	2018-08-06	1	116	9	A. albopictus	1	0	0	0	0	A2 Gotthard-Nord	Autobahn	UR	46,84612	8,6337	460
AUT-10-N	OTR-CH-AUT-010a	2013	2013-08-22	1	0	0	None	0	0	0	0	0	A2 Gotthard-Nord	Autobahn	UR	46,84612	8,6337	460
AUT-10-N	OTR-CH-AUT-010a	2014	2014-08-21	1	0	0	None	0	0	0	0	0	A2 Gotthard-Nord	Autobahn	UR	46,84612	8,6337	460
AUT-10-N	OTR-CH-AUT-010a	2015	2015-08-20	1	6	1	A. japonicus	0	1	0	0	0	A2 Gotthard-Nord	Autobahn	UR	46,84612	8,6337	460
AUT-10-N	OTR-CH-AUT-010a	2016	2016-08-18	1	0	0	None	0	0	0	0	0	A2 Gotthard-Nord	Autobahn	UR	46,84612	8,6337	460
AUT-10-N	OTR-CH-AUT-010a	2017	2017-08-17	1	0	0	None	0	0	0	0	0	A2 Gotthard-Nord	Autobahn	UR	46,84612	8,6337	460
AUT-10-N	OTR-CH-AUT-010a	2018	2018-08-20	1	0	0	None	0	0	0	0	0	A2 Gotthard-Nord	Autobahn	UR	46,84612	8,6337	460
AUT-10-N	OTR-CH-AUT-010a	2013	2013-09-05	1	0	0	None	0	0	0	0	0	A2 Gotthard-Nord	Autobahn	UR	46,84612	8,6337	460
AUT-10-N	OTR-CH-AUT-010a	2014	2014-09-04	1	0	0	None	0	0	0	0	0	A2 Gotthard-Nord	Autobahn	UR	46,84612	8,6337	460
AUT-10-N	OTR-CH-AUT-010a	2015	2015-09-03	1	27	1	Aedes sp.	0	0	0	0	1	A2 Gotthard-Nord	Autobahn	UR	46,84612	8,6337	460
AUT-10-N	OTR-CH-AUT-010a	2016	2016-09-01	1	3	1	Aedes sp.	0	0	0	0	1	A2 Gotthard-Nord	Autobahn	UR	46,84612	8,6337	460
AUT-10-N	OTR-CH-AUT-010a	2017	2017-08-31	1	27	4	A. albopictus	1	0	0	0	0	A2 Gotthard-Nord	Autobahn	UR	46,84612	8,6337	460
AUT-10-N	OTR-CH-AUT-010a	2018	2018-08-30	1	0	0	None	0	0	0	0	0	A2 Gotthard-Nord	Autobahn	UR	46,84612	8,6337	460
AUT-10-N	OTR-CH-AUT-010a	2013	2013-09-23	0	0	0	None	0	0	0	0	0	A2 Gotthard-Nord	Autobahn	UR	46,84612	8,6337	460
AUT-10-N	OTR-CH-AUT-010a	2014	2014-09-18	1	0	0	None	0	0	0	0	0	A2 Gotthard-Nord	Autobahn	UR	46,84612	8,6337	460
AUT-10-N	OTR-CH-AUT-010a	2015	2015-09-16	1	0	0	None	0	0	0	0	0	A2 Gotthard-Nord	Autobahn	UR	46,84612	8,6337	460
AUT-10-N	OTR-CH-AUT-010a	2016	2016-09-15	1	0	0	None	0	0	0	0	0	A2 Gotthard-Nord	Autobahn	UR	46,84612	8,6337	460
AUT-10-N	OTR-CH-AUT-010a	2017	2017-09-14	1	0	0	None	0	0	0	0	0	A2 Gotthard-Nord	Autobahn	UR	46,84612	8,6337	460
AUT-10-N	OTR-CH-AUT-010a	2018	2018-09-13	1	60	11	A. albopictus + A. japonicus	1	1	0	0	0	A2 Gotthard-Nord	Autobahn	UR	46,84612	8,6337	460
AUT-10-N	OTR-CH-AUT-010b	2013	2013-07-11	0	0	0	None	0	0	0	0	0	A2 Gotthard-Nord	Autobahn	UR	46,84612	8,6337	460
AUT-10-N	OTR-CH-AUT-010b	2014	2014-07-10	1	0	0	None	0	0	0	0	0	A2 Gotthard-Nord	Autobahn	UR	46,84612	8,6337	460
AUT-10-N	OTR-CH-AUT-010b	2015	2015-07-09	1	0	0	None	0	0	0	0	0	A2 Gotthard-Nord	Autobahn	UR	46,84612	8,6337	460
AUT-10-N	OTR-CH-AUT-010b	2016	2016-07-07	1	32	1	Aedes sp.	0	0	0	0	1	A2 Gotthard-Nord	Autobahn	UR	46,84612	8,6337	460
AUT-10-N	OTR-CH-AUT-010b	2017	2017-07-06	1	0	0	None	0	0	0	0	0	A2 Gotthard-Nord	Autobahn	UR	46,84612	8,6337	460
AUT-10-N	OTR-CH-AUT-010b	2018	2018-07-05	1	0	0	None	0	0	0	0	0	A2 Gotthard-Nord	Autobahn	UR	46,84612	8,6337	460
AUT-10-N	OTR-CH-AUT-010b	2013	2013-07-25	1	0	0	None	0	0	0	0	0	A2 Gotthard-Nord	Autobahn	UR	46,84612	8,6337	460
AUT-10-N	OTR-CH-AUT-010b	2014	2014-07-25	1	4	1	Aedes sp.	0	0	0	0	1	A2 Gotthard-Nord	Autobahn	UR	46,84612	8,6337	460
AUT-10-N	OTR-CH-AUT-010b	2015	2015-07-23	1	2	1	A. japonicus	0	1	0	0	0	A2 Gotthard-Nord	Autobahn	UR	46,84612	8,6337	460
AUT-10-N	OTR-CH-AUT-010b	2016	2016-07-21	1	0	0	None	0	0	0	0	0	A2 Gotthard-Nord	Autobahn	UR	46,84612	8,6337	460
AUT-10-N	OTR-CH-AUT-010b	2017	2017-07-20	1	0	0	None	0	0	0	0	0	A2 Gotthard-Nord	Autobahn	UR	46,84612	8,6337	460
AUT-10-N	OTR-CH-AUT-010b	2018	2018-07-19	1	0	0	None	0	0	0	0	0	A2 Gotthard-Nord	Autobahn	UR	46,84612	8,6337	460
AUT-10-N	OTR-CH-AUT-010b	2013	2013-08-06	1	0	0	None	0	0	0	0	0	A2 Gotthard-Nord	Autobahn	UR	46,84612	8,6337	460
AUT-10-N	OTR-CH-AUT-010b	2014	2014-08-08	1	0	0	None	0	0	0	0	0	A2 Gotthard-Nord	Autobahn	UR	46,84612	8,6337	460
AUT-10-N	OTR-CH-AUT-010b	2015	2015-08-10	1	3	1	Aedes sp.	0	0	0	0	1	A2 Gotthard-Nord	Autobahn	UR	46,84612	8,6337	460
AUT-10-N	OTR-CH-AUT-010b	2016	2016-08-04	1	0	0	None	0	0	0	0	0	A2 Gotthard-Nord	Autobahn	UR	46,84612	8,6337	460
AUT-10-N	OTR-CH-AUT-010b	2017	2017-08-03	1	0	0	None	0	0	0	0	0	A2 Gotthard-Nord	Autobahn	UR	46,84612	8,6337	460
AUT-10-N	OTR-CH-AUT-010b	2018	2018-08-06	1	47	12	A. albopictus + A. japonicus	1	1	0	0	0	A2 Gotthard-Nord	Autobahn	UR	46,84612	8,6337	460
AUT-10-N	OTR-CH-AUT-010b	2013	2013-08-22	1	14	0	Aedes sp.	0	0	0	0	1	A2 Gotthard-Nord	Autobahn	UR	46,84612	8,6337	460
AUT-10-N	OTR-CH-AUT-010b	2014	2014-08-21	1	19	1	A. japonicus	0	1	0	0	0	A2 Gotthard-Nord	Autobahn	UR	46,84612	8,6337	460
AUT-10-N	OTR-CH-AUT-010b	2015	2015-08-20	1	0	0	None	0	0	0	0	0	A2 Gotthard-Nord	Autobahn	UR	46,84612	8,6337	460
AUT-10-N	OTR-CH-AUT-010b	2016	2016-08-18	1	6	1	Aedes sp.	0	0	0	0	1	A2 Gotthard-Nord	Autobahn	UR	46,84612	8,6337	460
AUT-10-N	OTR-CH-AUT-010b	2017	2017-08-17	1	0	0	None	0	0	0	0	0	A2 Gotthard-Nord	Autobahn	UR	46,84612	8,6337	460
AUT-10-N	OTR-CH-AUT-010b	2018	2018-08-20	1	0	0	None	0	0	0	0	0	A2 Gotthard-Nord	Autobahn	UR	46,84612	8,6337	460
AUT-10-N	OTR-CH-AUT-010b	2013	2013-09-05	1	0	0	None	0	0	0	0	0	A2 Gotthard-Nord	Autobahn	UR	46,84612	8,6337	460
AUT-10-N	OTR-CH-AUT-010b	2014	2014-09-04	1	0	0	None	0	0	0	0	0	A2 Gotthard-Nord	Autobahn	UR	46,84612	8,6337	460
AUT-10-N	OTR-CH-AUT-010b	2015	2015-09-03	1	0	0	None	0	0	0	0	0	A2 Gotthard-Nord	Autobahn	UR	46,84612	8,6337	460
AUT-10-N	OTR-CH-AUT-010b	2016	2016-09-01	1	0	0	None	0	0	0	0	0	A2 Gotthard-Nord	Autobahn	UR	46,84612	8,6337	460
AUT-10-N	OTR-CH-AUT-010b	2017	2017-08-31	1	0	0	None	0	0	0	0	0	A2 Gotthard-Nord	Autobahn	UR	46,84612	8,6337	460
AUT-10-N	OTR-CH-AUT-010b	2018	2018-08-30	1	8	0	Aedes sp.	0	0	0	0	1	A2 Gotthard-Nord	Autobahn	UR	46,84612	8,6337	460
AUT-10-N	OTR-CH-AUT-010b	2013	2013-09-23	0	0	0	None	0	0	0	0	0	A2 Gotthard-Nord	Autobahn	UR	46,84612	8,6337	460
AUT-10-N	OTR-CH-AUT-010b	2014	2014-09-18	1	0	0	None	0	0	0	0	0	A2 Gotthard-Nord	Autobahn	UR	46,84612	8,6337	460
AUT-10-N	OTR-CH-AUT-010b	2015	2015-09-16	1	0	0	None	0	0	0	0	0	A2 Gotthard-Nord	Autobahn	UR	46,84612	8,6337	460
AUT-10-N	OTR-CH-AUT-010b	2016	2016-09-15	0	0	0	None	0	0	0	0	0	A2 Gotthard-Nord	Autobahn	UR	46,84612	8,6337	460
AUT-10-N	OTR-CH-AUT-010b	2017	2017-09-14	1	0	0	None	0	0	0	0	0	A2 Gotthard-Nord	Autobahn	UR	46,84612	8,6337	460
AUT-10-N	OTR-CH-AUT-010b	2018	2018-09-13	1	0	0	None	0	0	0	0	0	A2 Gotthard-Nord	Autobahn	UR	46,84612	8,6337	460
AUT-10-N	OTR-CH-AUT-010c	2013	2013-07-11	1	61	0	Aedes sp.	0	0	0	0	1	A2 Gotthard-Nord	Autobahn	UR	46,84612	8,6337	460
AUT-10-N	OTR-CH-AUT-010c	2014	2014-07-10	1	5	1	A. albopictus	1	0	0	0	0	A2 Gotthard-Nord	Autobahn	UR	46,84612	8,6337	460
AUT-10-N	OTR-CH-AUT-010c	2015	2015-07-09	1	115	1	A. japonicus	0	1	0	0	0	A2 Gotthard-Nord	Autobahn	UR	46,84612	8,6337	460
AUT-10-N	OTR-CH-AUT-010c	2016	2016-07-07	1	16	2	A. japonicus	0	1	0	0	0	A2 Gotthard-Nord	Autobahn	UR	46,84612	8,6337	460
AUT-10-N	OTR-CH-AUT-010c	2017	2017-07-06	1	7	1	A. japonicus	0	1	0	0	0	A2 Gotthard-Nord	Autobahn	UR	46,84612	8,6337	460
AUT-10-N	OTR-CH-AUT-010c	2018	2018-07-05	1	0	0	None	0	0	0	0	0	A2 Gotthard-Nord	Autobahn	UR	46,84612	8,6337	460
AUT-10-N	OTR-CH-AUT-010c	2013	2013-07-25	1	0	0	None	0	0	0	0	0	A2 Gotthard-Nord	Autobahn	UR	46,84612	8,6337	460
AUT-10-N	OTR-CH-AUT-010c	2014	2014-07-25	1	0	0	None	0	0	0	0	0	A2 Gotthard-Nord	Autobahn	UR	46,84612	8,6337	460
AUT-10-N	OTR-CH-AUT-010c	2015	2015-07-23	1	235	2	A. albopictus + A. japonicus	1	1	0	0	0	A2 Gotthard-Nord	Autobahn	UR	46,84612	8,6337	460
AUT-10-N	OTR-CH-AUT-010c	2016	2016-07-21	1	132	8	A. geniculatus	0	0	0	1	0	A2 Gotthard-Nord	Autobahn	UR	46,84612	8,6337	460
AUT-10-N	OTR-CH-AUT-010c	2017	2017-07-20	1	116	11	A. japonicus	0	1	0	0	0	A2 Gotthard-Nord	Autobahn	UR	46,84612	8,6337	460
AUT-10-N	OTR-CH-AUT-010c	2018	2018-07-19	0	0	0	None	0	0	0	0	0	A2 Gotthard-Nord	Autobahn	UR	46,84612	8,6337	460
AUT-10-N	OTR-CH-AUT-010c	2013	2013-08-06	1	0	0	None	0	0	0	0	0	A2 Gotthard-Nord	Autobahn	UR	46,84612	8,6337	460
AUT-10-N	OTR-CH-AUT-010c	2014	2014-08-08	1	6	1	A. japonicus	0	1	0	0	0	A2 Gotthard-Nord	Autobahn	UR	46,84612	8,6337	460
AUT-10-N	OTR-CH-AUT-010c	2015	2015-08-10	1	294	1	A. japonicus	0	1	0	0	0	A2 Gotthard-Nord	Autobahn	UR	46,84612	8,6337	460
AUT-10-N	OTR-CH-AUT-010c	2016	2016-08-04	0	0	0	None	0	0	0	0	0	A2 Gotthard-Nord	Autobahn	UR	46,84612	8,6337	460
AUT-10-N	OTR-CH-AUT-010c	2017	2017-08-03	1	59	3	A. japonicus	0	1	0	0	0	A2 Gotthard-Nord	Autobahn	UR	46,84612	8,6337	460
AUT-10-N	OTR-CH-AUT-010c	2018	2018-08-06	1	0	0	None	0	0	0	0	0	A2 Gotthard-Nord	Autobahn	UR	46,84612	8,6337	460
AUT-10-N	OTR-CH-AUT-010c	2013	2013-08-22	1	0	0	None	0	0	0	0	0	A2 Gotthard-Nord	Autobahn	UR	46,84612	8,6337	460
AUT-10-N	OTR-CH-AUT-010c	2014	2014-08-21	1	0	0	None	0	0	0	0	0	A2 Gotthard-Nord	Autobahn	UR	46,84612	8,6337	460
AUT-10-N	OTR-CH-AUT-010c	2015	2015-08-20	1	42	1	A. japonicus	0	1	0	0	0	A2 Gotthard-Nord	Autobahn	UR	46,84612	8,6337	460
AUT-10-N	OTR-CH-AUT-010c	2016	2016-08-18	1	0	0	None	0	0	0	0	0	A2 Gotthard-Nord	Autobahn	UR	46,84612	8,6337	460
AUT-10-N	OTR-CH-AUT-010c	2017	2017-08-17	1	0	0	None	0	0	0	0	0	A2 Gotthard-Nord	Autobahn	UR	46,84612	8,6337	460
AUT-10-N	OTR-CH-AUT-010c	2018	2018-08-20	1	0	0	None	0	0	0	0	0	A2 Gotthard-Nord	Autobahn	UR	46,84612	8,6337	460
AUT-10-N	OTR-CH-AUT-010c	2013	2013-09-05	1	0	0	None	0	0	0	0	0	A2 Gotthard-Nord	Autobahn	UR	46,84612	8,6337	460
AUT-10-N	OTR-CH-AUT-010c	2014	2014-09-04	1	0	0	None	0	0	0	0	0	A2 Gotthard-Nord	Autobahn	UR	46,84612	8,6337	460
AUT-10-N	OTR-CH-AUT-010c	2015	2015-09-03	0	0	0	None	0	0	0	0	0	A2 Gotthard-Nord	Autobahn	UR	46,84612	8,6337	460
AUT-10-N	OTR-CH-AUT-010c	2016	2016-09-01	1	52	2	A. japonicus	0	1	0	0	0	A2 Gotthard-Nord	Autobahn	UR	46,84612	8,6337	460
AUT-10-N	OTR-CH-AUT-010c	2017	2017-08-31	1	1	0	Aedes sp.	0	0	0	0	1	A2 Gotthard-Nord	Autobahn	UR	46,84612	8,6337	460
AUT-10-N	OTR-CH-AUT-010c	2018	2018-08-30	1	17	3	A. japonicus	0	1	0	0	0	A2 Gotthard-Nord	Autobahn	UR	46,84612	8,6337	460
AUT-10-N	OTR-CH-AUT-010c	2013	2013-09-23	0	0	0	None	0	0	0	0	0	A2 Gotthard-Nord	Autobahn	UR	46,84612	8,6337	460
AUT-10-N	OTR-CH-AUT-010c	2014	2014-09-18	1	0	0	None	0	0	0	0	0	A2 Gotthard-Nord	Autobahn	UR	46,84612	8,6337	460
AUT-10-N	OTR-CH-AUT-010c	2015	2015-09-16	1	0	0	None	0	0	0	0	0	A2 Gotthard-Nord	Autobahn	UR	46,84612	8,6337	460
AUT-10-N	OTR-CH-AUT-010c	2016	2016-09-15	1	34	4	A. japonicus	0	1	0	0	0	A2 Gotthard-Nord	Autobahn	UR	46,84612	8,6337	460
AUT-10-N	OTR-CH-AUT-010c	2017	2017-09-14	1	0	0	None	0	0	0	0	0	A2 Gotthard-Nord	Autobahn	UR	46,84612	8,6337	460
AUT-10-N	OTR-CH-AUT-010c	2018	2018-09-13	1	0	0	None	0	0	0	0	0	A2 Gotthard-Nord	Autobahn	UR	46,84612	8,6337	460
AUT-10-S	OTR-CH-AUT-010d	2013	2013-07-11	1	0	0	None	0	0	0	0	0	A2 Gotthard-Sued	Autobahn	UR	46,84706	8,63203	457
AUT-10-S	OTR-CH-AUT-010d	2014	2014-07-11	1	0	0	None	0	0	0	0	0	A2 Gotthard-Sued	Autobahn	UR	46,84706	8,63203	457
AUT-10-S	OTR-CH-AUT-010d	2015	2015-07-09	1	0	0	None	0	0	0	0	0	A2 Gotthard-Sued	Autobahn	UR	46,84706	8,63203	457
AUT-10-S	OTR-CH-AUT-010d	2016	2016-07-07	0	0	0	None	0	0	0	0	0	A2 Gotthard-Sued	Autobahn	UR	46,84706	8,63203	457
AUT-10-S	OTR-CH-AUT-010d	2017	2017-07-06	1	0	0	None	0	0	0	0	0	A2 Gotthard-Sued	Autobahn	UR	46,84706	8,63203	457
AUT-10-S	OTR-CH-AUT-010d	2018	2018-07-05	1	271	5	A. albopictus + A. japonicus	1	1	0	0	0	A2 Gotthard-Sued	Autobahn	UR	46,84706	8,63203	457
AUT-10-S	OTR-CH-AUT-010d	2013	2013-07-25	1	0	0	None	0	0	0	0	0	A2 Gotthard-Sued	Autobahn	UR	46,84706	8,63203	457
AUT-10-S	OTR-CH-AUT-010d	2014	2014-07-25	1	0	0	None	0	0	0	0	0	A2 Gotthard-Sued	Autobahn	UR	46,84706	8,63203	457
AUT-10-S	OTR-CH-AUT-010d	2015	2015-07-23	1	112	1	A. japonicus	0	1	0	0	0	A2 Gotthard-Sued	Autobahn	UR	46,84706	8,63203	457
AUT-10-S	OTR-CH-AUT-010d	2016	2016-07-21	1	44	1	Aedes sp.	0	0	0	0	1	A2 Gotthard-Sued	Autobahn	UR	46,84706	8,63203	457
AUT-10-S	OTR-CH-AUT-010d	2017	2017-07-20	1	38	4	A. japonicus	0	1	0	0	0	A2 Gotthard-Sued	Autobahn	UR	46,84706	8,63203	457
AUT-10-S	OTR-CH-AUT-010d	2018	2018-07-19	1	739	21	A. japonicus	0	1	0	0	0	A2 Gotthard-Sued	Autobahn	UR	46,84706	8,63203	457
AUT-10-S	OTR-CH-AUT-010d	2013	2013-08-06	1	126	1	A. japonicus	0	1	0	0	0	A2 Gotthard-Sued	Autobahn	UR	46,84706	8,63203	457
AUT-10-S	OTR-CH-AUT-010d	2014	2014-08-08	1	0	0	None	0	0	0	0	0	A2 Gotthard-Sued	Autobahn	UR	46,84706	8,63203	457
AUT-10-S	OTR-CH-AUT-010d	2015	2015-08-10	1	239	1	A. japonicus	0	1	0	0	0	A2 Gotthard-Sued	Autobahn	UR	46,84706	8,63203	457
AUT-10-S	OTR-CH-AUT-010d	2016	2016-08-04	1	0	0	None	0	0	0	0	0	A2 Gotthard-Sued	Autobahn	UR	46,84706	8,63203	457
AUT-10-S	OTR-CH-AUT-010d	2017	2017-08-03	1	83	5	A. japonicus	0	1	0	0	0	A2 Gotthard-Sued	Autobahn	UR	46,84706	8,63203	457
AUT-10-S	OTR-CH-AUT-010d	2018	2018-08-06	0	189	3	A. japonicus	0	1	0	0	0	A2 Gotthard-Sued	Autobahn	UR	46,84706	8,63203	457
AUT-10-S	OTR-CH-AUT-010d	2013	2013-08-22	0	0	0	None	0	0	0	0	0	A2 Gotthard-Sued	Autobahn	UR	46,84706	8,63203	457
AUT-10-S	OTR-CH-AUT-010d	2014	2014-08-21	1	0	0	None	0	0	0	0	0	A2 Gotthard-Sued	Autobahn	UR	46,84706	8,63203	457
AUT-10-S	OTR-CH-AUT-010d	2015	2015-08-20	1	0	0	None	0	0	0	0	0	A2 Gotthard-Sued	Autobahn	UR	46,84706	8,63203	457
AUT-10-S	OTR-CH-AUT-010d	2016	2016-08-18	1	0	0	None	0	0	0	0	0	A2 Gotthard-Sued	Autobahn	UR	46,84706	8,63203	457
AUT-10-S	OTR-CH-AUT-010d	2017	2017-08-17	1	0	0	None	0	0	0	0	0	A2 Gotthard-Sued	Autobahn	UR	46,84706	8,63203	457
AUT-10-S	OTR-CH-AUT-010d	2018	2018-08-20	0	0	0	None	0	0	0	0	0	A2 Gotthard-Sued	Autobahn	UR	46,84706	8,63203	457
AUT-10-S	OTR-CH-AUT-010d	2013	2013-09-05	1	0	0	None	0	0	0	0	0	A2 Gotthard-Sued	Autobahn	UR	46,84706	8,63203	457
AUT-10-S	OTR-CH-AUT-010d	2014	2014-09-04	1	0	0	None	0	0	0	0	0	A2 Gotthard-Sued	Autobahn	UR	46,84706	8,63203	457
AUT-10-S	OTR-CH-AUT-010d	2015	2015-09-03	1	0	0	None	0	0	0	0	0	A2 Gotthard-Sued	Autobahn	UR	46,84706	8,63203	457
AUT-10-S	OTR-CH-AUT-010d	2016	2016-09-01	0	0	0	None	0	0	0	0	0	A2 Gotthard-Sued	Autobahn	UR	46,84706	8,63203	457
AUT-10-S	OTR-CH-AUT-010d	2017	2017-08-31	1	1	0	Aedes sp.	0	0	0	0	1	A2 Gotthard-Sued	Autobahn	UR	46,84706	8,63203	457
AUT-10-S	OTR-CH-AUT-010d	2018	2018-08-30	1	119	21	A. japonicus	0	1	0	0	0	A2 Gotthard-Sued	Autobahn	UR	46,84706	8,63203	457
AUT-10-S	OTR-CH-AUT-010d	2013	2013-09-23	0	0	0	None	0	0	0	0	0	A2 Gotthard-Sued	Autobahn	UR	46,84706	8,63203	457
AUT-10-S	OTR-CH-AUT-010d	2014	2014-09-18	1	0	0	None	0	0	0	0	0	A2 Gotthard-Sued	Autobahn	UR	46,84706	8,63203	457
AUT-10-S	OTR-CH-AUT-010d	2015	2015-09-16	1	0	0	None	0	0	0	0	0	A2 Gotthard-Sued	Autobahn	UR	46,84706	8,63203	457
AUT-10-S	OTR-CH-AUT-010d	2016	2016-09-15	1	11	0	Aedes sp.	0	0	0	0	1	A2 Gotthard-Sued	Autobahn	UR	46,84706	8,63203	457
AUT-10-S	OTR-CH-AUT-010d	2017	2017-09-14	0	0	0	None	0	0	0	0	0	A2 Gotthard-Sued	Autobahn	UR	46,84706	8,63203	457
AUT-10-S	OTR-CH-AUT-010d	2018	2018-09-13	1	3	2	A. japonicus	0	1	0	0	0	A2 Gotthard-Sued	Autobahn	UR	46,84706	8,63203	457
AUT-10-S	OTR-CH-AUT-010e	2013	2013-07-11	1	0	0	None	0	0	0	0	0	A2 Gotthard-Sued	Autobahn	UR	46,84706	8,63203	457
AUT-10-S	OTR-CH-AUT-010e	2014	2014-07-11	1	23	1	A. japonicus	0	1	0	0	0	A2 Gotthard-Sued	Autobahn	UR	46,84706	8,63203	457
AUT-10-S	OTR-CH-AUT-010e	2015	2015-07-09	0	0	0	None	0	0	0	0	0	A2 Gotthard-Sued	Autobahn	UR	46,84706	8,63203	457
AUT-10-S	OTR-CH-AUT-010e	2016	2016-07-07	1	9	1	Aedes sp.	0	0	0	0	1	A2 Gotthard-Sued	Autobahn	UR	46,84706	8,63203	457
AUT-10-S	OTR-CH-AUT-010e	2017	2017-07-06	1	0	0	None	0	0	0	0	0	A2 Gotthard-Sued	Autobahn	UR	46,84706	8,63203	457
AUT-10-S	OTR-CH-AUT-010e	2018	2018-07-05	1	0	0	None	0	0	0	0	0	A2 Gotthard-Sued	Autobahn	UR	46,84706	8,63203	457
AUT-10-S	OTR-CH-AUT-010e	2013	2013-07-25	1	0	0	None	0	0	0	0	0	A2 Gotthard-Sued	Autobahn	UR	46,84706	8,63203	457
AUT-10-S	OTR-CH-AUT-010e	2014	2014-07-25	1	0	0	None	0	0	0	0	0	A2 Gotthard-Sued	Autobahn	UR	46,84706	8,63203	457
AUT-10-S	OTR-CH-AUT-010e	2015	2015-07-23	1	245	1	A. japonicus	0	1	0	0	0	A2 Gotthard-Sued	Autobahn	UR	46,84706	8,63203	457
AUT-10-S	OTR-CH-AUT-010e	2016	2016-07-21	1	48	1	Aedes sp.	0	0	0	0	1	A2 Gotthard-Sued	Autobahn	UR	46,84706	8,63203	457
AUT-10-S	OTR-CH-AUT-010e	2017	2017-07-20	0	19	1	A. japonicus	0	1	0	0	0	A2 Gotthard-Sued	Autobahn	UR	46,84706	8,63203	457
AUT-10-S	OTR-CH-AUT-010e	2018	2018-07-19	1	177	9	A. japonicus	0	1	0	0	0	A2 Gotthard-Sued	Autobahn	UR	46,84706	8,63203	457
AUT-10-S	OTR-CH-AUT-010e	2013	2013-08-06	1	17	1	A. albopictus	1	0	0	0	0	A2 Gotthard-Sued	Autobahn	UR	46,84706	8,63203	457
AUT-10-S	OTR-CH-AUT-010e	2014	2014-08-08	1	0	0	None	0	0	0	0	0	A2 Gotthard-Sued	Autobahn	UR	46,84706	8,63203	457
AUT-10-S	OTR-CH-AUT-010e	2015	2015-08-10	1	126	1	A. japonicus	0	1	0	0	0	A2 Gotthard-Sued	Autobahn	UR	46,84706	8,63203	457
AUT-10-S	OTR-CH-AUT-010e	2016	2016-08-04	0	0	0	None	0	0	0	0	0	A2 Gotthard-Sued	Autobahn	UR	46,84706	8,63203	457
AUT-10-S	OTR-CH-AUT-010e	2017	2017-08-03	0	0	0	None	0	0	0	0	0	A2 Gotthard-Sued	Autobahn	UR	46,84706	8,63203	457
AUT-10-S	OTR-CH-AUT-010e	2018	2018-08-06	1	136	9	A. japonicus	0	1	0	0	0	A2 Gotthard-Sued	Autobahn	UR	46,84706	8,63203	457
AUT-10-S	OTR-CH-AUT-010e	2013	2013-08-22	0	0	0	None	0	0	0	0	0	A2 Gotthard-Sued	Autobahn	UR	46,84706	8,63203	457
AUT-10-S	OTR-CH-AUT-010e	2014	2014-08-21	1	2	1	A. japonicus	0	1	0	0	0	A2 Gotthard-Sued	Autobahn	UR	46,84706	8,63203	457
AUT-10-S	OTR-CH-AUT-010e	2015	2015-08-20	1	0	0	None	0	0	0	0	0	A2 Gotthard-Sued	Autobahn	UR	46,84706	8,63203	457
AUT-10-S	OTR-CH-AUT-010e	2016	2016-08-18	1	2	1	Aedes sp.	0	0	0	0	1	A2 Gotthard-Sued	Autobahn	UR	46,84706	8,63203	457
AUT-10-S	OTR-CH-AUT-010e	2017	2017-08-17	1	30	1	Aedes sp.	0	0	0	0	1	A2 Gotthard-Sued	Autobahn	UR	46,84706	8,63203	457
AUT-10-S	OTR-CH-AUT-010e	2018	2018-08-20	1	52	0	Aedes sp.	0	0	0	0	1	A2 Gotthard-Sued	Autobahn	UR	46,84706	8,63203	457
AUT-10-S	OTR-CH-AUT-010e	2013	2013-09-05	1	0	0	None	0	0	0	0	0	A2 Gotthard-Sued	Autobahn	UR	46,84706	8,63203	457
AUT-10-S	OTR-CH-AUT-010e	2014	2014-09-04	1	0	0	None	0	0	0	0	0	A2 Gotthard-Sued	Autobahn	UR	46,84706	8,63203	457
AUT-10-S	OTR-CH-AUT-010e	2015	2015-09-03	1	13	1	Aedes sp.	0	0	0	0	1	A2 Gotthard-Sued	Autobahn	UR	46,84706	8,63203	457
AUT-10-S	OTR-CH-AUT-010e	2016	2016-09-01	1	0	0	None	0	0	0	0	0	A2 Gotthard-Sued	Autobahn	UR	46,84706	8,63203	457
AUT-10-S	OTR-CH-AUT-010e	2017	2017-08-31	1	0	0	None	0	0	0	0	0	A2 Gotthard-Sued	Autobahn	UR	46,84706	8,63203	457
AUT-10-S	OTR-CH-AUT-010e	2018	2018-08-30	1	5	0	Aedes sp.	0	0	0	0	1	A2 Gotthard-Sued	Autobahn	UR	46,84706	8,63203	457
AUT-10-S	OTR-CH-AUT-010e	2013	2013-09-23	0	0	0	None	0	0	0	0	0	A2 Gotthard-Sued	Autobahn	UR	46,84706	8,63203	457
AUT-10-S	OTR-CH-AUT-010e	2014	2014-09-18	1	0	0	None	0	0	0	0	0	A2 Gotthard-Sued	Autobahn	UR	46,84706	8,63203	457
AUT-10-S	OTR-CH-AUT-010e	2015	2015-09-16	1	0	0	None	0	0	0	0	0	A2 Gotthard-Sued	Autobahn	UR	46,84706	8,63203	457
AUT-10-S	OTR-CH-AUT-010e	2016	2016-09-15	1	0	0	None	0	0	0	0	0	A2 Gotthard-Sued	Autobahn	UR	46,84706	8,63203	457
AUT-10-S	OTR-CH-AUT-010e	2017	2017-09-14	1	0	0	None	0	0	0	0	0	A2 Gotthard-Sued	Autobahn	UR	46,84706	8,63203	457
AUT-10-S	OTR-CH-AUT-010e	2018	2018-09-13	1	23	3	A. japonicus	0	1	0	0	0	A2 Gotthard-Sued	Autobahn	UR	46,84706	8,63203	457
AUT-10-S	OTR-CH-AUT-010f	2013	2013-07-11	0	0	0	None	0	0	0	0	0	A2 Gotthard-Sued	Autobahn	UR	46,84706	8,63203	457
AUT-10-S	OTR-CH-AUT-010f	2014	2014-07-11	1	0	0	None	0	0	0	0	0	A2 Gotthard-Sued	Autobahn	UR	46,84706	8,63203	457
AUT-10-S	OTR-CH-AUT-010f	2015	2015-07-09	1	0	0	None	0	0	0	0	0	A2 Gotthard-Sued	Autobahn	UR	46,84706	8,63203	457
AUT-10-S	OTR-CH-AUT-010f	2016	2016-07-07	0	0	0	None	0	0	0	0	0	A2 Gotthard-Sued	Autobahn	UR	46,84706	8,63203	457
AUT-10-S	OTR-CH-AUT-010f	2017	2017-07-06	1	145	5	A. japonicus	0	1	0	0	0	A2 Gotthard-Sued	Autobahn	UR	46,84706	8,63203	457
AUT-10-S	OTR-CH-AUT-010f	2018	2018-07-05	1	83	10	A. geniculatus	0	0	0	1	0	A2 Gotthard-Sued	Autobahn	UR	46,84706	8,63203	457
AUT-10-S	OTR-CH-AUT-010f	2013	2013-07-25	1	39	1	Aedes sp.	0	0	0	0	1	A2 Gotthard-Sued	Autobahn	UR	46,84706	8,63203	457
AUT-10-S	OTR-CH-AUT-010f	2014	2014-07-25	1	0	0	None	0	0	0	0	0	A2 Gotthard-Sued	Autobahn	UR	46,84706	8,63203	457
AUT-10-S	OTR-CH-AUT-010f	2015	2015-07-23	0	0	0	None	0	0	0	0	0	A2 Gotthard-Sued	Autobahn	UR	46,84706	8,63203	457
AUT-10-S	OTR-CH-AUT-010f	2016	2016-07-21	1	10	2	A. japonicus	0	1	0	0	0	A2 Gotthard-Sued	Autobahn	UR	46,84706	8,63203	457
AUT-10-S	OTR-CH-AUT-010f	2017	2017-07-20	1	241	8	A. japonicus	0	1	0	0	0	A2 Gotthard-Sued	Autobahn	UR	46,84706	8,63203	457
AUT-10-S	OTR-CH-AUT-010f	2018	2018-07-19	1	52	3	A. japonicus	0	1	0	0	0	A2 Gotthard-Sued	Autobahn	UR	46,84706	8,63203	457
AUT-10-S	OTR-CH-AUT-010f	2013	2013-08-06	1	4	0	Aedes sp.	0	0	0	0	1	A2 Gotthard-Sued	Autobahn	UR	46,84706	8,63203	457
AUT-10-S	OTR-CH-AUT-010f	2014	2014-08-08	1	119	1	A. japonicus	0	1	0	0	0	A2 Gotthard-Sued	Autobahn	UR	46,84706	8,63203	457
AUT-10-S	OTR-CH-AUT-010f	2015	2015-08-10	1	0	0	None	0	0	0	0	0	A2 Gotthard-Sued	Autobahn	UR	46,84706	8,63203	457
AUT-10-S	OTR-CH-AUT-010f	2016	2016-08-04	1	17	3	A. japonicus	0	1	0	0	0	A2 Gotthard-Sued	Autobahn	UR	46,84706	8,63203	457
AUT-10-S	OTR-CH-AUT-010f	2017	2017-08-03	1	171	8	A. japonicus	0	1	0	0	0	A2 Gotthard-Sued	Autobahn	UR	46,84706	8,63203	457
AUT-10-S	OTR-CH-AUT-010f	2018	2018-08-06	0	185	0	Aedes sp.	0	0	0	0	1	A2 Gotthard-Sued	Autobahn	UR	46,84706	8,63203	457
AUT-10-S	OTR-CH-AUT-010f	2013	2013-08-22	1	300	1	A. japonicus	0	1	0	0	0	A2 Gotthard-Sued	Autobahn	UR	46,84706	8,63203	457
AUT-10-S	OTR-CH-AUT-010f	2014	2014-08-21	1	49	1	A. japonicus	0	1	0	0	0	A2 Gotthard-Sued	Autobahn	UR	46,84706	8,63203	457
AUT-10-S	OTR-CH-AUT-010f	2015	2015-08-20	1	0	0	None	0	0	0	0	0	A2 Gotthard-Sued	Autobahn	UR	46,84706	8,63203	457
AUT-10-S	OTR-CH-AUT-010f	2016	2016-08-18	1	2	1	Aedes sp.	0	0	0	0	1	A2 Gotthard-Sued	Autobahn	UR	46,84706	8,63203	457
AUT-10-S	OTR-CH-AUT-010f	2017	2017-08-17	1	13	1	A. japonicus	0	1	0	0	0	A2 Gotthard-Sued	Autobahn	UR	46,84706	8,63203	457
AUT-10-S	OTR-CH-AUT-010f	2018	2018-08-20	1	229	9	A. japonicus	0	1	0	0	0	A2 Gotthard-Sued	Autobahn	UR	46,84706	8,63203	457
AUT-10-S	OTR-CH-AUT-010f	2013	2013-09-05	1	129	1	A. japonicus	0	1	0	0	0	A2 Gotthard-Sued	Autobahn	UR	46,84706	8,63203	457
AUT-10-S	OTR-CH-AUT-010f	2014	2014-09-04	1	0	0	None	0	0	0	0	0	A2 Gotthard-Sued	Autobahn	UR	46,84706	8,63203	457
AUT-10-S	OTR-CH-AUT-010f	2015	2015-09-03	1	25	1	A. japonicus	0	1	0	0	0	A2 Gotthard-Sued	Autobahn	UR	46,84706	8,63203	457
AUT-10-S	OTR-CH-AUT-010f	2016	2016-09-01	1	32	4	A. japonicus	0	1	0	0	0	A2 Gotthard-Sued	Autobahn	UR	46,84706	8,63203	457
AUT-10-S	OTR-CH-AUT-010f	2017	2017-08-31	1	0	0	None	0	0	0	0	0	A2 Gotthard-Sued	Autobahn	UR	46,84706	8,63203	457
AUT-10-S	OTR-CH-AUT-010f	2018	2018-08-30	1	19	0	Aedes sp.	0	0	0	0	1	A2 Gotthard-Sued	Autobahn	UR	46,84706	8,63203	457
AUT-10-S	OTR-CH-AUT-010f	2013	2013-09-23	0	0	0	None	0	0	0	0	0	A2 Gotthard-Sued	Autobahn	UR	46,84706	8,63203	457
AUT-10-S	OTR-CH-AUT-010f	2014	2014-09-18	1	0	0	None	0	0	0	0	0	A2 Gotthard-Sued	Autobahn	UR	46,84706	8,63203	457
AUT-10-S	OTR-CH-AUT-010f	2015	2015-09-16	1	0	0	None	0	0	0	0	0	A2 Gotthard-Sued	Autobahn	UR	46,84706	8,63203	457
AUT-10-S	OTR-CH-AUT-010f	2016	2016-09-15	0	0	0	None	0	0	0	0	0	A2 Gotthard-Sued	Autobahn	UR	46,84706	8,63203	457
AUT-10-S	OTR-CH-AUT-010f	2017	2017-09-14	1	0	0	None	0	0	0	0	0	A2 Gotthard-Sued	Autobahn	UR	46,84706	8,63203	457
AUT-10-S	OTR-CH-AUT-010f	2018	2018-09-13	1	12	8	A. japonicus	0	1	0	0	0	A2 Gotthard-Sued	Autobahn	UR	46,84706	8,63203	457
AUT-11-N	OTR-CH-AUT-011a	2013	2013-07-11	1	0	0	None	0	0	0	0	0	A2 Neuenkirch-Nord	Autobahn	LU	47,11365	8,23129	561
AUT-11-N	OTR-CH-AUT-011a	2014	2014-07-10	1	0	0	None	0	0	0	0	0	A2 Neuenkirch-Nord	Autobahn	LU	47,11365	8,23129	561
AUT-11-N	OTR-CH-AUT-011a	2015	2015-07-09	1	0	0	None	0	0	0	0	0	A2 Neuenkirch-Nord	Autobahn	LU	47,11365	8,23129	561
AUT-11-N	OTR-CH-AUT-011a	2016	2016-07-07	1	0	0	None	0	0	0	0	0	A2 Neuenkirch-Nord	Autobahn	LU	47,11365	8,23129	561
AUT-11-N	OTR-CH-AUT-011a	2017	2017-07-06	1	121	5	A. japonicus	0	1	0	0	0	A2 Neuenkirch-Nord	Autobahn	LU	47,11365	8,23129	561
AUT-11-N	OTR-CH-AUT-011a	2018	2018-07-05	1	0	0	None	0	0	0	0	0	A2 Neuenkirch-Nord	Autobahn	LU	47,11365	8,23129	561
AUT-11-N	OTR-CH-AUT-011a	2013	2013-07-25	1	0	0	None	0	0	0	0	0	A2 Neuenkirch-Nord	Autobahn	LU	47,11365	8,23129	561
AUT-11-N	OTR-CH-AUT-011a	2014	2014-07-25	1	0	0	None	0	0	0	0	0	A2 Neuenkirch-Nord	Autobahn	LU	47,11365	8,23129	561
AUT-11-N	OTR-CH-AUT-011a	2015	2015-07-23	1	0	0	None	0	0	0	0	0	A2 Neuenkirch-Nord	Autobahn	LU	47,11365	8,23129	561
AUT-11-N	OTR-CH-AUT-011a	2016	2016-07-21	1	40	6	A. japonicus	0	1	0	0	0	A2 Neuenkirch-Nord	Autobahn	LU	47,11365	8,23129	561
AUT-11-N	OTR-CH-AUT-011a	2017	2017-07-20	1	103	5	A. japonicus	0	1	0	0	0	A2 Neuenkirch-Nord	Autobahn	LU	47,11365	8,23129	561
AUT-11-N	OTR-CH-AUT-011a	2018	2018-07-19	1	0	0	None	0	0	0	0	0	A2 Neuenkirch-Nord	Autobahn	LU	47,11365	8,23129	561
AUT-11-N	OTR-CH-AUT-011a	2013	2013-08-06	0	0	0	None	0	0	0	0	0	A2 Neuenkirch-Nord	Autobahn	LU	47,11365	8,23129	561
AUT-11-N	OTR-CH-AUT-011a	2014	2014-08-08	1	0	0	None	0	0	0	0	0	A2 Neuenkirch-Nord	Autobahn	LU	47,11365	8,23129	561
AUT-11-N	OTR-CH-AUT-011a	2015	2015-08-10	1	0	0	None	0	0	0	0	0	A2 Neuenkirch-Nord	Autobahn	LU	47,11365	8,23129	561
AUT-11-N	OTR-CH-AUT-011a	2016	2016-08-04	0	0	0	None	0	0	0	0	0	A2 Neuenkirch-Nord	Autobahn	LU	47,11365	8,23129	561
AUT-11-N	OTR-CH-AUT-011a	2017	2017-08-03	1	0	0	None	0	0	0	0	0	A2 Neuenkirch-Nord	Autobahn	LU	47,11365	8,23129	561
AUT-11-N	OTR-CH-AUT-011a	2018	2018-08-06	1	103	9	A. japonicus	0	1	0	0	0	A2 Neuenkirch-Nord	Autobahn	LU	47,11365	8,23129	561
AUT-11-N	OTR-CH-AUT-011a	2013	2013-08-22	1	0	0	None	0	0	0	0	0	A2 Neuenkirch-Nord	Autobahn	LU	47,11365	8,23129	561
AUT-11-N	OTR-CH-AUT-011a	2014	2014-08-21	1	0	0	None	0	0	0	0	0	A2 Neuenkirch-Nord	Autobahn	LU	47,11365	8,23129	561
AUT-11-N	OTR-CH-AUT-011a	2015	2015-08-20	1	0	0	None	0	0	0	0	0	A2 Neuenkirch-Nord	Autobahn	LU	47,11365	8,23129	561
AUT-11-N	OTR-CH-AUT-011a	2016	2016-08-18	1	0	0	None	0	0	0	0	0	A2 Neuenkirch-Nord	Autobahn	LU	47,11365	8,23129	561
AUT-11-N	OTR-CH-AUT-011a	2017	2017-08-17	1	0	0	None	0	0	0	0	0	A2 Neuenkirch-Nord	Autobahn	LU	47,11365	8,23129	561
AUT-11-N	OTR-CH-AUT-011a	2018	2018-08-20	1	54	9	A. albopictus + A. japonicus	1	1	0	0	0	A2 Neuenkirch-Nord	Autobahn	LU	47,11365	8,23129	561
AUT-11-N	OTR-CH-AUT-011a	2013	2013-09-05	1	60	1	A. japonicus	0	1	0	0	0	A2 Neuenkirch-Nord	Autobahn	LU	47,11365	8,23129	561
AUT-11-N	OTR-CH-AUT-011a	2014	2014-09-04	1	0	0	None	0	0	0	0	0	A2 Neuenkirch-Nord	Autobahn	LU	47,11365	8,23129	561
AUT-11-N	OTR-CH-AUT-011a	2015	2015-09-03	1	3	1	Aedes sp.	0	0	0	0	1	A2 Neuenkirch-Nord	Autobahn	LU	47,11365	8,23129	561
AUT-11-N	OTR-CH-AUT-011a	2016	2016-09-01	1	0	0	None	0	0	0	0	0	A2 Neuenkirch-Nord	Autobahn	LU	47,11365	8,23129	561
AUT-11-N	OTR-CH-AUT-011a	2017	2017-08-31	1	33	2	A. japonicus	0	1	0	0	0	A2 Neuenkirch-Nord	Autobahn	LU	47,11365	8,23129	561
AUT-11-N	OTR-CH-AUT-011a	2018	2018-08-30	1	10	6	A. japonicus	0	1	0	0	0	A2 Neuenkirch-Nord	Autobahn	LU	47,11365	8,23129	561
AUT-11-N	OTR-CH-AUT-011a	2013	2013-09-23	0	0	0	None	0	0	0	0	0	A2 Neuenkirch-Nord	Autobahn	LU	47,11365	8,23129	561
AUT-11-N	OTR-CH-AUT-011a	2014	2014-09-18	1	0	0	None	0	0	0	0	0	A2 Neuenkirch-Nord	Autobahn	LU	47,11365	8,23129	561
AUT-11-N	OTR-CH-AUT-011a	2015	2015-09-16	1	0	0	None	0	0	0	0	0	A2 Neuenkirch-Nord	Autobahn	LU	47,11365	8,23129	561
AUT-11-N	OTR-CH-AUT-011a	2016	2016-09-15	1	0	0	None	0	0	0	0	0	A2 Neuenkirch-Nord	Autobahn	LU	47,11365	8,23129	561
AUT-11-N	OTR-CH-AUT-011a	2017	2017-09-14	1	0	0	None	0	0	0	0	0	A2 Neuenkirch-Nord	Autobahn	LU	47,11365	8,23129	561
AUT-11-N	OTR-CH-AUT-011a	2018	2018-09-13	0	0	0	None	0	0	0	0	0	A2 Neuenkirch-Nord	Autobahn	LU	47,11365	8,23129	561
AUT-11-N	OTR-CH-AUT-011b	2013	2013-07-11	1	0	0	None	0	0	0	0	0	A2 Neuenkirch-Nord	Autobahn	LU	47,11365	8,23129	561
AUT-11-N	OTR-CH-AUT-011b	2014	2014-07-10	1	0	0	None	0	0	0	0	0	A2 Neuenkirch-Nord	Autobahn	LU	47,11365	8,23129	561
AUT-11-N	OTR-CH-AUT-011b	2015	2015-07-09	0	0	0	None	0	0	0	0	0	A2 Neuenkirch-Nord	Autobahn	LU	47,11365	8,23129	561
AUT-11-N	OTR-CH-AUT-011b	2016	2016-07-07	1	0	0	None	0	0	0	0	0	A2 Neuenkirch-Nord	Autobahn	LU	47,11365	8,23129	561
AUT-11-N	OTR-CH-AUT-011b	2017	2017-07-06	1	4	0	Aedes sp.	0	0	0	0	1	A2 Neuenkirch-Nord	Autobahn	LU	47,11365	8,23129	561
AUT-11-N	OTR-CH-AUT-011b	2018	2018-07-05	1	0	0	None	0	0	0	0	0	A2 Neuenkirch-Nord	Autobahn	LU	47,11365	8,23129	561
AUT-11-N	OTR-CH-AUT-011b	2013	2013-07-25	1	0	0	None	0	0	0	0	0	A2 Neuenkirch-Nord	Autobahn	LU	47,11365	8,23129	561
AUT-11-N	OTR-CH-AUT-011b	2014	2014-07-25	1	0	0	None	0	0	0	0	0	A2 Neuenkirch-Nord	Autobahn	LU	47,11365	8,23129	561
AUT-11-N	OTR-CH-AUT-011b	2015	2015-07-23	1	0	0	None	0	0	0	0	0	A2 Neuenkirch-Nord	Autobahn	LU	47,11365	8,23129	561
AUT-11-N	OTR-CH-AUT-011b	2016	2016-07-21	1	0	0	None	0	0	0	0	0	A2 Neuenkirch-Nord	Autobahn	LU	47,11365	8,23129	561
AUT-11-N	OTR-CH-AUT-011b	2017	2017-07-20	1	0	0	None	0	0	0	0	0	A2 Neuenkirch-Nord	Autobahn	LU	47,11365	8,23129	561
AUT-11-N	OTR-CH-AUT-011b	2018	2018-07-19	1	65	9	A. japonicus	0	1	0	0	0	A2 Neuenkirch-Nord	Autobahn	LU	47,11365	8,23129	561
AUT-11-N	OTR-CH-AUT-011b	2013	2013-08-06	0	0	0	None	0	0	0	0	0	A2 Neuenkirch-Nord	Autobahn	LU	47,11365	8,23129	561
AUT-11-N	OTR-CH-AUT-011b	2014	2014-08-08	1	0	0	None	0	0	0	0	0	A2 Neuenkirch-Nord	Autobahn	LU	47,11365	8,23129	561
AUT-11-N	OTR-CH-AUT-011b	2015	2015-08-10	1	0	0	None	0	0	0	0	0	A2 Neuenkirch-Nord	Autobahn	LU	47,11365	8,23129	561
AUT-11-N	OTR-CH-AUT-011b	2016	2016-08-04	1	0	0	None	0	0	0	0	0	A2 Neuenkirch-Nord	Autobahn	LU	47,11365	8,23129	561
AUT-11-N	OTR-CH-AUT-011b	2017	2017-08-03	1	0	0	None	0	0	0	0	0	A2 Neuenkirch-Nord	Autobahn	LU	47,11365	8,23129	561
AUT-11-N	OTR-CH-AUT-011b	2018	2018-08-06	0	49	0	Aedes sp.	0	0	0	0	1	A2 Neuenkirch-Nord	Autobahn	LU	47,11365	8,23129	561
AUT-11-N	OTR-CH-AUT-011b	2013	2013-08-22	0	0	0	None	0	0	0	0	0	A2 Neuenkirch-Nord	Autobahn	LU	47,11365	8,23129	561
AUT-11-N	OTR-CH-AUT-011b	2014	2014-08-21	1	0	0	None	0	0	0	0	0	A2 Neuenkirch-Nord	Autobahn	LU	47,11365	8,23129	561
AUT-11-N	OTR-CH-AUT-011b	2015	2015-08-20	1	0	0	None	0	0	0	0	0	A2 Neuenkirch-Nord	Autobahn	LU	47,11365	8,23129	561
AUT-11-N	OTR-CH-AUT-011b	2016	2016-08-18	1	0	0	None	0	0	0	0	0	A2 Neuenkirch-Nord	Autobahn	LU	47,11365	8,23129	561
AUT-11-N	OTR-CH-AUT-011b	2017	2017-08-17	1	0	0	None	0	0	0	0	0	A2 Neuenkirch-Nord	Autobahn	LU	47,11365	8,23129	561
AUT-11-N	OTR-CH-AUT-011b	2018	2018-08-20	1	28	9	A. albopictus	1	0	0	0	0	A2 Neuenkirch-Nord	Autobahn	LU	47,11365	8,23129	561
AUT-11-N	OTR-CH-AUT-011b	2013	2013-09-05	1	0	0	None	0	0	0	0	0	A2 Neuenkirch-Nord	Autobahn	LU	47,11365	8,23129	561
AUT-11-N	OTR-CH-AUT-011b	2014	2014-09-04	0	0	0	None	0	0	0	0	0	A2 Neuenkirch-Nord	Autobahn	LU	47,11365	8,23129	561
AUT-11-N	OTR-CH-AUT-011b	2015	2015-09-03	1	9	1	Aedes sp.	0	0	0	0	1	A2 Neuenkirch-Nord	Autobahn	LU	47,11365	8,23129	561
AUT-11-N	OTR-CH-AUT-011b	2016	2016-09-01	1	0	0	None	0	0	0	0	0	A2 Neuenkirch-Nord	Autobahn	LU	47,11365	8,23129	561
AUT-11-N	OTR-CH-AUT-011b	2017	2017-08-31	0	0	0	None	0	0	0	0	0	A2 Neuenkirch-Nord	Autobahn	LU	47,11365	8,23129	561
AUT-11-N	OTR-CH-AUT-011b	2018	2018-08-30	1	0	0	None	0	0	0	0	0	A2 Neuenkirch-Nord	Autobahn	LU	47,11365	8,23129	561
AUT-11-N	OTR-CH-AUT-011b	2013	2013-09-23	1	0	0	None	0	0	0	0	0	A2 Neuenkirch-Nord	Autobahn	LU	47,11365	8,23129	561
AUT-11-N	OTR-CH-AUT-011b	2014	2014-09-18	1	0	0	None	0	0	0	0	0	A2 Neuenkirch-Nord	Autobahn	LU	47,11365	8,23129	561
AUT-11-N	OTR-CH-AUT-011b	2015	2015-09-16	1	0	0	None	0	0	0	0	0	A2 Neuenkirch-Nord	Autobahn	LU	47,11365	8,23129	561
AUT-11-N	OTR-CH-AUT-011b	2016	2016-09-15	1	0	0	None	0	0	0	0	0	A2 Neuenkirch-Nord	Autobahn	LU	47,11365	8,23129	561
AUT-11-N	OTR-CH-AUT-011b	2017	2017-09-14	1	0	0	None	0	0	0	0	0	A2 Neuenkirch-Nord	Autobahn	LU	47,11365	8,23129	561
AUT-11-N	OTR-CH-AUT-011b	2018	2018-09-13	0	0	0	None	0	0	0	0	0	A2 Neuenkirch-Nord	Autobahn	LU	47,11365	8,23129	561
AUT-11-N	OTR-CH-AUT-011c	2013	2013-07-11	1	0	0	None	0	0	0	0	0	A2 Neuenkirch-Nord	Autobahn	LU	47,11365	8,23129	561
AUT-11-N	OTR-CH-AUT-011c	2014	2014-07-10	1	0	0	None	0	0	0	0	0	A2 Neuenkirch-Nord	Autobahn	LU	47,11365	8,23129	561
AUT-11-N	OTR-CH-AUT-011c	2015	2015-07-09	1	0	0	None	0	0	0	0	0	A2 Neuenkirch-Nord	Autobahn	LU	47,11365	8,23129	561
AUT-11-N	OTR-CH-AUT-011c	2016	2016-07-07	1	0	0	None	0	0	0	0	0	A2 Neuenkirch-Nord	Autobahn	LU	47,11365	8,23129	561
AUT-11-N	OTR-CH-AUT-011c	2017	2017-07-06	1	0	0	None	0	0	0	0	0	A2 Neuenkirch-Nord	Autobahn	LU	47,11365	8,23129	561
AUT-11-N	OTR-CH-AUT-011c	2018	2018-07-05	1	46	9	A. japonicus	0	1	0	0	0	A2 Neuenkirch-Nord	Autobahn	LU	47,11365	8,23129	561
AUT-11-N	OTR-CH-AUT-011c	2013	2013-07-25	1	0	0	None	0	0	0	0	0	A2 Neuenkirch-Nord	Autobahn	LU	47,11365	8,23129	561
AUT-11-N	OTR-CH-AUT-011c	2014	2014-07-25	1	0	0	None	0	0	0	0	0	A2 Neuenkirch-Nord	Autobahn	LU	47,11365	8,23129	561
AUT-11-N	OTR-CH-AUT-011c	2015	2015-07-23	1	2	1	Aedes sp.	0	0	0	0	1	A2 Neuenkirch-Nord	Autobahn	LU	47,11365	8,23129	561
AUT-11-N	OTR-CH-AUT-011c	2016	2016-07-21	1	0	0	None	0	0	0	0	0	A2 Neuenkirch-Nord	Autobahn	LU	47,11365	8,23129	561
AUT-11-N	OTR-CH-AUT-011c	2017	2017-07-20	1	0	0	None	0	0	0	0	0	A2 Neuenkirch-Nord	Autobahn	LU	47,11365	8,23129	561
AUT-11-N	OTR-CH-AUT-011c	2018	2018-07-19	1	3	0	Aedes sp.	0	0	0	0	1	A2 Neuenkirch-Nord	Autobahn	LU	47,11365	8,23129	561
AUT-11-N	OTR-CH-AUT-011c	2013	2013-08-06	0	0	0	None	0	0	0	0	0	A2 Neuenkirch-Nord	Autobahn	LU	47,11365	8,23129	561
AUT-11-N	OTR-CH-AUT-011c	2014	2014-08-08	0	0	0	None	0	0	0	0	0	A2 Neuenkirch-Nord	Autobahn	LU	47,11365	8,23129	561
AUT-11-N	OTR-CH-AUT-011c	2015	2015-08-10	1	0	0	None	0	0	0	0	0	A2 Neuenkirch-Nord	Autobahn	LU	47,11365	8,23129	561
AUT-11-N	OTR-CH-AUT-011c	2016	2016-08-04	1	0	0	None	0	0	0	0	0	A2 Neuenkirch-Nord	Autobahn	LU	47,11365	8,23129	561
AUT-11-N	OTR-CH-AUT-011c	2017	2017-08-03	1	43	4	A. japonicus	0	1	0	0	0	A2 Neuenkirch-Nord	Autobahn	LU	47,11365	8,23129	561
AUT-11-N	OTR-CH-AUT-011c	2018	2018-08-06	1	1	0	Aedes sp.	0	0	0	0	1	A2 Neuenkirch-Nord	Autobahn	LU	47,11365	8,23129	561
AUT-11-N	OTR-CH-AUT-011c	2013	2013-08-22	1	0	0	None	0	0	0	0	0	A2 Neuenkirch-Nord	Autobahn	LU	47,11365	8,23129	561
AUT-11-N	OTR-CH-AUT-011c	2014	2014-08-21	1	0	0	None	0	0	0	0	0	A2 Neuenkirch-Nord	Autobahn	LU	47,11365	8,23129	561
AUT-11-N	OTR-CH-AUT-011c	2015	2015-08-20	1	3	1	Aedes sp.	0	0	0	0	1	A2 Neuenkirch-Nord	Autobahn	LU	47,11365	8,23129	561
AUT-11-N	OTR-CH-AUT-011c	2016	2016-08-18	0	0	0	None	0	0	0	0	0	A2 Neuenkirch-Nord	Autobahn	LU	47,11365	8,23129	561
AUT-11-N	OTR-CH-AUT-011c	2017	2017-08-17	1	33	4	A. japonicus	0	1	0	0	0	A2 Neuenkirch-Nord	Autobahn	LU	47,11365	8,23129	561
AUT-11-N	OTR-CH-AUT-011c	2018	2018-08-20	1	201	9	A. japonicus	0	1	0	0	0	A2 Neuenkirch-Nord	Autobahn	LU	47,11365	8,23129	561
AUT-11-N	OTR-CH-AUT-011c	2013	2013-09-05	1	0	0	None	0	0	0	0	0	A2 Neuenkirch-Nord	Autobahn	LU	47,11365	8,23129	561
AUT-11-N	OTR-CH-AUT-011c	2014	2014-09-04	1	0	0	None	0	0	0	0	0	A2 Neuenkirch-Nord	Autobahn	LU	47,11365	8,23129	561
AUT-11-N	OTR-CH-AUT-011c	2015	2015-09-03	0	0	0	None	0	0	0	0	0	A2 Neuenkirch-Nord	Autobahn	LU	47,11365	8,23129	561
AUT-11-N	OTR-CH-AUT-011c	2016	2016-09-01	0	0	0	None	0	0	0	0	0	A2 Neuenkirch-Nord	Autobahn	LU	47,11365	8,23129	561
AUT-11-N	OTR-CH-AUT-011c	2017	2017-08-31	1	3	1	A. japonicus	0	1	0	0	0	A2 Neuenkirch-Nord	Autobahn	LU	47,11365	8,23129	561
AUT-11-N	OTR-CH-AUT-011c	2018	2018-08-30	1	47	18	A. japonicus	0	1	0	0	0	A2 Neuenkirch-Nord	Autobahn	LU	47,11365	8,23129	561
AUT-11-N	OTR-CH-AUT-011c	2013	2013-09-23	0	0	0	None	0	0	0	0	0	A2 Neuenkirch-Nord	Autobahn	LU	47,11365	8,23129	561
AUT-11-N	OTR-CH-AUT-011c	2014	2014-09-18	1	0	0	None	0	0	0	0	0	A2 Neuenkirch-Nord	Autobahn	LU	47,11365	8,23129	561
AUT-11-N	OTR-CH-AUT-011c	2015	2015-09-16	1	0	0	None	0	0	0	0	0	A2 Neuenkirch-Nord	Autobahn	LU	47,11365	8,23129	561
AUT-11-N	OTR-CH-AUT-011c	2016	2016-09-15	0	0	0	None	0	0	0	0	0	A2 Neuenkirch-Nord	Autobahn	LU	47,11365	8,23129	561
AUT-11-N	OTR-CH-AUT-011c	2017	2017-09-14	1	0	0	None	0	0	0	0	0	A2 Neuenkirch-Nord	Autobahn	LU	47,11365	8,23129	561
AUT-11-N	OTR-CH-AUT-011c	2018	2018-09-13	1	0	0	None	0	0	0	0	0	A2 Neuenkirch-Nord	Autobahn	LU	47,11365	8,23129	561
AUT-11-S	OTR-CH-AUT-011d	2013	2013-07-11	1	0	0	None	0	0	0	0	0	A2 Neuenkirch-S�d	Autobahn	UR	47,11063	8,2338	548
AUT-11-S	OTR-CH-AUT-011d	2014	2014-07-10	1	3	1	Aedes sp.	0	0	0	0	1	A2 Neuenkirch-S�d	Autobahn	UR	47,11063	8,2338	548
AUT-11-S	OTR-CH-AUT-011d	2015	2015-07-09	1	37	1	A. japonicus	0	1	0	0	0	A2 Neuenkirch-S�d	Autobahn	UR	47,11063	8,2338	548
AUT-11-S	OTR-CH-AUT-011d	2016	2016-07-07	1	0	0	None	0	0	0	0	0	A2 Neuenkirch-S�d	Autobahn	UR	47,11063	8,2338	548
AUT-11-S	OTR-CH-AUT-011d	2017	2017-07-06	1	111	3	A. japonicus	0	1	0	0	0	A2 Neuenkirch-S�d	Autobahn	UR	47,11063	8,2338	548
AUT-11-S	OTR-CH-AUT-011d	2018	2018-07-05	1	143	12	A. japonicus	0	1	0	0	0	A2 Neuenkirch-S�d	Autobahn	UR	47,11063	8,2338	548
AUT-11-S	OTR-CH-AUT-011d	2013	2013-07-25	1	0	0	None	0	0	0	0	0	A2 Neuenkirch-S�d	Autobahn	UR	47,11063	8,2338	548
AUT-11-S	OTR-CH-AUT-011d	2014	2014-07-25	1	15	1	A. albopictus	1	0	0	0	0	A2 Neuenkirch-S�d	Autobahn	UR	47,11063	8,2338	548
AUT-11-S	OTR-CH-AUT-011d	2015	2015-07-23	1	143	1	A. japonicus	0	1	0	0	0	A2 Neuenkirch-S�d	Autobahn	UR	47,11063	8,2338	548
AUT-11-S	OTR-CH-AUT-011d	2016	2016-07-21	1	76	11	A. japonicus	0	1	0	0	0	A2 Neuenkirch-S�d	Autobahn	UR	47,11063	8,2338	548
AUT-11-S	OTR-CH-AUT-011d	2017	2017-07-20	0	1	0	Aedes sp.	0	0	0	0	1	A2 Neuenkirch-S�d	Autobahn	UR	47,11063	8,2338	548
AUT-11-S	OTR-CH-AUT-011d	2018	2018-07-19	1	929	9	A. japonicus	0	1	0	0	0	A2 Neuenkirch-S�d	Autobahn	UR	47,11063	8,2338	548
AUT-11-S	OTR-CH-AUT-011d	2013	2013-08-06	1	266	2	A. japonicus + A. geniculatus	0	1	0	1	0	A2 Neuenkirch-S�d	Autobahn	UR	47,11063	8,2338	548
AUT-11-S	OTR-CH-AUT-011d	2014	2014-08-08	1	0	0	None	0	0	0	0	0	A2 Neuenkirch-S�d	Autobahn	UR	47,11063	8,2338	548
AUT-11-S	OTR-CH-AUT-011d	2015	2015-08-10	1	134	1	A. japonicus	0	1	0	0	0	A2 Neuenkirch-S�d	Autobahn	UR	47,11063	8,2338	548
AUT-11-S	OTR-CH-AUT-011d	2016	2016-08-04	1	63	5	A. japonicus	0	1	0	0	0	A2 Neuenkirch-S�d	Autobahn	UR	47,11063	8,2338	548
AUT-11-S	OTR-CH-AUT-011d	2017	2017-08-03	1	578	22	A. japonicus	0	1	0	0	0	A2 Neuenkirch-S�d	Autobahn	UR	47,11063	8,2338	548
AUT-11-S	OTR-CH-AUT-011d	2018	2018-08-06	1	276	9	A. japonicus	0	1	0	0	0	A2 Neuenkirch-S�d	Autobahn	UR	47,11063	8,2338	548
AUT-11-S	OTR-CH-AUT-011d	2013	2013-08-22	1	73	1	A. japonicus	0	1	0	0	0	A2 Neuenkirch-S�d	Autobahn	UR	47,11063	8,2338	548
AUT-11-S	OTR-CH-AUT-011d	2014	2014-08-21	1	0	0	None	0	0	0	0	0	A2 Neuenkirch-S�d	Autobahn	UR	47,11063	8,2338	548
AUT-11-S	OTR-CH-AUT-011d	2015	2015-08-20	1	142	1	A. japonicus	0	1	0	0	0	A2 Neuenkirch-S�d	Autobahn	UR	47,11063	8,2338	548
AUT-11-S	OTR-CH-AUT-011d	2016	2016-08-18	1	80	5	A. japonicus	0	1	0	0	0	A2 Neuenkirch-S�d	Autobahn	UR	47,11063	8,2338	548
AUT-11-S	OTR-CH-AUT-011d	2017	2017-08-17	1	293	7	A. japonicus	0	1	0	0	0	A2 Neuenkirch-S�d	Autobahn	UR	47,11063	8,2338	548
AUT-11-S	OTR-CH-AUT-011d	2018	2018-08-20	1	505	9	A. japonicus	0	1	0	0	0	A2 Neuenkirch-S�d	Autobahn	UR	47,11063	8,2338	548
AUT-11-S	OTR-CH-AUT-011d	2013	2013-09-05	0	0	0	None	0	0	0	0	0	A2 Neuenkirch-S�d	Autobahn	UR	47,11063	8,2338	548
AUT-11-S	OTR-CH-AUT-011d	2014	2014-09-04	1	0	0	None	0	0	0	0	0	A2 Neuenkirch-S�d	Autobahn	UR	47,11063	8,2338	548
AUT-11-S	OTR-CH-AUT-011d	2015	2015-09-03	1	268	1	A. japonicus	0	1	0	0	0	A2 Neuenkirch-S�d	Autobahn	UR	47,11063	8,2338	548
AUT-11-S	OTR-CH-AUT-011d	2016	2016-09-01	1	76	8	A. japonicus	0	1	0	0	0	A2 Neuenkirch-S�d	Autobahn	UR	47,11063	8,2338	548
AUT-11-S	OTR-CH-AUT-011d	2017	2017-08-31	1	348	10	A. japonicus	0	1	0	0	0	A2 Neuenkirch-S�d	Autobahn	UR	47,11063	8,2338	548
AUT-11-S	OTR-CH-AUT-011d	2018	2018-08-30	1	1342	39	A. japonicus	0	1	0	0	0	A2 Neuenkirch-S�d	Autobahn	UR	47,11063	8,2338	548
AUT-11-S	OTR-CH-AUT-011d	2013	2013-09-23	1	32	1	A. japonicus	0	1	0	0	0	A2 Neuenkirch-S�d	Autobahn	UR	47,11063	8,2338	548
AUT-11-S	OTR-CH-AUT-011d	2014	2014-09-18	1	0	0	None	0	0	0	0	0	A2 Neuenkirch-S�d	Autobahn	UR	47,11063	8,2338	548
AUT-11-S	OTR-CH-AUT-011d	2015	2015-09-16	0	0	0	None	0	0	0	0	0	A2 Neuenkirch-S�d	Autobahn	UR	47,11063	8,2338	548
AUT-11-S	OTR-CH-AUT-011d	2016	2016-09-15	1	577	25	A. japonicus	0	1	0	0	0	A2 Neuenkirch-S�d	Autobahn	UR	47,11063	8,2338	548
AUT-11-S	OTR-CH-AUT-011d	2017	2017-09-14	1	54	5	A. japonicus	0	1	0	0	0	A2 Neuenkirch-S�d	Autobahn	UR	47,11063	8,2338	548
AUT-11-S	OTR-CH-AUT-011d	2018	2018-09-13	1	780	45	A. japonicus	0	1	0	0	0	A2 Neuenkirch-S�d	Autobahn	UR	47,11063	8,2338	548
AUT-11-S	OTR-CH-AUT-011e	2013	2013-07-11	1	0	0	None	0	0	0	0	0	A2 Neuenkirch-S�d	Autobahn	UR	47,11063	8,2338	548
AUT-11-S	OTR-CH-AUT-011e	2014	2014-07-10	1	0	0	None	0	0	0	0	0	A2 Neuenkirch-S�d	Autobahn	UR	47,11063	8,2338	548
AUT-11-S	OTR-CH-AUT-011e	2015	2015-07-09	1	296	1	A. japonicus	0	1	0	0	0	A2 Neuenkirch-S�d	Autobahn	UR	47,11063	8,2338	548
AUT-11-S	OTR-CH-AUT-011e	2016	2016-07-07	1	0	0	None	0	0	0	0	0	A2 Neuenkirch-S�d	Autobahn	UR	47,11063	8,2338	548
AUT-11-S	OTR-CH-AUT-011e	2017	2017-07-06	1	464	6	A. japonicus	0	1	0	0	0	A2 Neuenkirch-S�d	Autobahn	UR	47,11063	8,2338	548
AUT-11-S	OTR-CH-AUT-011e	2018	2018-07-05	1	64	3	A. japonicus	0	1	0	0	0	A2 Neuenkirch-S�d	Autobahn	UR	47,11063	8,2338	548
AUT-11-S	OTR-CH-AUT-011e	2013	2013-07-25	0	0	0	None	0	0	0	0	0	A2 Neuenkirch-S�d	Autobahn	UR	47,11063	8,2338	548
AUT-11-S	OTR-CH-AUT-011e	2014	2014-07-25	1	0	0	None	0	0	0	0	0	A2 Neuenkirch-S�d	Autobahn	UR	47,11063	8,2338	548
AUT-11-S	OTR-CH-AUT-011e	2015	2015-07-23	1	1113	1	A. japonicus	0	1	0	0	0	A2 Neuenkirch-S�d	Autobahn	UR	47,11063	8,2338	548
AUT-11-S	OTR-CH-AUT-011e	2016	2016-07-21	1	3	1	Aedes sp.	0	0	0	0	1	A2 Neuenkirch-S�d	Autobahn	UR	47,11063	8,2338	548
AUT-11-S	OTR-CH-AUT-011e	2017	2017-07-20	1	1446	35	A. japonicus	0	1	0	0	0	A2 Neuenkirch-S�d	Autobahn	UR	47,11063	8,2338	548
AUT-11-S	OTR-CH-AUT-011e	2018	2018-07-19	1	453	9	A. japonicus	0	1	0	0	0	A2 Neuenkirch-S�d	Autobahn	UR	47,11063	8,2338	548
AUT-11-S	OTR-CH-AUT-011e	2013	2013-08-06	1	0	0	None	0	0	0	0	0	A2 Neuenkirch-S�d	Autobahn	UR	47,11063	8,2338	548
AUT-11-S	OTR-CH-AUT-011e	2014	2014-08-08	1	51	1	A. japonicus	0	1	0	0	0	A2 Neuenkirch-S�d	Autobahn	UR	47,11063	8,2338	548
AUT-11-S	OTR-CH-AUT-011e	2015	2015-08-10	1	763	1	A. japonicus	0	1	0	0	0	A2 Neuenkirch-S�d	Autobahn	UR	47,11063	8,2338	548
AUT-11-S	OTR-CH-AUT-011e	2016	2016-08-04	1	122	5	A. japonicus	0	1	0	0	0	A2 Neuenkirch-S�d	Autobahn	UR	47,11063	8,2338	548
AUT-11-S	OTR-CH-AUT-011e	2017	2017-08-03	1	136	5	A. japonicus	0	1	0	0	0	A2 Neuenkirch-S�d	Autobahn	UR	47,11063	8,2338	548
AUT-11-S	OTR-CH-AUT-011e	2018	2018-08-06	0	0	0	None	0	0	0	0	0	A2 Neuenkirch-S�d	Autobahn	UR	47,11063	8,2338	548
AUT-11-S	OTR-CH-AUT-011e	2013	2013-08-22	1	382	1	A. japonicus	0	1	0	0	0	A2 Neuenkirch-S�d	Autobahn	UR	47,11063	8,2338	548
AUT-11-S	OTR-CH-AUT-011e	2014	2014-08-21	1	0	0	None	0	0	0	0	0	A2 Neuenkirch-S�d	Autobahn	UR	47,11063	8,2338	548
AUT-11-S	OTR-CH-AUT-011e	2015	2015-08-20	1	24	1	A. japonicus	0	1	0	0	0	A2 Neuenkirch-S�d	Autobahn	UR	47,11063	8,2338	548
AUT-11-S	OTR-CH-AUT-011e	2016	2016-08-18	1	1	0	Aedes sp.	0	0	0	0	1	A2 Neuenkirch-S�d	Autobahn	UR	47,11063	8,2338	548
AUT-11-S	OTR-CH-AUT-011e	2017	2017-08-17	1	406	9	A. japonicus	0	1	0	0	0	A2 Neuenkirch-S�d	Autobahn	UR	47,11063	8,2338	548
AUT-11-S	OTR-CH-AUT-011e	2018	2018-08-20	1	620	9	A. japonicus	0	1	0	0	0	A2 Neuenkirch-S�d	Autobahn	UR	47,11063	8,2338	548
AUT-11-S	OTR-CH-AUT-011e	2013	2013-09-05	1	0	0	None	0	0	0	0	0	A2 Neuenkirch-S�d	Autobahn	UR	47,11063	8,2338	548
AUT-11-S	OTR-CH-AUT-011e	2014	2014-09-04	1	0	0	None	0	0	0	0	0	A2 Neuenkirch-S�d	Autobahn	UR	47,11063	8,2338	548
AUT-11-S	OTR-CH-AUT-011e	2015	2015-09-03	1	27	1	A. japonicus	0	1	0	0	0	A2 Neuenkirch-S�d	Autobahn	UR	47,11063	8,2338	548
AUT-11-S	OTR-CH-AUT-011e	2016	2016-09-01	1	5	3	A. japonicus	0	1	0	0	0	A2 Neuenkirch-S�d	Autobahn	UR	47,11063	8,2338	548
AUT-11-S	OTR-CH-AUT-011e	2017	2017-08-31	1	28	4	A. albopictus + A. japonicus	1	1	0	0	0	A2 Neuenkirch-S�d	Autobahn	UR	47,11063	8,2338	548
AUT-11-S	OTR-CH-AUT-011e	2018	2018-08-30	1	1500	0	Aedes sp.	0	0	0	0	1	A2 Neuenkirch-S�d	Autobahn	UR	47,11063	8,2338	548
AUT-11-S	OTR-CH-AUT-011e	2013	2013-09-23	1	0	0	None	0	0	0	0	0	A2 Neuenkirch-S�d	Autobahn	UR	47,11063	8,2338	548
AUT-11-S	OTR-CH-AUT-011e	2014	2014-09-18	1	0	0	None	0	0	0	0	0	A2 Neuenkirch-S�d	Autobahn	UR	47,11063	8,2338	548
AUT-11-S	OTR-CH-AUT-011e	2015	2015-09-16	1	0	0	None	0	0	0	0	0	A2 Neuenkirch-S�d	Autobahn	UR	47,11063	8,2338	548
AUT-11-S	OTR-CH-AUT-011e	2016	2016-09-15	0	0	0	None	0	0	0	0	0	A2 Neuenkirch-S�d	Autobahn	UR	47,11063	8,2338	548
AUT-11-S	OTR-CH-AUT-011e	2017	2017-09-14	1	22	8	A. japonicus	0	1	0	0	0	A2 Neuenkirch-S�d	Autobahn	UR	47,11063	8,2338	548
AUT-11-S	OTR-CH-AUT-011e	2018	2018-09-13	1	688	0	Aedes sp.	0	0	0	0	1	A2 Neuenkirch-S�d	Autobahn	UR	47,11063	8,2338	548
AUT-11-S	OTR-CH-AUT-011f	2013	2013-07-11	1	0	0	None	0	0	0	0	0	A2 Neuenkirch-S�d	Autobahn	UR	47,11063	8,2338	548
AUT-11-S	OTR-CH-AUT-011f	2014	2014-07-10	1	64	1	A. japonicus	0	1	0	0	0	A2 Neuenkirch-S�d	Autobahn	UR	47,11063	8,2338	548
AUT-11-S	OTR-CH-AUT-011f	2015	2015-07-09	1	92	1	A. japonicus	0	1	0	0	0	A2 Neuenkirch-S�d	Autobahn	UR	47,11063	8,2338	548
AUT-11-S	OTR-CH-AUT-011f	2016	2016-07-07	1	227	14	A. japonicus	0	1	0	0	0	A2 Neuenkirch-S�d	Autobahn	UR	47,11063	8,2338	548
AUT-11-S	OTR-CH-AUT-011f	2017	2017-07-06	1	32	5	A. japonicus	0	1	0	0	0	A2 Neuenkirch-S�d	Autobahn	UR	47,11063	8,2338	548
AUT-11-S	OTR-CH-AUT-011f	2018	2018-07-05	1	46	0	Aedes sp.	0	0	0	0	1	A2 Neuenkirch-S�d	Autobahn	UR	47,11063	8,2338	548
AUT-11-S	OTR-CH-AUT-011f	2013	2013-07-25	1	18	1	A. japonicus	0	1	0	0	0	A2 Neuenkirch-S�d	Autobahn	UR	47,11063	8,2338	548
AUT-11-S	OTR-CH-AUT-011f	2014	2014-07-25	1	0	0	None	0	0	0	0	0	A2 Neuenkirch-S�d	Autobahn	UR	47,11063	8,2338	548
AUT-11-S	OTR-CH-AUT-011f	2015	2015-07-23	1	330	1	A. japonicus	0	1	0	0	0	A2 Neuenkirch-S�d	Autobahn	UR	47,11063	8,2338	548
AUT-11-S	OTR-CH-AUT-011f	2016	2016-07-21	1	292	15	A. japonicus	0	1	0	0	0	A2 Neuenkirch-S�d	Autobahn	UR	47,11063	8,2338	548
AUT-11-S	OTR-CH-AUT-011f	2017	2017-07-20	1	660	34	A. japonicus	0	1	0	0	0	A2 Neuenkirch-S�d	Autobahn	UR	47,11063	8,2338	548
AUT-11-S	OTR-CH-AUT-011f	2018	2018-07-19	1	414	21	A. japonicus	0	1	0	0	0	A2 Neuenkirch-S�d	Autobahn	UR	47,11063	8,2338	548
AUT-11-S	OTR-CH-AUT-011f	2013	2013-08-06	1	0	0	None	0	0	0	0	0	A2 Neuenkirch-S�d	Autobahn	UR	47,11063	8,2338	548
AUT-11-S	OTR-CH-AUT-011f	2014	2014-08-08	1	0	0	None	0	0	0	0	0	A2 Neuenkirch-S�d	Autobahn	UR	47,11063	8,2338	548
AUT-11-S	OTR-CH-AUT-011f	2015	2015-08-10	1	193	1	A. japonicus	0	1	0	0	0	A2 Neuenkirch-S�d	Autobahn	UR	47,11063	8,2338	548
AUT-11-S	OTR-CH-AUT-011f	2016	2016-08-04	1	10	10	A. japonicus	0	1	0	0	0	A2 Neuenkirch-S�d	Autobahn	UR	47,11063	8,2338	548
AUT-11-S	OTR-CH-AUT-011f	2017	2017-08-03	1	444	3	A. japonicus	0	1	0	0	0	A2 Neuenkirch-S�d	Autobahn	UR	47,11063	8,2338	548
AUT-11-S	OTR-CH-AUT-011f	2018	2018-08-06	1	9	9	A. japonicus	0	1	0	0	0	A2 Neuenkirch-S�d	Autobahn	UR	47,11063	8,2338	548
AUT-11-S	OTR-CH-AUT-011f	2013	2013-08-22	1	91	1	A. japonicus	0	1	0	0	0	A2 Neuenkirch-S�d	Autobahn	UR	47,11063	8,2338	548
AUT-11-S	OTR-CH-AUT-011f	2014	2014-08-21	1	0	0	None	0	0	0	0	0	A2 Neuenkirch-S�d	Autobahn	UR	47,11063	8,2338	548
AUT-11-S	OTR-CH-AUT-011f	2015	2015-08-20	1	15	2	A. japonicus + A. koreicus	0	1	1	0	0	A2 Neuenkirch-S�d	Autobahn	UR	47,11063	8,2338	548
AUT-11-S	OTR-CH-AUT-011f	2016	2016-08-18	1	128	15	A. japonicus	0	1	0	0	0	A2 Neuenkirch-S�d	Autobahn	UR	47,11063	8,2338	548
AUT-11-S	OTR-CH-AUT-011f	2017	2017-08-17	1	473	7	A. japonicus	0	1	0	0	0	A2 Neuenkirch-S�d	Autobahn	UR	47,11063	8,2338	548
AUT-11-S	OTR-CH-AUT-011f	2018	2018-08-20	1	960	9	A. japonicus	0	1	0	0	0	A2 Neuenkirch-S�d	Autobahn	UR	47,11063	8,2338	548
AUT-11-S	OTR-CH-AUT-011f	2013	2013-09-05	1	0	0	None	0	0	0	0	0	A2 Neuenkirch-S�d	Autobahn	UR	47,11063	8,2338	548
AUT-11-S	OTR-CH-AUT-011f	2014	2014-09-04	1	0	0	None	0	0	0	0	0	A2 Neuenkirch-S�d	Autobahn	UR	47,11063	8,2338	548
AUT-11-S	OTR-CH-AUT-011f	2015	2015-09-03	1	386	1	A. japonicus	0	1	0	0	0	A2 Neuenkirch-S�d	Autobahn	UR	47,11063	8,2338	548
AUT-11-S	OTR-CH-AUT-011f	2016	2016-09-01	1	157	8	A. japonicus	0	1	0	0	0	A2 Neuenkirch-S�d	Autobahn	UR	47,11063	8,2338	548
AUT-11-S	OTR-CH-AUT-011f	2017	2017-08-31	1	78	9	A. japonicus	0	1	0	0	0	A2 Neuenkirch-S�d	Autobahn	UR	47,11063	8,2338	548
AUT-11-S	OTR-CH-AUT-011f	2018	2018-08-30	1	399	39	A. japonicus	0	1	0	0	0	A2 Neuenkirch-S�d	Autobahn	UR	47,11063	8,2338	548
AUT-11-S	OTR-CH-AUT-011f	2013	2013-09-23	1	0	0	None	0	0	0	0	0	A2 Neuenkirch-S�d	Autobahn	UR	47,11063	8,2338	548
AUT-11-S	OTR-CH-AUT-011f	2014	2014-09-18	1	80	2	A. albopictus + A. japonicus	1	1	0	0	0	A2 Neuenkirch-S�d	Autobahn	UR	47,11063	8,2338	548
AUT-11-S	OTR-CH-AUT-011f	2015	2015-09-16	1	0	0	None	0	0	0	0	0	A2 Neuenkirch-S�d	Autobahn	UR	47,11063	8,2338	548
AUT-11-S	OTR-CH-AUT-011f	2016	2016-09-15	1	357	15	A. japonicus	0	1	0	0	0	A2 Neuenkirch-S�d	Autobahn	UR	47,11063	8,2338	548
AUT-11-S	OTR-CH-AUT-011f	2017	2017-09-14	1	68	7	A. japonicus	0	1	0	0	0	A2 Neuenkirch-S�d	Autobahn	UR	47,11063	8,2338	548
AUT-11-S	OTR-CH-AUT-011f	2018	2018-09-13	1	156	75	A. albopictus + A. japonicus	1	1	0	0	0	A2 Neuenkirch-S�d	Autobahn	UR	47,11063	8,2338	548
AUT-12-N	OTR-CH-AUT-012a	2013	2013-07-11	1	0	0	None	0	0	0	0	0	A1 Gunzgen-Nord	Autobahn	SO	47,31012	7,83232	433
AUT-12-N	OTR-CH-AUT-012a	2014	2014-07-10	1	447	1	A. japonicus	0	1	0	0	0	A1 Gunzgen-Nord	Autobahn	SO	47,31012	7,83232	433
AUT-12-N	OTR-CH-AUT-012a	2015	2015-07-09	1	11	1	A. japonicus	0	1	0	0	0	A1 Gunzgen-Nord	Autobahn	SO	47,31012	7,83232	433
AUT-12-N	OTR-CH-AUT-012a	2016	2016-07-07	1	0	0	None	0	0	0	0	0	A1 Gunzgen-Nord	Autobahn	SO	47,31012	7,83232	433
AUT-12-N	OTR-CH-AUT-012a	2017	2017-07-06	1	14	0	Aedes sp.	0	0	0	0	1	A1 Gunzgen-Nord	Autobahn	SO	47,31012	7,83232	433
AUT-12-N	OTR-CH-AUT-012a	2018	2018-07-05	1	130	5	A. japonicus	0	1	0	0	0	A1 Gunzgen-Nord	Autobahn	SO	47,31012	7,83232	433
AUT-12-N	OTR-CH-AUT-012a	2013	2013-07-25	1	0	0	None	0	0	0	0	0	A1 Gunzgen-Nord	Autobahn	SO	47,31012	7,83232	433
AUT-12-N	OTR-CH-AUT-012a	2014	2014-07-25	1	54	1	A. japonicus	0	1	0	0	0	A1 Gunzgen-Nord	Autobahn	SO	47,31012	7,83232	433
AUT-12-N	OTR-CH-AUT-012a	2015	2015-07-23	1	0	0	None	0	0	0	0	0	A1 Gunzgen-Nord	Autobahn	SO	47,31012	7,83232	433
AUT-12-N	OTR-CH-AUT-012a	2016	2016-07-21	1	0	0	None	0	0	0	0	0	A1 Gunzgen-Nord	Autobahn	SO	47,31012	7,83232	433
AUT-12-N	OTR-CH-AUT-012a	2017	2017-07-20	1	115	5	A. japonicus	0	1	0	0	0	A1 Gunzgen-Nord	Autobahn	SO	47,31012	7,83232	433
AUT-12-N	OTR-CH-AUT-012a	2018	2018-07-19	1	310	13	A. japonicus	0	1	0	0	0	A1 Gunzgen-Nord	Autobahn	SO	47,31012	7,83232	433
AUT-12-N	OTR-CH-AUT-012a	2013	2013-08-06	1	217	1	A. japonicus	0	1	0	0	0	A1 Gunzgen-Nord	Autobahn	SO	47,31012	7,83232	433
AUT-12-N	OTR-CH-AUT-012a	2014	2014-08-08	1	167	1	A. japonicus	0	1	0	0	0	A1 Gunzgen-Nord	Autobahn	SO	47,31012	7,83232	433
AUT-12-N	OTR-CH-AUT-012a	2015	2015-08-10	0	0	0	None	0	0	0	0	0	A1 Gunzgen-Nord	Autobahn	SO	47,31012	7,83232	433
AUT-12-N	OTR-CH-AUT-012a	2016	2016-08-04	0	0	0	None	0	0	0	0	0	A1 Gunzgen-Nord	Autobahn	SO	47,31012	7,83232	433
AUT-12-N	OTR-CH-AUT-012a	2017	2017-08-03	1	45	4	A. japonicus	0	1	0	0	0	A1 Gunzgen-Nord	Autobahn	SO	47,31012	7,83232	433
AUT-12-N	OTR-CH-AUT-012a	2018	2018-08-06	1	51	12	A. japonicus	0	1	0	0	0	A1 Gunzgen-Nord	Autobahn	SO	47,31012	7,83232	433
AUT-12-N	OTR-CH-AUT-012a	2013	2013-08-22	1	4	1	A. japonicus	0	1	0	0	0	A1 Gunzgen-Nord	Autobahn	SO	47,31012	7,83232	433
AUT-12-N	OTR-CH-AUT-012a	2014	2014-08-21	1	141	1	A. japonicus	0	1	0	0	0	A1 Gunzgen-Nord	Autobahn	SO	47,31012	7,83232	433
AUT-12-N	OTR-CH-AUT-012a	2015	2015-08-20	1	201	1	A. japonicus	0	1	0	0	0	A1 Gunzgen-Nord	Autobahn	SO	47,31012	7,83232	433
AUT-12-N	OTR-CH-AUT-012a	2016	2016-08-18	1	0	0	None	0	0	0	0	0	A1 Gunzgen-Nord	Autobahn	SO	47,31012	7,83232	433
AUT-12-N	OTR-CH-AUT-012a	2017	2017-08-17	1	31	1	A. japonicus	0	1	0	0	0	A1 Gunzgen-Nord	Autobahn	SO	47,31012	7,83232	433
AUT-12-N	OTR-CH-AUT-012a	2018	2018-08-20	1	294	36	A. albopictus + A. japonicus	1	1	0	0	0	A1 Gunzgen-Nord	Autobahn	SO	47,31012	7,83232	433
AUT-12-N	OTR-CH-AUT-012a	2013	2013-09-05	1	38	1	A. japonicus	0	1	0	0	0	A1 Gunzgen-Nord	Autobahn	SO	47,31012	7,83232	433
AUT-12-N	OTR-CH-AUT-012a	2014	2014-09-04	1	0	0	None	0	0	0	0	0	A1 Gunzgen-Nord	Autobahn	SO	47,31012	7,83232	433
AUT-12-N	OTR-CH-AUT-012a	2015	2015-09-03	0	0	0	None	0	0	0	0	0	A1 Gunzgen-Nord	Autobahn	SO	47,31012	7,83232	433
AUT-12-N	OTR-CH-AUT-012a	2016	2016-09-01	1	36	3	A. japonicus	0	1	0	0	0	A1 Gunzgen-Nord	Autobahn	SO	47,31012	7,83232	433
AUT-12-N	OTR-CH-AUT-012a	2017	2017-08-31	1	10	1	A. japonicus	0	1	0	0	0	A1 Gunzgen-Nord	Autobahn	SO	47,31012	7,83232	433
AUT-12-N	OTR-CH-AUT-012a	2018	2018-08-30	1	33	21	A. japonicus	0	1	0	0	0	A1 Gunzgen-Nord	Autobahn	SO	47,31012	7,83232	433
AUT-12-N	OTR-CH-AUT-012a	2013	2013-09-23	1	274	1	A. japonicus	0	1	0	0	0	A1 Gunzgen-Nord	Autobahn	SO	47,31012	7,83232	433
AUT-12-N	OTR-CH-AUT-012a	2014	2014-09-18	1	74	1	A. japonicus	0	1	0	0	0	A1 Gunzgen-Nord	Autobahn	SO	47,31012	7,83232	433
AUT-12-N	OTR-CH-AUT-012a	2015	2015-09-16	1	24	1	A. japonicus	0	1	0	0	0	A1 Gunzgen-Nord	Autobahn	SO	47,31012	7,83232	433
AUT-12-N	OTR-CH-AUT-012a	2016	2016-09-15	1	0	0	None	0	0	0	0	0	A1 Gunzgen-Nord	Autobahn	SO	47,31012	7,83232	433
AUT-12-N	OTR-CH-AUT-012a	2017	2017-09-14	1	0	0	None	0	0	0	0	0	A1 Gunzgen-Nord	Autobahn	SO	47,31012	7,83232	433
AUT-12-N	OTR-CH-AUT-012a	2018	2018-09-13	1	42	10	A. japonicus	0	1	0	0	0	A1 Gunzgen-Nord	Autobahn	SO	47,31012	7,83232	433
AUT-12-N	OTR-CH-AUT-012b	2013	2013-07-11	1	0	0	None	0	0	0	0	0	A1 Gunzgen-Nord	Autobahn	SO	47,31012	7,83232	433
AUT-12-N	OTR-CH-AUT-012b	2014	2014-07-10	1	57	1	A. japonicus	0	1	0	0	0	A1 Gunzgen-Nord	Autobahn	SO	47,31012	7,83232	433
AUT-12-N	OTR-CH-AUT-012b	2015	2015-07-09	1	0	0	None	0	0	0	0	0	A1 Gunzgen-Nord	Autobahn	SO	47,31012	7,83232	433
AUT-12-N	OTR-CH-AUT-012b	2016	2016-07-07	1	0	0	None	0	0	0	0	0	A1 Gunzgen-Nord	Autobahn	SO	47,31012	7,83232	433
AUT-12-N	OTR-CH-AUT-012b	2017	2017-07-06	1	0	0	None	0	0	0	0	0	A1 Gunzgen-Nord	Autobahn	SO	47,31012	7,83232	433
AUT-12-N	OTR-CH-AUT-012b	2018	2018-07-05	1	0	0	None	0	0	0	0	0	A1 Gunzgen-Nord	Autobahn	SO	47,31012	7,83232	433
AUT-12-N	OTR-CH-AUT-012b	2013	2013-07-25	0	0	0	None	0	0	0	0	0	A1 Gunzgen-Nord	Autobahn	SO	47,31012	7,83232	433
AUT-12-N	OTR-CH-AUT-012b	2014	2014-07-25	1	0	0	None	0	0	0	0	0	A1 Gunzgen-Nord	Autobahn	SO	47,31012	7,83232	433
AUT-12-N	OTR-CH-AUT-012b	2015	2015-07-23	1	221	1	A. japonicus	0	1	0	0	0	A1 Gunzgen-Nord	Autobahn	SO	47,31012	7,83232	433
AUT-12-N	OTR-CH-AUT-012b	2016	2016-07-21	1	0	0	None	0	0	0	0	0	A1 Gunzgen-Nord	Autobahn	SO	47,31012	7,83232	433
AUT-12-N	OTR-CH-AUT-012b	2017	2017-07-20	1	10	3	A. japonicus	0	1	0	0	0	A1 Gunzgen-Nord	Autobahn	SO	47,31012	7,83232	433
AUT-12-N	OTR-CH-AUT-012b	2018	2018-07-19	1	0	0	None	0	0	0	0	0	A1 Gunzgen-Nord	Autobahn	SO	47,31012	7,83232	433
AUT-12-N	OTR-CH-AUT-012b	2013	2013-08-06	1	13	1	A. japonicus	0	1	0	0	0	A1 Gunzgen-Nord	Autobahn	SO	47,31012	7,83232	433
AUT-12-N	OTR-CH-AUT-012b	2014	2014-08-08	1	32	1	A. albopictus	1	0	0	0	0	A1 Gunzgen-Nord	Autobahn	SO	47,31012	7,83232	433
AUT-12-N	OTR-CH-AUT-012b	2015	2015-08-10	1	88	1	A. japonicus	0	1	0	0	0	A1 Gunzgen-Nord	Autobahn	SO	47,31012	7,83232	433
AUT-12-N	OTR-CH-AUT-012b	2016	2016-08-04	1	102	1	Aedes sp.	0	0	0	0	1	A1 Gunzgen-Nord	Autobahn	SO	47,31012	7,83232	433
AUT-12-N	OTR-CH-AUT-012b	2017	2017-08-03	1	0	0	None	0	0	0	0	0	A1 Gunzgen-Nord	Autobahn	SO	47,31012	7,83232	433
AUT-12-N	OTR-CH-AUT-012b	2018	2018-08-06	1	60	6	A. albopictus	1	0	0	0	0	A1 Gunzgen-Nord	Autobahn	SO	47,31012	7,83232	433
AUT-12-N	OTR-CH-AUT-012b	2013	2013-08-22	1	0	0	None	0	0	0	0	0	A1 Gunzgen-Nord	Autobahn	SO	47,31012	7,83232	433
AUT-12-N	OTR-CH-AUT-012b	2014	2014-08-21	1	0	0	None	0	0	0	0	0	A1 Gunzgen-Nord	Autobahn	SO	47,31012	7,83232	433
AUT-12-N	OTR-CH-AUT-012b	2015	2015-08-20	1	0	0	None	0	0	0	0	0	A1 Gunzgen-Nord	Autobahn	SO	47,31012	7,83232	433
AUT-12-N	OTR-CH-AUT-012b	2016	2016-08-18	1	3	1	Aedes sp.	0	0	0	0	1	A1 Gunzgen-Nord	Autobahn	SO	47,31012	7,83232	433
AUT-12-N	OTR-CH-AUT-012b	2017	2017-08-17	1	21	4	A. japonicus	0	1	0	0	0	A1 Gunzgen-Nord	Autobahn	SO	47,31012	7,83232	433
AUT-12-N	OTR-CH-AUT-012b	2018	2018-08-20	1	40	6	A. albopictus	1	0	0	0	0	A1 Gunzgen-Nord	Autobahn	SO	47,31012	7,83232	433
AUT-12-N	OTR-CH-AUT-012b	2013	2013-09-05	1	72	1	A. japonicus	0	1	0	0	0	A1 Gunzgen-Nord	Autobahn	SO	47,31012	7,83232	433
AUT-12-N	OTR-CH-AUT-012b	2014	2014-09-04	1	0	0	None	0	0	0	0	0	A1 Gunzgen-Nord	Autobahn	SO	47,31012	7,83232	433
AUT-12-N	OTR-CH-AUT-012b	2015	2015-09-03	1	0	0	None	0	0	0	0	0	A1 Gunzgen-Nord	Autobahn	SO	47,31012	7,83232	433
AUT-12-N	OTR-CH-AUT-012b	2016	2016-09-01	1	0	0	None	0	0	0	0	0	A1 Gunzgen-Nord	Autobahn	SO	47,31012	7,83232	433
AUT-12-N	OTR-CH-AUT-012b	2017	2017-08-31	1	24	9	A. albopictus + A. japonicus	1	1	0	0	0	A1 Gunzgen-Nord	Autobahn	SO	47,31012	7,83232	433
AUT-12-N	OTR-CH-AUT-012b	2018	2018-08-30	1	10	3	A. albopictus	1	0	0	0	0	A1 Gunzgen-Nord	Autobahn	SO	47,31012	7,83232	433
AUT-12-N	OTR-CH-AUT-012b	2013	2013-09-23	1	63	1	A. japonicus	0	1	0	0	0	A1 Gunzgen-Nord	Autobahn	SO	47,31012	7,83232	433
AUT-12-N	OTR-CH-AUT-012b	2014	2014-09-18	1	0	0	None	0	0	0	0	0	A1 Gunzgen-Nord	Autobahn	SO	47,31012	7,83232	433
AUT-12-N	OTR-CH-AUT-012b	2015	2015-09-16	1	14	0	Aedes sp.	0	0	0	0	1	A1 Gunzgen-Nord	Autobahn	SO	47,31012	7,83232	433
AUT-12-N	OTR-CH-AUT-012b	2016	2016-09-15	1	12	3	A. japonicus	0	1	0	0	0	A1 Gunzgen-Nord	Autobahn	SO	47,31012	7,83232	433
AUT-12-N	OTR-CH-AUT-012b	2017	2017-09-14	1	0	0	None	0	0	0	0	0	A1 Gunzgen-Nord	Autobahn	SO	47,31012	7,83232	433
AUT-12-N	OTR-CH-AUT-012b	2018	2018-09-13	1	0	0	None	0	0	0	0	0	A1 Gunzgen-Nord	Autobahn	SO	47,31012	7,83232	433
AUT-12-N	OTR-CH-AUT-012c	2013	2013-07-11	1	0	0	None	0	0	0	0	0	A1 Gunzgen-Nord	Autobahn	SO	47,31012	7,83232	433
AUT-12-N	OTR-CH-AUT-012c	2014	2014-07-10	1	108	1	A. japonicus	0	1	0	0	0	A1 Gunzgen-Nord	Autobahn	SO	47,31012	7,83232	433
AUT-12-N	OTR-CH-AUT-012c	2015	2015-07-09	1	30	1	A. albopictus	1	0	0	0	0	A1 Gunzgen-Nord	Autobahn	SO	47,31012	7,83232	433
AUT-12-N	OTR-CH-AUT-012c	2016	2016-07-07	1	0	0	None	0	0	0	0	0	A1 Gunzgen-Nord	Autobahn	SO	47,31012	7,83232	433
AUT-12-N	OTR-CH-AUT-012c	2017	2017-07-06	1	0	0	None	0	0	0	0	0	A1 Gunzgen-Nord	Autobahn	SO	47,31012	7,83232	433
AUT-12-N	OTR-CH-AUT-012c	2018	2018-07-05	1	0	0	None	0	0	0	0	0	A1 Gunzgen-Nord	Autobahn	SO	47,31012	7,83232	433
AUT-12-N	OTR-CH-AUT-012c	2013	2013-07-25	1	0	0	None	0	0	0	0	0	A1 Gunzgen-Nord	Autobahn	SO	47,31012	7,83232	433
AUT-12-N	OTR-CH-AUT-012c	2014	2014-07-25	1	142	1	A. japonicus	0	1	0	0	0	A1 Gunzgen-Nord	Autobahn	SO	47,31012	7,83232	433
AUT-12-N	OTR-CH-AUT-012c	2015	2015-07-23	1	9	1	A. japonicus	0	1	0	0	0	A1 Gunzgen-Nord	Autobahn	SO	47,31012	7,83232	433
AUT-12-N	OTR-CH-AUT-012c	2016	2016-07-21	0	0	0	None	0	0	0	0	0	A1 Gunzgen-Nord	Autobahn	SO	47,31012	7,83232	433
AUT-12-N	OTR-CH-AUT-012c	2017	2017-07-20	1	0	0	None	0	0	0	0	0	A1 Gunzgen-Nord	Autobahn	SO	47,31012	7,83232	433
AUT-12-N	OTR-CH-AUT-012c	2018	2018-07-19	0	0	0	None	0	0	0	0	0	A1 Gunzgen-Nord	Autobahn	SO	47,31012	7,83232	433
AUT-12-N	OTR-CH-AUT-012c	2013	2013-08-06	1	0	0	None	0	0	0	0	0	A1 Gunzgen-Nord	Autobahn	SO	47,31012	7,83232	433
AUT-12-N	OTR-CH-AUT-012c	2014	2014-08-08	1	34	1	A. japonicus	0	1	0	0	0	A1 Gunzgen-Nord	Autobahn	SO	47,31012	7,83232	433
AUT-12-N	OTR-CH-AUT-012c	2015	2015-08-10	0	0	0	None	0	0	0	0	0	A1 Gunzgen-Nord	Autobahn	SO	47,31012	7,83232	433
AUT-12-N	OTR-CH-AUT-012c	2016	2016-08-04	1	19	3	A. japonicus	0	1	0	0	0	A1 Gunzgen-Nord	Autobahn	SO	47,31012	7,83232	433
AUT-12-N	OTR-CH-AUT-012c	2017	2017-08-03	1	0	0	None	0	0	0	0	0	A1 Gunzgen-Nord	Autobahn	SO	47,31012	7,83232	433
AUT-12-N	OTR-CH-AUT-012c	2018	2018-08-06	1	0	0	None	0	0	0	0	0	A1 Gunzgen-Nord	Autobahn	SO	47,31012	7,83232	433
AUT-12-N	OTR-CH-AUT-012c	2013	2013-08-22	1	0	0	None	0	0	0	0	0	A1 Gunzgen-Nord	Autobahn	SO	47,31012	7,83232	433
AUT-12-N	OTR-CH-AUT-012c	2014	2014-08-21	1	29	1	A. japonicus	0	1	0	0	0	A1 Gunzgen-Nord	Autobahn	SO	47,31012	7,83232	433
AUT-12-N	OTR-CH-AUT-012c	2015	2015-08-20	1	0	0	None	0	0	0	0	0	A1 Gunzgen-Nord	Autobahn	SO	47,31012	7,83232	433
AUT-12-N	OTR-CH-AUT-012c	2016	2016-08-18	1	0	0	None	0	0	0	0	0	A1 Gunzgen-Nord	Autobahn	SO	47,31012	7,83232	433
AUT-12-N	OTR-CH-AUT-012c	2017	2017-08-17	1	91	7	A. japonicus	0	1	0	0	0	A1 Gunzgen-Nord	Autobahn	SO	47,31012	7,83232	433
AUT-12-N	OTR-CH-AUT-012c	2018	2018-08-20	1	0	0	None	0	0	0	0	0	A1 Gunzgen-Nord	Autobahn	SO	47,31012	7,83232	433
AUT-12-N	OTR-CH-AUT-012c	2013	2013-09-05	1	10	1	A. japonicus	0	1	0	0	0	A1 Gunzgen-Nord	Autobahn	SO	47,31012	7,83232	433
AUT-12-N	OTR-CH-AUT-012c	2014	2014-09-04	1	0	0	None	0	0	0	0	0	A1 Gunzgen-Nord	Autobahn	SO	47,31012	7,83232	433
AUT-12-N	OTR-CH-AUT-012c	2015	2015-09-03	1	21	1	A. japonicus	0	1	0	0	0	A1 Gunzgen-Nord	Autobahn	SO	47,31012	7,83232	433
AUT-12-N	OTR-CH-AUT-012c	2016	2016-09-01	1	0	0	None	0	0	0	0	0	A1 Gunzgen-Nord	Autobahn	SO	47,31012	7,83232	433
AUT-12-N	OTR-CH-AUT-012c	2017	2017-08-31	1	24	3	A. japonicus	0	1	0	0	0	A1 Gunzgen-Nord	Autobahn	SO	47,31012	7,83232	433
AUT-12-N	OTR-CH-AUT-012c	2018	2018-08-30	1	11	9	A. japonicus	0	1	0	0	0	A1 Gunzgen-Nord	Autobahn	SO	47,31012	7,83232	433
AUT-12-N	OTR-CH-AUT-012c	2013	2013-09-23	1	0	0	None	0	0	0	0	0	A1 Gunzgen-Nord	Autobahn	SO	47,31012	7,83232	433
AUT-12-N	OTR-CH-AUT-012c	2014	2014-09-18	0	0	0	None	0	0	0	0	0	A1 Gunzgen-Nord	Autobahn	SO	47,31012	7,83232	433
AUT-12-N	OTR-CH-AUT-012c	2015	2015-09-16	1	62	1	A. japonicus	0	1	0	0	0	A1 Gunzgen-Nord	Autobahn	SO	47,31012	7,83232	433
AUT-12-N	OTR-CH-AUT-012c	2016	2016-09-15	1	7	0	Aedes sp.	0	0	0	0	1	A1 Gunzgen-Nord	Autobahn	SO	47,31012	7,83232	433
AUT-12-N	OTR-CH-AUT-012c	2017	2017-09-14	1	0	0	None	0	0	0	0	0	A1 Gunzgen-Nord	Autobahn	SO	47,31012	7,83232	433
AUT-12-N	OTR-CH-AUT-012c	2018	2018-09-13	1	0	0	None	0	0	0	0	0	A1 Gunzgen-Nord	Autobahn	SO	47,31012	7,83232	433
AUT-12-S	OTR-CH-AUT-012d	2014	2014-07-11	1	0	0	None	0	0	0	0	0	A1 Gunzgen-Sued	Autobahn	SO	47,31015	7,84734	444
AUT-12-S	OTR-CH-AUT-012d	2015	2015-07-09	1	0	0	None	0	0	0	0	0	A1 Gunzgen-Sued	Autobahn	SO	47,31015	7,84734	444
AUT-12-S	OTR-CH-AUT-012d	2016	2016-07-08	1	0	0	None	0	0	0	0	0	A1 Gunzgen-Sued	Autobahn	SO	47,31015	7,84734	444
AUT-12-S	OTR-CH-AUT-012d	2017	2017-07-06	1	0	0	None	0	0	0	0	0	A1 Gunzgen-Sued	Autobahn	SO	47,31015	7,84734	444
AUT-12-S	OTR-CH-AUT-012d	2018	2018-07-05	1	0	0	None	0	0	0	0	0	A1 Gunzgen-Sued	Autobahn	SO	47,31015	7,84734	444
AUT-12-S	OTR-CH-AUT-012d	2014	2014-07-27	1	0	0	None	0	0	0	0	0	A1 Gunzgen-Sued	Autobahn	SO	47,31015	7,84734	444
AUT-12-S	OTR-CH-AUT-012d	2015	2015-07-24	1	0	0	None	0	0	0	0	0	A1 Gunzgen-Sued	Autobahn	SO	47,31015	7,84734	444
AUT-12-S	OTR-CH-AUT-012d	2016	2016-07-21	1	0	0	None	0	0	0	0	0	A1 Gunzgen-Sued	Autobahn	SO	47,31015	7,84734	444
AUT-12-S	OTR-CH-AUT-012d	2017	2017-07-20	1	101	12	A. japonicus	0	1	0	0	0	A1 Gunzgen-Sued	Autobahn	SO	47,31015	7,84734	444
AUT-12-S	OTR-CH-AUT-012d	2018	2018-07-19	1	167	9	A. japonicus	0	1	0	0	0	A1 Gunzgen-Sued	Autobahn	SO	47,31015	7,84734	444
AUT-12-S	OTR-CH-AUT-012d	2014	2014-08-08	0	0	0	None	0	0	0	0	0	A1 Gunzgen-Sued	Autobahn	SO	47,31015	7,84734	444
AUT-12-S	OTR-CH-AUT-012d	2015	2015-08-10	1	0	0	None	0	0	0	0	0	A1 Gunzgen-Sued	Autobahn	SO	47,31015	7,84734	444
AUT-12-S	OTR-CH-AUT-012d	2016	2016-08-04	1	0	0	None	0	0	0	0	0	A1 Gunzgen-Sued	Autobahn	SO	47,31015	7,84734	444
AUT-12-S	OTR-CH-AUT-012d	2017	2017-08-03	1	0	0	None	0	0	0	0	0	A1 Gunzgen-Sued	Autobahn	SO	47,31015	7,84734	444
AUT-12-S	OTR-CH-AUT-012d	2018	2018-08-06	1	0	0	None	0	0	0	0	0	A1 Gunzgen-Sued	Autobahn	SO	47,31015	7,84734	444
AUT-12-S	OTR-CH-AUT-012d	2014	2014-08-21	1	0	0	None	0	0	0	0	0	A1 Gunzgen-Sued	Autobahn	SO	47,31015	7,84734	444
AUT-12-S	OTR-CH-AUT-012d	2015	2015-08-21	1	0	0	None	0	0	0	0	0	A1 Gunzgen-Sued	Autobahn	SO	47,31015	7,84734	444
AUT-12-S	OTR-CH-AUT-012d	2016	2016-08-19	1	8	1	Aedes sp.	0	0	0	0	1	A1 Gunzgen-Sued	Autobahn	SO	47,31015	7,84734	444
AUT-12-S	OTR-CH-AUT-012d	2017	2017-08-17	0	0	0	None	0	0	0	0	0	A1 Gunzgen-Sued	Autobahn	SO	47,31015	7,84734	444
AUT-12-S	OTR-CH-AUT-012d	2018	2018-08-20	1	61	30	A. japonicus	0	1	0	0	0	A1 Gunzgen-Sued	Autobahn	SO	47,31015	7,84734	444
AUT-12-S	OTR-CH-AUT-012d	2013	2013-09-05	1	27	1	A. japonicus	0	1	0	0	0	A1 Gunzgen-Sued	Autobahn	SO	47,31015	7,84734	444
AUT-12-S	OTR-CH-AUT-012d	2014	2014-09-04	1	0	0	None	0	0	0	0	0	A1 Gunzgen-Sued	Autobahn	SO	47,31015	7,84734	444
AUT-12-S	OTR-CH-AUT-012d	2015	2015-09-04	1	26	1	A. japonicus	0	1	0	0	0	A1 Gunzgen-Sued	Autobahn	SO	47,31015	7,84734	444
AUT-12-S	OTR-CH-AUT-012d	2016	2016-09-02	1	0	0	None	0	0	0	0	0	A1 Gunzgen-Sued	Autobahn	SO	47,31015	7,84734	444
AUT-12-S	OTR-CH-AUT-012d	2017	2017-08-31	1	4	0	Aedes sp.	0	0	0	0	1	A1 Gunzgen-Sued	Autobahn	SO	47,31015	7,84734	444
AUT-12-S	OTR-CH-AUT-012d	2018	2018-08-30	1	0	0	None	0	0	0	0	0	A1 Gunzgen-Sued	Autobahn	SO	47,31015	7,84734	444
AUT-12-S	OTR-CH-AUT-012d	2013	2013-09-23	1	0	0	None	0	0	0	0	0	A1 Gunzgen-Sued	Autobahn	SO	47,31015	7,84734	444
AUT-12-S	OTR-CH-AUT-012d	2014	2014-09-18	1	0	0	None	0	0	0	0	0	A1 Gunzgen-Sued	Autobahn	SO	47,31015	7,84734	444
AUT-12-S	OTR-CH-AUT-012d	2015	2015-09-17	1	0	0	None	0	0	0	0	0	A1 Gunzgen-Sued	Autobahn	SO	47,31015	7,84734	444
AUT-12-S	OTR-CH-AUT-012d	2016	2016-09-15	1	64	5	A. japonicus	0	1	0	0	0	A1 Gunzgen-Sued	Autobahn	SO	47,31015	7,84734	444
AUT-12-S	OTR-CH-AUT-012d	2017	2017-09-14	1	0	0	None	0	0	0	0	0	A1 Gunzgen-Sued	Autobahn	SO	47,31015	7,84734	444
AUT-12-S	OTR-CH-AUT-012d	2018	2018-09-13	0	0	0	None	0	0	0	0	0	A1 Gunzgen-Sued	Autobahn	SO	47,31015	7,84734	444
AUT-12-S	OTR-CH-AUT-012e	2014	2014-07-11	1	0	0	None	0	0	0	0	0	A1 Gunzgen-Sued	Autobahn	SO	47,31015	7,84734	444
AUT-12-S	OTR-CH-AUT-012e	2015	2015-07-09	1	23	1	A. japonicus	0	1	0	0	0	A1 Gunzgen-Sued	Autobahn	SO	47,31015	7,84734	444
AUT-12-S	OTR-CH-AUT-012e	2016	2016-07-08	1	0	0	None	0	0	0	0	0	A1 Gunzgen-Sued	Autobahn	SO	47,31015	7,84734	444
AUT-12-S	OTR-CH-AUT-012e	2017	2017-07-06	1	0	0	None	0	0	0	0	0	A1 Gunzgen-Sued	Autobahn	SO	47,31015	7,84734	444
AUT-12-S	OTR-CH-AUT-012e	2018	2018-07-05	1	0	0	None	0	0	0	0	0	A1 Gunzgen-Sued	Autobahn	SO	47,31015	7,84734	444
AUT-12-S	OTR-CH-AUT-012e	2014	2014-07-27	1	0	0	None	0	0	0	0	0	A1 Gunzgen-Sued	Autobahn	SO	47,31015	7,84734	444
AUT-12-S	OTR-CH-AUT-012e	2015	2015-07-24	1	343	1	A. japonicus	0	1	0	0	0	A1 Gunzgen-Sued	Autobahn	SO	47,31015	7,84734	444
AUT-12-S	OTR-CH-AUT-012e	2016	2016-07-21	1	0	0	None	0	0	0	0	0	A1 Gunzgen-Sued	Autobahn	SO	47,31015	7,84734	444
AUT-12-S	OTR-CH-AUT-012e	2017	2017-07-20	0	49	3	A. japonicus	0	1	0	0	0	A1 Gunzgen-Sued	Autobahn	SO	47,31015	7,84734	444
AUT-12-S	OTR-CH-AUT-012e	2018	2018-07-19	1	83	0	Aedes sp.	0	0	0	0	1	A1 Gunzgen-Sued	Autobahn	SO	47,31015	7,84734	444
AUT-12-S	OTR-CH-AUT-012e	2014	2014-08-08	0	0	0	None	0	0	0	0	0	A1 Gunzgen-Sued	Autobahn	SO	47,31015	7,84734	444
AUT-12-S	OTR-CH-AUT-012e	2015	2015-08-10	1	9	1	A. japonicus	0	1	0	0	0	A1 Gunzgen-Sued	Autobahn	SO	47,31015	7,84734	444
AUT-12-S	OTR-CH-AUT-012e	2016	2016-08-04	1	0	0	None	0	0	0	0	0	A1 Gunzgen-Sued	Autobahn	SO	47,31015	7,84734	444
AUT-12-S	OTR-CH-AUT-012e	2017	2017-08-03	1	0	0	None	0	0	0	0	0	A1 Gunzgen-Sued	Autobahn	SO	47,31015	7,84734	444
AUT-12-S	OTR-CH-AUT-012e	2018	2018-08-06	1	3	0	Aedes sp.	0	0	0	0	1	A1 Gunzgen-Sued	Autobahn	SO	47,31015	7,84734	444
AUT-12-S	OTR-CH-AUT-012e	2014	2014-08-21	0	0	0	None	0	0	0	0	0	A1 Gunzgen-Sued	Autobahn	SO	47,31015	7,84734	444
AUT-12-S	OTR-CH-AUT-012e	2015	2015-08-21	1	0	0	None	0	0	0	0	0	A1 Gunzgen-Sued	Autobahn	SO	47,31015	7,84734	444
AUT-12-S	OTR-CH-AUT-012e	2016	2016-08-19	1	137	10	A. japonicus	0	1	0	0	0	A1 Gunzgen-Sued	Autobahn	SO	47,31015	7,84734	444
AUT-12-S	OTR-CH-AUT-012e	2017	2017-08-17	1	0	0	None	0	0	0	0	0	A1 Gunzgen-Sued	Autobahn	SO	47,31015	7,84734	444
AUT-12-S	OTR-CH-AUT-012e	2018	2018-08-20	1	0	0	None	0	0	0	0	0	A1 Gunzgen-Sued	Autobahn	SO	47,31015	7,84734	444
AUT-12-S	OTR-CH-AUT-012e	2013	2013-09-05	1	12	1	A. japonicus	0	1	0	0	0	A1 Gunzgen-Sued	Autobahn	SO	47,31015	7,84734	444
AUT-12-S	OTR-CH-AUT-012e	2014	2014-09-04	1	0	0	None	0	0	0	0	0	A1 Gunzgen-Sued	Autobahn	SO	47,31015	7,84734	444
AUT-12-S	OTR-CH-AUT-012e	2015	2015-09-04	1	0	0	None	0	0	0	0	0	A1 Gunzgen-Sued	Autobahn	SO	47,31015	7,84734	444
AUT-12-S	OTR-CH-AUT-012e	2016	2016-09-02	1	0	0	None	0	0	0	0	0	A1 Gunzgen-Sued	Autobahn	SO	47,31015	7,84734	444
AUT-12-S	OTR-CH-AUT-012e	2017	2017-08-31	1	0	0	None	0	0	0	0	0	A1 Gunzgen-Sued	Autobahn	SO	47,31015	7,84734	444
AUT-12-S	OTR-CH-AUT-012e	2018	2018-08-30	1	89	15	A. japonicus	0	1	0	0	0	A1 Gunzgen-Sued	Autobahn	SO	47,31015	7,84734	444
AUT-12-S	OTR-CH-AUT-012e	2013	2013-09-23	1	20	1	A. japonicus	0	1	0	0	0	A1 Gunzgen-Sued	Autobahn	SO	47,31015	7,84734	444
AUT-12-S	OTR-CH-AUT-012e	2014	2014-09-18	0	0	0	None	0	0	0	0	0	A1 Gunzgen-Sued	Autobahn	SO	47,31015	7,84734	444
AUT-12-S	OTR-CH-AUT-012e	2015	2015-09-17	1	33	1	A. japonicus	0	1	0	0	0	A1 Gunzgen-Sued	Autobahn	SO	47,31015	7,84734	444
AUT-12-S	OTR-CH-AUT-012e	2016	2016-09-15	1	0	0	None	0	0	0	0	0	A1 Gunzgen-Sued	Autobahn	SO	47,31015	7,84734	444
AUT-12-S	OTR-CH-AUT-012e	2017	2017-09-14	1	0	0	None	0	0	0	0	0	A1 Gunzgen-Sued	Autobahn	SO	47,31015	7,84734	444
AUT-12-S	OTR-CH-AUT-012e	2018	2018-09-13	1	39	27	A. japonicus	0	1	0	0	0	A1 Gunzgen-Sued	Autobahn	SO	47,31015	7,84734	444
AUT-12-S	OTR-CH-AUT-012f	2014	2014-07-11	1	0	0	None	0	0	0	0	0	A1 Gunzgen-Sued	Autobahn	SO	47,31015	7,84734	444
AUT-12-S	OTR-CH-AUT-012f	2015	2015-07-09	0	0	0	None	0	0	0	0	0	A1 Gunzgen-Sued	Autobahn	SO	47,31015	7,84734	444
AUT-12-S	OTR-CH-AUT-012f	2016	2016-07-08	0	0	0	None	0	0	0	0	0	A1 Gunzgen-Sued	Autobahn	SO	47,31015	7,84734	444
AUT-12-S	OTR-CH-AUT-012f	2017	2017-07-06	1	0	0	None	0	0	0	0	0	A1 Gunzgen-Sued	Autobahn	SO	47,31015	7,84734	444
AUT-12-S	OTR-CH-AUT-012f	2018	2018-07-05	1	170	4	A. japonicus	0	1	0	0	0	A1 Gunzgen-Sued	Autobahn	SO	47,31015	7,84734	444
AUT-12-S	OTR-CH-AUT-012f	2014	2014-07-27	1	0	0	None	0	0	0	0	0	A1 Gunzgen-Sued	Autobahn	SO	47,31015	7,84734	444
AUT-12-S	OTR-CH-AUT-012f	2015	2015-07-24	1	0	0	None	0	0	0	0	0	A1 Gunzgen-Sued	Autobahn	SO	47,31015	7,84734	444
AUT-12-S	OTR-CH-AUT-012f	2016	2016-07-21	1	79	5	A. geniculatus	0	0	0	1	0	A1 Gunzgen-Sued	Autobahn	SO	47,31015	7,84734	444
AUT-12-S	OTR-CH-AUT-012f	2017	2017-07-20	1	0	0	None	0	0	0	0	0	A1 Gunzgen-Sued	Autobahn	SO	47,31015	7,84734	444
AUT-12-S	OTR-CH-AUT-012f	2018	2018-07-19	1	0	0	None	0	0	0	0	0	A1 Gunzgen-Sued	Autobahn	SO	47,31015	7,84734	444
AUT-12-S	OTR-CH-AUT-012f	2014	2014-08-08	1	0	0	None	0	0	0	0	0	A1 Gunzgen-Sued	Autobahn	SO	47,31015	7,84734	444
AUT-12-S	OTR-CH-AUT-012f	2015	2015-08-10	1	98	1	A. japonicus	0	1	0	0	0	A1 Gunzgen-Sued	Autobahn	SO	47,31015	7,84734	444
AUT-12-S	OTR-CH-AUT-012f	2016	2016-08-04	1	15	1	Aedes sp.	0	0	0	0	1	A1 Gunzgen-Sued	Autobahn	SO	47,31015	7,84734	444
AUT-12-S	OTR-CH-AUT-012f	2017	2017-08-03	1	0	0	None	0	0	0	0	0	A1 Gunzgen-Sued	Autobahn	SO	47,31015	7,84734	444
AUT-12-S	OTR-CH-AUT-012f	2018	2018-08-06	1	0	0	None	0	0	0	0	0	A1 Gunzgen-Sued	Autobahn	SO	47,31015	7,84734	444
AUT-12-S	OTR-CH-AUT-012f	2014	2014-08-21	1	0	0	None	0	0	0	0	0	A1 Gunzgen-Sued	Autobahn	SO	47,31015	7,84734	444
AUT-12-S	OTR-CH-AUT-012f	2015	2015-08-21	1	0	0	None	0	0	0	0	0	A1 Gunzgen-Sued	Autobahn	SO	47,31015	7,84734	444
AUT-12-S	OTR-CH-AUT-012f	2016	2016-08-19	1	76	3	A. japonicus	0	1	0	0	0	A1 Gunzgen-Sued	Autobahn	SO	47,31015	7,84734	444
AUT-12-S	OTR-CH-AUT-012f	2017	2017-08-17	1	0	0	None	0	0	0	0	0	A1 Gunzgen-Sued	Autobahn	SO	47,31015	7,84734	444
AUT-12-S	OTR-CH-AUT-012f	2018	2018-08-20	1	0	0	None	0	0	0	0	0	A1 Gunzgen-Sued	Autobahn	SO	47,31015	7,84734	444
AUT-12-S	OTR-CH-AUT-012f	2013	2013-09-05	1	0	0	None	0	0	0	0	0	A1 Gunzgen-Sued	Autobahn	SO	47,31015	7,84734	444
AUT-12-S	OTR-CH-AUT-012f	2014	2014-09-04	1	0	0	None	0	0	0	0	0	A1 Gunzgen-Sued	Autobahn	SO	47,31015	7,84734	444
AUT-12-S	OTR-CH-AUT-012f	2015	2015-09-04	1	8	1	A. japonicus	0	1	0	0	0	A1 Gunzgen-Sued	Autobahn	SO	47,31015	7,84734	444
AUT-12-S	OTR-CH-AUT-012f	2016	2016-09-02	1	0	0	None	0	0	0	0	0	A1 Gunzgen-Sued	Autobahn	SO	47,31015	7,84734	444
AUT-12-S	OTR-CH-AUT-012f	2017	2017-08-31	1	0	0	None	0	0	0	0	0	A1 Gunzgen-Sued	Autobahn	SO	47,31015	7,84734	444
AUT-12-S	OTR-CH-AUT-012f	2018	2018-08-30	1	0	0	None	0	0	0	0	0	A1 Gunzgen-Sued	Autobahn	SO	47,31015	7,84734	444
AUT-12-S	OTR-CH-AUT-012f	2013	2013-09-23	1	0	0	None	0	0	0	0	0	A1 Gunzgen-Sued	Autobahn	SO	47,31015	7,84734	444
AUT-12-S	OTR-CH-AUT-012f	2014	2014-09-18	0	0	0	None	0	0	0	0	0	A1 Gunzgen-Sued	Autobahn	SO	47,31015	7,84734	444
AUT-12-S	OTR-CH-AUT-012f	2015	2015-09-17	1	0	0	None	0	0	0	0	0	A1 Gunzgen-Sued	Autobahn	SO	47,31015	7,84734	444
AUT-12-S	OTR-CH-AUT-012f	2016	2016-09-15	1	0	0	None	0	0	0	0	0	A1 Gunzgen-Sued	Autobahn	SO	47,31015	7,84734	444
AUT-12-S	OTR-CH-AUT-012f	2017	2017-09-14	1	0	0	None	0	0	0	0	0	A1 Gunzgen-Sued	Autobahn	SO	47,31015	7,84734	444
AUT-12-S	OTR-CH-AUT-012f	2018	2018-09-13	1	0	0	None	0	0	0	0	0	A1 Gunzgen-Sued	Autobahn	SO	47,31015	7,84734	444
AUT-13-N	OTR-CH-AUT-013a	2013	2013-07-11	1	0	0	None	0	0	0	0	0	A2 Eggberg	Autobahn	SO	47,33595	7,82834	549
AUT-13-N	OTR-CH-AUT-013a	2014	2014-07-10	1	0	0	None	0	0	0	0	0	A2 Eggberg	Autobahn	SO	47,33595	7,82834	549
AUT-13-N	OTR-CH-AUT-013a	2015	2015-07-09	1	0	0	None	0	0	0	0	0	A2 Eggberg	Autobahn	SO	47,33595	7,82834	549
AUT-13-N	OTR-CH-AUT-013a	2016	2016-07-07	1	0	0	None	0	0	0	0	0	A2 Eggberg	Autobahn	SO	47,33595	7,82834	549
AUT-13-N	OTR-CH-AUT-013a	2017	2017-07-06	0	0	0	None	0	0	0	0	0	A2 Eggberg	Autobahn	SO	47,33595	7,82834	549
AUT-13-N	OTR-CH-AUT-013a	2018	2018-07-05	1	0	0	None	0	0	0	0	0	A2 Eggberg	Autobahn	SO	47,33595	7,82834	549
AUT-13-N	OTR-CH-AUT-013a	2013	2013-07-25	0	0	0	None	0	0	0	0	0	A2 Eggberg	Autobahn	SO	47,33595	7,82834	549
AUT-13-N	OTR-CH-AUT-013a	2014	2014-07-25	1	0	0	None	0	0	0	0	0	A2 Eggberg	Autobahn	SO	47,33595	7,82834	549
AUT-13-N	OTR-CH-AUT-013a	2015	2015-07-23	1	0	0	None	0	0	0	0	0	A2 Eggberg	Autobahn	SO	47,33595	7,82834	549
AUT-13-N	OTR-CH-AUT-013a	2016	2016-07-21	1	0	0	None	0	0	0	0	0	A2 Eggberg	Autobahn	SO	47,33595	7,82834	549
AUT-13-N	OTR-CH-AUT-013a	2017	2017-07-20	1	0	0	None	0	0	0	0	0	A2 Eggberg	Autobahn	SO	47,33595	7,82834	549
AUT-13-N	OTR-CH-AUT-013a	2018	2018-07-19	0	0	0	None	0	0	0	0	0	A2 Eggberg	Autobahn	SO	47,33595	7,82834	549
AUT-13-N	OTR-CH-AUT-013a	2013	2013-09-08	1	4	1	A. japonicus	0	1	0	0	0	A2 Eggberg	Autobahn	SO	47,33595	7,82834	549
AUT-13-N	OTR-CH-AUT-013a	2014	2014-08-08	1	26	1	A. japonicus	0	1	0	0	0	A2 Eggberg	Autobahn	SO	47,33595	7,82834	549
AUT-13-N	OTR-CH-AUT-013a	2015	2015-08-10	1	0	0	None	0	0	0	0	0	A2 Eggberg	Autobahn	SO	47,33595	7,82834	549
AUT-13-N	OTR-CH-AUT-013a	2016	2016-08-04	0	0	0	None	0	0	0	0	0	A2 Eggberg	Autobahn	SO	47,33595	7,82834	549
AUT-13-N	OTR-CH-AUT-013a	2017	2017-08-03	1	0	0	None	0	0	0	0	0	A2 Eggberg	Autobahn	SO	47,33595	7,82834	549
AUT-13-N	OTR-CH-AUT-013a	2018	2018-08-06	1	0	0	None	0	0	0	0	0	A2 Eggberg	Autobahn	SO	47,33595	7,82834	549
AUT-13-N	OTR-CH-AUT-013a	2013	2013-08-22	1	0	0	None	0	0	0	0	0	A2 Eggberg	Autobahn	SO	47,33595	7,82834	549
AUT-13-N	OTR-CH-AUT-013a	2014	2014-08-21	1	0	0	None	0	0	0	0	0	A2 Eggberg	Autobahn	SO	47,33595	7,82834	549
AUT-13-N	OTR-CH-AUT-013a	2015	2015-08-20	1	0	0	None	0	0	0	0	0	A2 Eggberg	Autobahn	SO	47,33595	7,82834	549
AUT-13-N	OTR-CH-AUT-013a	2016	2016-08-18	0	5	1	Aedes sp.	0	0	0	0	1	A2 Eggberg	Autobahn	SO	47,33595	7,82834	549
AUT-13-N	OTR-CH-AUT-013a	2017	2017-08-17	1	0	0	None	0	0	0	0	0	A2 Eggberg	Autobahn	SO	47,33595	7,82834	549
AUT-13-N	OTR-CH-AUT-013a	2018	2018-08-20	1	0	0	None	0	0	0	0	0	A2 Eggberg	Autobahn	SO	47,33595	7,82834	549
AUT-13-N	OTR-CH-AUT-013a	2013	2013-09-05	1	0	0	None	0	0	0	0	0	A2 Eggberg	Autobahn	SO	47,33595	7,82834	549
AUT-13-N	OTR-CH-AUT-013a	2014	2014-09-04	1	0	0	None	0	0	0	0	0	A2 Eggberg	Autobahn	SO	47,33595	7,82834	549
AUT-13-N	OTR-CH-AUT-013a	2015	2015-09-03	1	0	0	None	0	0	0	0	0	A2 Eggberg	Autobahn	SO	47,33595	7,82834	549
AUT-13-N	OTR-CH-AUT-013a	2016	2016-09-01	0	0	0	None	0	0	0	0	0	A2 Eggberg	Autobahn	SO	47,33595	7,82834	549
AUT-13-N	OTR-CH-AUT-013a	2017	2017-08-31	1	0	0	None	0	0	0	0	0	A2 Eggberg	Autobahn	SO	47,33595	7,82834	549
AUT-13-N	OTR-CH-AUT-013a	2018	2018-08-30	1	0	0	None	0	0	0	0	0	A2 Eggberg	Autobahn	SO	47,33595	7,82834	549
AUT-13-N	OTR-CH-AUT-013a	2013	2013-09-23	1	0	0	None	0	0	0	0	0	A2 Eggberg	Autobahn	SO	47,33595	7,82834	549
AUT-13-N	OTR-CH-AUT-013a	2014	2014-09-18	1	0	0	None	0	0	0	0	0	A2 Eggberg	Autobahn	SO	47,33595	7,82834	549
AUT-13-N	OTR-CH-AUT-013a	2015	2015-09-16	1	0	0	None	0	0	0	0	0	A2 Eggberg	Autobahn	SO	47,33595	7,82834	549
AUT-13-N	OTR-CH-AUT-013a	2016	2016-09-15	1	0	0	None	0	0	0	0	0	A2 Eggberg	Autobahn	SO	47,33595	7,82834	549
AUT-13-N	OTR-CH-AUT-013a	2017	2017-09-14	1	0	0	None	0	0	0	0	0	A2 Eggberg	Autobahn	SO	47,33595	7,82834	549
AUT-13-N	OTR-CH-AUT-013a	2018	2018-09-13	1	23	2	A. japonicus	0	1	0	0	0	A2 Eggberg	Autobahn	SO	47,33595	7,82834	549
AUT-13-N	OTR-CH-AUT-013b	2013	2013-07-11	1	0	0	None	0	0	0	0	0	A2 Eggberg	Autobahn	SO	47,33595	7,82834	549
AUT-13-N	OTR-CH-AUT-013b	2014	2014-07-10	1	0	0	None	0	0	0	0	0	A2 Eggberg	Autobahn	SO	47,33595	7,82834	549
AUT-13-N	OTR-CH-AUT-013b	2015	2015-07-09	1	0	0	None	0	0	0	0	0	A2 Eggberg	Autobahn	SO	47,33595	7,82834	549
AUT-13-N	OTR-CH-AUT-013b	2016	2016-07-07	1	0	0	None	0	0	0	0	0	A2 Eggberg	Autobahn	SO	47,33595	7,82834	549
AUT-13-N	OTR-CH-AUT-013b	2017	2017-07-06	1	0	0	None	0	0	0	0	0	A2 Eggberg	Autobahn	SO	47,33595	7,82834	549
AUT-13-N	OTR-CH-AUT-013b	2018	2018-07-05	1	0	0	None	0	0	0	0	0	A2 Eggberg	Autobahn	SO	47,33595	7,82834	549
AUT-13-N	OTR-CH-AUT-013b	2013	2013-07-25	1	0	0	None	0	0	0	0	0	A2 Eggberg	Autobahn	SO	47,33595	7,82834	549
AUT-13-N	OTR-CH-AUT-013b	2014	2014-07-25	1	40	1	A. japonicus	0	1	0	0	0	A2 Eggberg	Autobahn	SO	47,33595	7,82834	549
AUT-13-N	OTR-CH-AUT-013b	2015	2015-07-23	1	190	1	A. japonicus	0	1	0	0	0	A2 Eggberg	Autobahn	SO	47,33595	7,82834	549
AUT-13-N	OTR-CH-AUT-013b	2016	2016-07-21	0	60	12	A. japonicus	0	1	0	0	0	A2 Eggberg	Autobahn	SO	47,33595	7,82834	549
AUT-13-N	OTR-CH-AUT-013b	2017	2017-07-20	1	107	9	A. japonicus	0	1	0	0	0	A2 Eggberg	Autobahn	SO	47,33595	7,82834	549
AUT-13-N	OTR-CH-AUT-013b	2018	2018-07-19	1	19	3	A. japonicus	0	1	0	0	0	A2 Eggberg	Autobahn	SO	47,33595	7,82834	549
AUT-13-N	OTR-CH-AUT-013b	2013	2013-09-08	1	0	0	None	0	0	0	0	0	A2 Eggberg	Autobahn	SO	47,33595	7,82834	549
AUT-13-N	OTR-CH-AUT-013b	2014	2014-08-08	1	12	1	A. japonicus	0	1	0	0	0	A2 Eggberg	Autobahn	SO	47,33595	7,82834	549
AUT-13-N	OTR-CH-AUT-013b	2015	2015-08-10	1	232	1	A. japonicus	0	1	0	0	0	A2 Eggberg	Autobahn	SO	47,33595	7,82834	549
AUT-13-N	OTR-CH-AUT-013b	2016	2016-08-04	0	0	0	None	0	0	0	0	0	A2 Eggberg	Autobahn	SO	47,33595	7,82834	549
AUT-13-N	OTR-CH-AUT-013b	2017	2017-08-03	1	46	5	A. albopictus + A. japonicus	1	1	0	0	0	A2 Eggberg	Autobahn	SO	47,33595	7,82834	549
AUT-13-N	OTR-CH-AUT-013b	2018	2018-08-06	0	65	3	A. albopictus	1	0	0	0	0	A2 Eggberg	Autobahn	SO	47,33595	7,82834	549
AUT-13-N	OTR-CH-AUT-013b	2013	2013-08-22	1	0	0	None	0	0	0	0	0	A2 Eggberg	Autobahn	SO	47,33595	7,82834	549
AUT-13-N	OTR-CH-AUT-013b	2014	2014-08-21	1	60	1	A. japonicus	0	1	0	0	0	A2 Eggberg	Autobahn	SO	47,33595	7,82834	549
AUT-13-N	OTR-CH-AUT-013b	2015	2015-08-20	1	17	1	A. japonicus	0	1	0	0	0	A2 Eggberg	Autobahn	SO	47,33595	7,82834	549
AUT-13-N	OTR-CH-AUT-013b	2016	2016-08-18	0	40	1	Aedes sp.	0	0	0	0	1	A2 Eggberg	Autobahn	SO	47,33595	7,82834	549
AUT-13-N	OTR-CH-AUT-013b	2017	2017-08-17	1	154	5	A. japonicus	0	1	0	0	0	A2 Eggberg	Autobahn	SO	47,33595	7,82834	549
AUT-13-N	OTR-CH-AUT-013b	2018	2018-08-20	1	61	9	A. japonicus	0	1	0	0	0	A2 Eggberg	Autobahn	SO	47,33595	7,82834	549
AUT-13-N	OTR-CH-AUT-013b	2013	2013-09-05	1	0	0	None	0	0	0	0	0	A2 Eggberg	Autobahn	SO	47,33595	7,82834	549
AUT-13-N	OTR-CH-AUT-013b	2014	2014-09-04	1	0	0	None	0	0	0	0	0	A2 Eggberg	Autobahn	SO	47,33595	7,82834	549
AUT-13-N	OTR-CH-AUT-013b	2015	2015-09-03	1	368	1	A. japonicus	0	1	0	0	0	A2 Eggberg	Autobahn	SO	47,33595	7,82834	549
AUT-13-N	OTR-CH-AUT-013b	2016	2016-09-01	1	0	0	None	0	0	0	0	0	A2 Eggberg	Autobahn	SO	47,33595	7,82834	549
AUT-13-N	OTR-CH-AUT-013b	2017	2017-08-31	1	296	7	A. japonicus	0	1	0	0	0	A2 Eggberg	Autobahn	SO	47,33595	7,82834	549
AUT-13-N	OTR-CH-AUT-013b	2018	2018-08-30	1	1	0	Aedes sp.	0	0	0	0	1	A2 Eggberg	Autobahn	SO	47,33595	7,82834	549
AUT-13-N	OTR-CH-AUT-013b	2013	2013-09-23	0	0	0	None	0	0	0	0	0	A2 Eggberg	Autobahn	SO	47,33595	7,82834	549
AUT-13-N	OTR-CH-AUT-013b	2014	2014-09-18	1	0	0	None	0	0	0	0	0	A2 Eggberg	Autobahn	SO	47,33595	7,82834	549
AUT-13-N	OTR-CH-AUT-013b	2015	2015-09-16	1	42	0	Aedes sp.	0	0	0	0	1	A2 Eggberg	Autobahn	SO	47,33595	7,82834	549
AUT-13-N	OTR-CH-AUT-013b	2016	2016-09-15	0	6	0	Aedes sp.	0	0	0	0	1	A2 Eggberg	Autobahn	SO	47,33595	7,82834	549
AUT-13-N	OTR-CH-AUT-013b	2017	2017-09-14	1	44	7	A. japonicus	0	1	0	0	0	A2 Eggberg	Autobahn	SO	47,33595	7,82834	549
AUT-13-N	OTR-CH-AUT-013b	2018	2018-09-13	1	0	0	None	0	0	0	0	0	A2 Eggberg	Autobahn	SO	47,33595	7,82834	549
AUT-13-N	OTR-CH-AUT-013c	2013	2013-07-11	1	0	0	None	0	0	0	0	0	A2 Eggberg	Autobahn	SO	47,33595	7,82834	549
AUT-13-N	OTR-CH-AUT-013c	2014	2014-07-10	1	0	0	None	0	0	0	0	0	A2 Eggberg	Autobahn	SO	47,33595	7,82834	549
AUT-13-N	OTR-CH-AUT-013c	2015	2015-07-09	1	0	0	None	0	0	0	0	0	A2 Eggberg	Autobahn	SO	47,33595	7,82834	549
AUT-13-N	OTR-CH-AUT-013c	2016	2016-07-07	1	0	0	None	0	0	0	0	0	A2 Eggberg	Autobahn	SO	47,33595	7,82834	549
AUT-13-N	OTR-CH-AUT-013c	2017	2017-07-06	1	0	0	None	0	0	0	0	0	A2 Eggberg	Autobahn	SO	47,33595	7,82834	549
AUT-13-N	OTR-CH-AUT-013c	2018	2018-07-05	1	0	0	None	0	0	0	0	0	A2 Eggberg	Autobahn	SO	47,33595	7,82834	549
AUT-13-N	OTR-CH-AUT-013c	2013	2013-07-25	1	0	0	None	0	0	0	0	0	A2 Eggberg	Autobahn	SO	47,33595	7,82834	549
AUT-13-N	OTR-CH-AUT-013c	2014	2014-07-25	1	67	1	A. japonicus	0	1	0	0	0	A2 Eggberg	Autobahn	SO	47,33595	7,82834	549
AUT-13-N	OTR-CH-AUT-013c	2015	2015-07-23	1	20	1	A. japonicus	0	1	0	0	0	A2 Eggberg	Autobahn	SO	47,33595	7,82834	549
AUT-13-N	OTR-CH-AUT-013c	2016	2016-07-21	1	0	0	None	0	0	0	0	0	A2 Eggberg	Autobahn	SO	47,33595	7,82834	549
AUT-13-N	OTR-CH-AUT-013c	2017	2017-07-20	1	0	0	None	0	0	0	0	0	A2 Eggberg	Autobahn	SO	47,33595	7,82834	549
AUT-13-N	OTR-CH-AUT-013c	2018	2018-07-19	1	2	0	Aedes sp.	0	0	0	0	1	A2 Eggberg	Autobahn	SO	47,33595	7,82834	549
AUT-13-N	OTR-CH-AUT-013c	2013	2013-09-08	0	0	0	None	0	0	0	0	0	A2 Eggberg	Autobahn	SO	47,33595	7,82834	549
AUT-13-N	OTR-CH-AUT-013c	2014	2014-08-08	1	58	1	A. japonicus	0	1	0	0	0	A2 Eggberg	Autobahn	SO	47,33595	7,82834	549
AUT-13-N	OTR-CH-AUT-013c	2015	2015-08-10	1	0	0	None	0	0	0	0	0	A2 Eggberg	Autobahn	SO	47,33595	7,82834	549
AUT-13-N	OTR-CH-AUT-013c	2016	2016-08-04	0	0	0	None	0	0	0	0	0	A2 Eggberg	Autobahn	SO	47,33595	7,82834	549
AUT-13-N	OTR-CH-AUT-013c	2017	2017-08-03	1	1	0	Aedes sp.	0	0	0	0	1	A2 Eggberg	Autobahn	SO	47,33595	7,82834	549
AUT-13-N	OTR-CH-AUT-013c	2018	2018-08-06	0	0	0	None	0	0	0	0	0	A2 Eggberg	Autobahn	SO	47,33595	7,82834	549
AUT-13-N	OTR-CH-AUT-013c	2013	2013-08-22	1	0	0	None	0	0	0	0	0	A2 Eggberg	Autobahn	SO	47,33595	7,82834	549
AUT-13-N	OTR-CH-AUT-013c	2014	2014-08-21	1	0	0	None	0	0	0	0	0	A2 Eggberg	Autobahn	SO	47,33595	7,82834	549
AUT-13-N	OTR-CH-AUT-013c	2015	2015-08-20	1	0	0	None	0	0	0	0	0	A2 Eggberg	Autobahn	SO	47,33595	7,82834	549
AUT-13-N	OTR-CH-AUT-013c	2016	2016-08-18	0	0	0	None	0	0	0	0	0	A2 Eggberg	Autobahn	SO	47,33595	7,82834	549
AUT-13-N	OTR-CH-AUT-013c	2017	2017-08-17	1	0	0	None	0	0	0	0	0	A2 Eggberg	Autobahn	SO	47,33595	7,82834	549
AUT-13-N	OTR-CH-AUT-013c	2018	2018-08-20	1	0	0	None	0	0	0	0	0	A2 Eggberg	Autobahn	SO	47,33595	7,82834	549
AUT-13-N	OTR-CH-AUT-013c	2013	2013-09-05	1	0	0	None	0	0	0	0	0	A2 Eggberg	Autobahn	SO	47,33595	7,82834	549
AUT-13-N	OTR-CH-AUT-013c	2014	2014-09-04	1	0	0	None	0	0	0	0	0	A2 Eggberg	Autobahn	SO	47,33595	7,82834	549
AUT-13-N	OTR-CH-AUT-013c	2015	2015-09-03	1	0	0	None	0	0	0	0	0	A2 Eggberg	Autobahn	SO	47,33595	7,82834	549
AUT-13-N	OTR-CH-AUT-013c	2016	2016-09-01	0	0	0	None	0	0	0	0	0	A2 Eggberg	Autobahn	SO	47,33595	7,82834	549
AUT-13-N	OTR-CH-AUT-013c	2017	2017-08-31	1	21	0	Aedes sp.	0	0	0	0	1	A2 Eggberg	Autobahn	SO	47,33595	7,82834	549
AUT-13-N	OTR-CH-AUT-013c	2018	2018-08-30	1	0	0	None	0	0	0	0	0	A2 Eggberg	Autobahn	SO	47,33595	7,82834	549
AUT-13-N	OTR-CH-AUT-013c	2013	2013-09-23	1	0	0	None	0	0	0	0	0	A2 Eggberg	Autobahn	SO	47,33595	7,82834	549
AUT-13-N	OTR-CH-AUT-013c	2014	2014-09-18	1	0	0	None	0	0	0	0	0	A2 Eggberg	Autobahn	SO	47,33595	7,82834	549
AUT-13-N	OTR-CH-AUT-013c	2015	2015-09-16	1	0	0	None	0	0	0	0	0	A2 Eggberg	Autobahn	SO	47,33595	7,82834	549
AUT-13-N	OTR-CH-AUT-013c	2016	2016-09-15	0	0	0	None	0	0	0	0	0	A2 Eggberg	Autobahn	SO	47,33595	7,82834	549
AUT-13-N	OTR-CH-AUT-013c	2017	2017-09-14	1	0	0	None	0	0	0	0	0	A2 Eggberg	Autobahn	SO	47,33595	7,82834	549
AUT-13-N	OTR-CH-AUT-013c	2018	2018-09-13	0	0	0	None	0	0	0	0	0	A2 Eggberg	Autobahn	SO	47,33595	7,82834	549
AUT-13-S	OTR-CH-AUT-013d	2013	2013-07-11	1	0	0	None	0	0	0	0	0	A2 Teufengraben	Autobahn	SO	47,33316	7,8217	522
AUT-13-S	OTR-CH-AUT-013d	2014	2014-07-11	1	0	0	None	0	0	0	0	0	A2 Teufengraben	Autobahn	SO	47,33316	7,8217	522
AUT-13-S	OTR-CH-AUT-013d	2015	2015-07-09	1	0	0	None	0	0	0	0	0	A2 Teufengraben	Autobahn	SO	47,33316	7,8217	522
AUT-13-S	OTR-CH-AUT-013d	2016	2016-07-08	1	0	0	None	0	0	0	0	0	A2 Teufengraben	Autobahn	SO	47,33316	7,8217	522
AUT-13-S	OTR-CH-AUT-013d	2017	2017-07-06	1	0	0	None	0	0	0	0	0	A2 Teufengraben	Autobahn	SO	47,33316	7,8217	522
AUT-13-S	OTR-CH-AUT-013d	2018	2018-07-05	1	0	0	None	0	0	0	0	0	A2 Teufengraben	Autobahn	SO	47,33316	7,8217	522
AUT-13-S	OTR-CH-AUT-013d	2013	2013-07-25	0	0	0	None	0	0	0	0	0	A2 Teufengraben	Autobahn	SO	47,33316	7,8217	522
AUT-13-S	OTR-CH-AUT-013d	2014	2014-07-27	1	0	0	None	0	0	0	0	0	A2 Teufengraben	Autobahn	SO	47,33316	7,8217	522
AUT-13-S	OTR-CH-AUT-013d	2015	2015-07-24	1	7	1	A. japonicus	0	1	0	0	0	A2 Teufengraben	Autobahn	SO	47,33316	7,8217	522
AUT-13-S	OTR-CH-AUT-013d	2016	2016-07-22	1	0	0	None	0	0	0	0	0	A2 Teufengraben	Autobahn	SO	47,33316	7,8217	522
AUT-13-S	OTR-CH-AUT-013d	2017	2017-07-20	0	0	0	None	0	0	0	0	0	A2 Teufengraben	Autobahn	SO	47,33316	7,8217	522
AUT-13-S	OTR-CH-AUT-013d	2018	2018-07-19	1	0	0	None	0	0	0	0	0	A2 Teufengraben	Autobahn	SO	47,33316	7,8217	522
AUT-13-S	OTR-CH-AUT-013d	2013	2013-09-08	0	0	0	None	0	0	0	0	0	A2 Teufengraben	Autobahn	SO	47,33316	7,8217	522
AUT-13-S	OTR-CH-AUT-013d	2014	2014-08-08	1	0	0	None	0	0	0	0	0	A2 Teufengraben	Autobahn	SO	47,33316	7,8217	522
AUT-13-S	OTR-CH-AUT-013d	2015	2015-08-10	1	0	0	None	0	0	0	0	0	A2 Teufengraben	Autobahn	SO	47,33316	7,8217	522
AUT-13-S	OTR-CH-AUT-013d	2016	2016-08-04	1	0	0	None	0	0	0	0	0	A2 Teufengraben	Autobahn	SO	47,33316	7,8217	522
AUT-13-S	OTR-CH-AUT-013d	2017	2017-08-03	1	114	5	A. japonicus	0	1	0	0	0	A2 Teufengraben	Autobahn	SO	47,33316	7,8217	522
AUT-13-S	OTR-CH-AUT-013d	2018	2018-08-06	1	9	0	Aedes sp.	0	0	0	0	1	A2 Teufengraben	Autobahn	SO	47,33316	7,8217	522
AUT-13-S	OTR-CH-AUT-013d	2013	2013-08-22	1	0	0	None	0	0	0	0	0	A2 Teufengraben	Autobahn	SO	47,33316	7,8217	522
AUT-13-S	OTR-CH-AUT-013d	2014	2014-08-21	1	0	0	None	0	0	0	0	0	A2 Teufengraben	Autobahn	SO	47,33316	7,8217	522
AUT-13-S	OTR-CH-AUT-013d	2015	2015-08-21	1	0	0	None	0	0	0	0	0	A2 Teufengraben	Autobahn	SO	47,33316	7,8217	522
AUT-13-S	OTR-CH-AUT-013d	2016	2016-08-19	1	0	0	None	0	0	0	0	0	A2 Teufengraben	Autobahn	SO	47,33316	7,8217	522
AUT-13-S	OTR-CH-AUT-013d	2017	2017-08-17	0	0	0	None	0	0	0	0	0	A2 Teufengraben	Autobahn	SO	47,33316	7,8217	522
AUT-13-S	OTR-CH-AUT-013d	2018	2018-08-20	1	0	0	None	0	0	0	0	0	A2 Teufengraben	Autobahn	SO	47,33316	7,8217	522
AUT-13-S	OTR-CH-AUT-013d	2013	2013-09-05	1	13	1	Aedes sp.	0	0	0	0	1	A2 Teufengraben	Autobahn	SO	47,33316	7,8217	522
AUT-13-S	OTR-CH-AUT-013d	2014	2014-09-04	0	33	1	A. japonicus	0	1	0	0	0	A2 Teufengraben	Autobahn	SO	47,33316	7,8217	522
AUT-13-S	OTR-CH-AUT-013d	2015	2015-09-04	1	61	1	A. koreicus	0	0	1	0	0	A2 Teufengraben	Autobahn	SO	47,33316	7,8217	522
AUT-13-S	OTR-CH-AUT-013d	2016	2016-09-02	1	0	0	None	0	0	0	0	0	A2 Teufengraben	Autobahn	SO	47,33316	7,8217	522
AUT-13-S	OTR-CH-AUT-013d	2017	2017-08-31	1	0	0	None	0	0	0	0	0	A2 Teufengraben	Autobahn	SO	47,33316	7,8217	522
AUT-13-S	OTR-CH-AUT-013d	2018	2018-08-30	1	89	15	A. japonicus	0	1	0	0	0	A2 Teufengraben	Autobahn	SO	47,33316	7,8217	522
AUT-13-S	OTR-CH-AUT-013d	2013	2013-09-23	1	0	0	None	0	0	0	0	0	A2 Teufengraben	Autobahn	SO	47,33316	7,8217	522
AUT-13-S	OTR-CH-AUT-013d	2014	2014-09-18	0	0	0	None	0	0	0	0	0	A2 Teufengraben	Autobahn	SO	47,33316	7,8217	522
AUT-13-S	OTR-CH-AUT-013d	2015	2015-09-17	1	0	0	None	0	0	0	0	0	A2 Teufengraben	Autobahn	SO	47,33316	7,8217	522
AUT-13-S	OTR-CH-AUT-013d	2016	2016-09-15	1	0	0	None	0	0	0	0	0	A2 Teufengraben	Autobahn	SO	47,33316	7,8217	522
AUT-13-S	OTR-CH-AUT-013d	2017	2017-09-14	1	0	0	None	0	0	0	0	0	A2 Teufengraben	Autobahn	SO	47,33316	7,8217	522
AUT-13-S	OTR-CH-AUT-013d	2018	2018-09-13	1	8	0	Aedes sp.	0	0	0	0	1	A2 Teufengraben	Autobahn	SO	47,33316	7,8217	522
AUT-13-S	OTR-CH-AUT-013e	2013	2013-07-11	1	0	0	None	0	0	0	0	0	A2 Teufengraben	Autobahn	SO	47,33316	7,8217	522
AUT-13-S	OTR-CH-AUT-013e	2014	2014-07-11	1	6	1	A. japonicus	0	1	0	0	0	A2 Teufengraben	Autobahn	SO	47,33316	7,8217	522
AUT-13-S	OTR-CH-AUT-013e	2015	2015-07-09	1	0	0	None	0	0	0	0	0	A2 Teufengraben	Autobahn	SO	47,33316	7,8217	522
AUT-13-S	OTR-CH-AUT-013e	2016	2016-07-08	1	0	0	None	0	0	0	0	0	A2 Teufengraben	Autobahn	SO	47,33316	7,8217	522
AUT-13-S	OTR-CH-AUT-013e	2017	2017-07-06	1	0	0	None	0	0	0	0	0	A2 Teufengraben	Autobahn	SO	47,33316	7,8217	522
AUT-13-S	OTR-CH-AUT-013e	2018	2018-07-05	1	0	0	None	0	0	0	0	0	A2 Teufengraben	Autobahn	SO	47,33316	7,8217	522
AUT-13-S	OTR-CH-AUT-013e	2013	2013-07-25	0	0	0	None	0	0	0	0	0	A2 Teufengraben	Autobahn	SO	47,33316	7,8217	522
AUT-13-S	OTR-CH-AUT-013e	2014	2014-07-27	1	51	1	A. japonicus	0	1	0	0	0	A2 Teufengraben	Autobahn	SO	47,33316	7,8217	522
AUT-13-S	OTR-CH-AUT-013e	2015	2015-07-24	1	114	1	A. japonicus	0	1	0	0	0	A2 Teufengraben	Autobahn	SO	47,33316	7,8217	522
AUT-13-S	OTR-CH-AUT-013e	2016	2016-07-22	1	0	0	None	0	0	0	0	0	A2 Teufengraben	Autobahn	SO	47,33316	7,8217	522
AUT-13-S	OTR-CH-AUT-013e	2017	2017-07-20	1	0	0	None	0	0	0	0	0	A2 Teufengraben	Autobahn	SO	47,33316	7,8217	522
AUT-13-S	OTR-CH-AUT-013e	2018	2018-07-19	1	0	0	None	0	0	0	0	0	A2 Teufengraben	Autobahn	SO	47,33316	7,8217	522
AUT-13-S	OTR-CH-AUT-013e	2013	2013-09-08	1	0	0	None	0	0	0	0	0	A2 Teufengraben	Autobahn	SO	47,33316	7,8217	522
AUT-13-S	OTR-CH-AUT-013e	2014	2014-08-08	1	0	0	None	0	0	0	0	0	A2 Teufengraben	Autobahn	SO	47,33316	7,8217	522
AUT-13-S	OTR-CH-AUT-013e	2015	2015-08-10	1	0	0	None	0	0	0	0	0	A2 Teufengraben	Autobahn	SO	47,33316	7,8217	522
AUT-13-S	OTR-CH-AUT-013e	2016	2016-08-04	1	0	0	None	0	0	0	0	0	A2 Teufengraben	Autobahn	SO	47,33316	7,8217	522
AUT-13-S	OTR-CH-AUT-013e	2017	2017-08-03	1	0	0	None	0	0	0	0	0	A2 Teufengraben	Autobahn	SO	47,33316	7,8217	522
AUT-13-S	OTR-CH-AUT-013e	2018	2018-08-06	1	0	0	None	0	0	0	0	0	A2 Teufengraben	Autobahn	SO	47,33316	7,8217	522
AUT-13-S	OTR-CH-AUT-013e	2013	2013-08-22	1	0	0	None	0	0	0	0	0	A2 Teufengraben	Autobahn	SO	47,33316	7,8217	522
AUT-13-S	OTR-CH-AUT-013e	2014	2014-08-21	1	16	1	A. japonicus	0	1	0	0	0	A2 Teufengraben	Autobahn	SO	47,33316	7,8217	522
AUT-13-S	OTR-CH-AUT-013e	2015	2015-08-21	1	4	1	Aedes sp.	0	0	0	0	1	A2 Teufengraben	Autobahn	SO	47,33316	7,8217	522
AUT-13-S	OTR-CH-AUT-013e	2016	2016-08-19	1	9	0	Aedes sp.	0	0	0	0	1	A2 Teufengraben	Autobahn	SO	47,33316	7,8217	522
AUT-13-S	OTR-CH-AUT-013e	2017	2017-08-17	1	163	7	A. japonicus	0	1	0	0	0	A2 Teufengraben	Autobahn	SO	47,33316	7,8217	522
AUT-13-S	OTR-CH-AUT-013e	2018	2018-08-20	0	0	0	None	0	0	0	0	0	A2 Teufengraben	Autobahn	SO	47,33316	7,8217	522
AUT-13-S	OTR-CH-AUT-013e	2013	2013-09-05	1	0	0	None	0	0	0	0	0	A2 Teufengraben	Autobahn	SO	47,33316	7,8217	522
AUT-13-S	OTR-CH-AUT-013e	2014	2014-09-04	1	17	1	Aedes sp.	0	0	0	0	1	A2 Teufengraben	Autobahn	SO	47,33316	7,8217	522
AUT-13-S	OTR-CH-AUT-013e	2015	2015-09-04	1	3	1	Aedes sp.	0	0	0	0	1	A2 Teufengraben	Autobahn	SO	47,33316	7,8217	522
AUT-13-S	OTR-CH-AUT-013e	2016	2016-09-02	1	0	0	None	0	0	0	0	0	A2 Teufengraben	Autobahn	SO	47,33316	7,8217	522
AUT-13-S	OTR-CH-AUT-013e	2017	2017-08-31	1	5	0	Aedes sp.	0	0	0	0	1	A2 Teufengraben	Autobahn	SO	47,33316	7,8217	522
AUT-13-S	OTR-CH-AUT-013e	2018	2018-08-30	1	1	0	Aedes sp.	0	0	0	0	1	A2 Teufengraben	Autobahn	SO	47,33316	7,8217	522
AUT-13-S	OTR-CH-AUT-013e	2013	2013-09-23	1	0	0	None	0	0	0	0	0	A2 Teufengraben	Autobahn	SO	47,33316	7,8217	522
AUT-13-S	OTR-CH-AUT-013e	2014	2014-09-18	1	0	0	None	0	0	0	0	0	A2 Teufengraben	Autobahn	SO	47,33316	7,8217	522
AUT-13-S	OTR-CH-AUT-013e	2015	2015-09-17	1	0	0	None	0	0	0	0	0	A2 Teufengraben	Autobahn	SO	47,33316	7,8217	522
AUT-13-S	OTR-CH-AUT-013e	2016	2016-09-15	1	12	0	Aedes sp.	0	0	0	0	1	A2 Teufengraben	Autobahn	SO	47,33316	7,8217	522
AUT-13-S	OTR-CH-AUT-013e	2017	2017-09-14	1	38	8	A. japonicus	0	1	0	0	0	A2 Teufengraben	Autobahn	SO	47,33316	7,8217	522
AUT-13-S	OTR-CH-AUT-013e	2018	2018-09-13	1	0	0	None	0	0	0	0	0	A2 Teufengraben	Autobahn	SO	47,33316	7,8217	522
AUT-13-S	OTR-CH-AUT-013f	2013	2013-07-11	0	0	0	None	0	0	0	0	0	A2 Teufengraben	Autobahn	SO	47,33316	7,8217	522
AUT-13-S	OTR-CH-AUT-013f	2014	2014-07-11	1	0	0	None	0	0	0	0	0	A2 Teufengraben	Autobahn	SO	47,33316	7,8217	522
AUT-13-S	OTR-CH-AUT-013f	2015	2015-07-09	1	16	0	Aedes sp.	0	0	0	0	1	A2 Teufengraben	Autobahn	SO	47,33316	7,8217	522
AUT-13-S	OTR-CH-AUT-013f	2016	2016-07-08	1	9	4	A. japonicus	0	1	0	0	0	A2 Teufengraben	Autobahn	SO	47,33316	7,8217	522
AUT-13-S	OTR-CH-AUT-013f	2017	2017-07-06	0	0	0	None	0	0	0	0	0	A2 Teufengraben	Autobahn	SO	47,33316	7,8217	522
AUT-13-S	OTR-CH-AUT-013f	2018	2018-07-05	1	51	2	A. japonicus	0	1	0	0	0	A2 Teufengraben	Autobahn	SO	47,33316	7,8217	522
AUT-13-S	OTR-CH-AUT-013f	2013	2013-07-25	1	2	1	Aedes sp.	0	0	0	0	1	A2 Teufengraben	Autobahn	SO	47,33316	7,8217	522
AUT-13-S	OTR-CH-AUT-013f	2014	2014-07-27	1	0	0	None	0	0	0	0	0	A2 Teufengraben	Autobahn	SO	47,33316	7,8217	522
AUT-13-S	OTR-CH-AUT-013f	2015	2015-07-24	1	223	1	A. japonicus	0	1	0	0	0	A2 Teufengraben	Autobahn	SO	47,33316	7,8217	522
AUT-13-S	OTR-CH-AUT-013f	2016	2016-07-22	1	63	8	A. japonicus	0	1	0	0	0	A2 Teufengraben	Autobahn	SO	47,33316	7,8217	522
AUT-13-S	OTR-CH-AUT-013f	2017	2017-07-20	1	19	4	A. japonicus	0	1	0	0	0	A2 Teufengraben	Autobahn	SO	47,33316	7,8217	522
AUT-13-S	OTR-CH-AUT-013f	2018	2018-07-19	0	0	0	None	0	0	0	0	0	A2 Teufengraben	Autobahn	SO	47,33316	7,8217	522
AUT-13-S	OTR-CH-AUT-013f	2013	2013-09-08	1	44	1	A. japonicus	0	1	0	0	0	A2 Teufengraben	Autobahn	SO	47,33316	7,8217	522
AUT-13-S	OTR-CH-AUT-013f	2014	2014-08-08	1	43	1	A. japonicus	0	1	0	0	0	A2 Teufengraben	Autobahn	SO	47,33316	7,8217	522
AUT-13-S	OTR-CH-AUT-013f	2015	2015-08-10	1	0	0	None	0	0	0	0	0	A2 Teufengraben	Autobahn	SO	47,33316	7,8217	522
AUT-13-S	OTR-CH-AUT-013f	2016	2016-08-04	1	52	7	A. japonicus	0	1	0	0	0	A2 Teufengraben	Autobahn	SO	47,33316	7,8217	522
AUT-13-S	OTR-CH-AUT-013f	2017	2017-08-03	1	49	5	A. japonicus	0	1	0	0	0	A2 Teufengraben	Autobahn	SO	47,33316	7,8217	522
AUT-13-S	OTR-CH-AUT-013f	2018	2018-08-06	1	42	9	A. japonicus	0	1	0	0	0	A2 Teufengraben	Autobahn	SO	47,33316	7,8217	522
AUT-13-S	OTR-CH-AUT-013f	2013	2013-08-22	1	0	0	None	0	0	0	0	0	A2 Teufengraben	Autobahn	SO	47,33316	7,8217	522
AUT-13-S	OTR-CH-AUT-013f	2014	2014-08-21	1	0	0	None	0	0	0	0	0	A2 Teufengraben	Autobahn	SO	47,33316	7,8217	522
AUT-13-S	OTR-CH-AUT-013f	2015	2015-08-21	0	0	0	None	0	0	0	0	0	A2 Teufengraben	Autobahn	SO	47,33316	7,8217	522
AUT-13-S	OTR-CH-AUT-013f	2016	2016-08-19	1	0	0	None	0	0	0	0	0	A2 Teufengraben	Autobahn	SO	47,33316	7,8217	522
AUT-13-S	OTR-CH-AUT-013f	2017	2017-08-17	1	7	1	A. japonicus	0	1	0	0	0	A2 Teufengraben	Autobahn	SO	47,33316	7,8217	522
AUT-13-S	OTR-CH-AUT-013f	2018	2018-08-20	1	0	0	None	0	0	0	0	0	A2 Teufengraben	Autobahn	SO	47,33316	7,8217	522
AUT-13-S	OTR-CH-AUT-013f	2013	2013-09-05	1	0	0	None	0	0	0	0	0	A2 Teufengraben	Autobahn	SO	47,33316	7,8217	522
AUT-13-S	OTR-CH-AUT-013f	2014	2014-09-04	1	0	0	None	0	0	0	0	0	A2 Teufengraben	Autobahn	SO	47,33316	7,8217	522
AUT-13-S	OTR-CH-AUT-013f	2015	2015-09-04	1	0	0	None	0	0	0	0	0	A2 Teufengraben	Autobahn	SO	47,33316	7,8217	522
AUT-13-S	OTR-CH-AUT-013f	2016	2016-09-02	1	19	1	Aedes sp.	0	0	0	0	1	A2 Teufengraben	Autobahn	SO	47,33316	7,8217	522
AUT-13-S	OTR-CH-AUT-013f	2017	2017-08-31	1	62	0	Aedes sp.	0	0	0	0	1	A2 Teufengraben	Autobahn	SO	47,33316	7,8217	522
AUT-13-S	OTR-CH-AUT-013f	2018	2018-08-30	1	0	0	None	0	0	0	0	0	A2 Teufengraben	Autobahn	SO	47,33316	7,8217	522
AUT-13-S	OTR-CH-AUT-013f	2013	2013-09-23	1	4	1	Aedes sp.	0	0	0	0	1	A2 Teufengraben	Autobahn	SO	47,33316	7,8217	522
AUT-13-S	OTR-CH-AUT-013f	2014	2014-09-18	1	21	1	A. japonicus	0	1	0	0	0	A2 Teufengraben	Autobahn	SO	47,33316	7,8217	522
AUT-13-S	OTR-CH-AUT-013f	2015	2015-09-17	1	0	0	None	0	0	0	0	0	A2 Teufengraben	Autobahn	SO	47,33316	7,8217	522
AUT-13-S	OTR-CH-AUT-013f	2016	2016-09-15	1	0	0	None	0	0	0	0	0	A2 Teufengraben	Autobahn	SO	47,33316	7,8217	522
AUT-13-S	OTR-CH-AUT-013f	2017	2017-09-14	1	3	3	A. japonicus	0	1	0	0	0	A2 Teufengraben	Autobahn	SO	47,33316	7,8217	522
AUT-13-S	OTR-CH-AUT-013f	2018	2018-09-13	1	0	0	None	0	0	0	0	0	A2 Teufengraben	Autobahn	SO	47,33316	7,8217	522
AUT-14-N	OTR-CH-AUT-014a	2013	2013-07-11	1	0	0	None	0	0	0	0	0	A2 Pratteln - Nord	Autobahn	BL	47,52759	7,70125	273
AUT-14-N	OTR-CH-AUT-014a	2014	2014-07-10	1	0	0	None	0	0	0	0	0	A2 Pratteln - Nord	Autobahn	BL	47,52759	7,70125	273
AUT-14-N	OTR-CH-AUT-014a	2015	2015-07-09	1	0	0	None	0	0	0	0	0	A2 Pratteln - Nord	Autobahn	BL	47,52759	7,70125	273
AUT-14-N	OTR-CH-AUT-014a	2016	2016-07-07	0	0	0	None	0	0	0	0	0	A2 Pratteln - Nord	Autobahn	BL	47,52759	7,70125	273
AUT-14-N	OTR-CH-AUT-014a	2017	2017-07-06	1	0	0	None	0	0	0	0	0	A2 Pratteln - Nord	Autobahn	BL	47,52759	7,70125	273
AUT-14-N	OTR-CH-AUT-014a	2018	2018-07-05	1	0	0	None	0	0	0	0	0	A2 Pratteln - Nord	Autobahn	BL	47,52759	7,70125	273
AUT-14-N	OTR-CH-AUT-014a	2013	2013-07-25	1	0	0	None	0	0	0	0	0	A2 Pratteln - Nord	Autobahn	BL	47,52759	7,70125	273
AUT-14-N	OTR-CH-AUT-014a	2014	2014-07-25	1	0	0	None	0	0	0	0	0	A2 Pratteln - Nord	Autobahn	BL	47,52759	7,70125	273
AUT-14-N	OTR-CH-AUT-014a	2015	2015-07-23	1	0	0	None	0	0	0	0	0	A2 Pratteln - Nord	Autobahn	BL	47,52759	7,70125	273
AUT-14-N	OTR-CH-AUT-014a	2016	2016-07-21	1	0	0	None	0	0	0	0	0	A2 Pratteln - Nord	Autobahn	BL	47,52759	7,70125	273
AUT-14-N	OTR-CH-AUT-014a	2017	2017-07-20	1	0	0	None	0	0	0	0	0	A2 Pratteln - Nord	Autobahn	BL	47,52759	7,70125	273
AUT-14-N	OTR-CH-AUT-014a	2018	2018-07-19	1	0	0	None	0	0	0	0	0	A2 Pratteln - Nord	Autobahn	BL	47,52759	7,70125	273
AUT-14-N	OTR-CH-AUT-014a	2013	2013-09-08	1	0	0	None	0	0	0	0	0	A2 Pratteln - Nord	Autobahn	BL	47,52759	7,70125	273
AUT-14-N	OTR-CH-AUT-014a	2014	2014-08-08	1	0	0	None	0	0	0	0	0	A2 Pratteln - Nord	Autobahn	BL	47,52759	7,70125	273
AUT-14-N	OTR-CH-AUT-014a	2015	2015-08-10	1	0	0	None	0	0	0	0	0	A2 Pratteln - Nord	Autobahn	BL	47,52759	7,70125	273
AUT-14-N	OTR-CH-AUT-014a	2016	2016-08-04	1	0	0	None	0	0	0	0	0	A2 Pratteln - Nord	Autobahn	BL	47,52759	7,70125	273
AUT-14-N	OTR-CH-AUT-014a	2017	2017-08-03	1	0	0	None	0	0	0	0	0	A2 Pratteln - Nord	Autobahn	BL	47,52759	7,70125	273
AUT-14-N	OTR-CH-AUT-014a	2018	2018-08-06	1	0	0	None	0	0	0	0	0	A2 Pratteln - Nord	Autobahn	BL	47,52759	7,70125	273
AUT-14-N	OTR-CH-AUT-014a	2013	2013-08-22	1	0	0	None	0	0	0	0	0	A2 Pratteln - Nord	Autobahn	BL	47,52759	7,70125	273
AUT-14-N	OTR-CH-AUT-014a	2014	2014-08-21	1	0	0	None	0	0	0	0	0	A2 Pratteln - Nord	Autobahn	BL	47,52759	7,70125	273
AUT-14-N	OTR-CH-AUT-014a	2015	2015-08-20	1	70	1	A. albopictus	1	0	0	0	0	A2 Pratteln - Nord	Autobahn	BL	47,52759	7,70125	273
AUT-14-N	OTR-CH-AUT-014a	2016	2016-08-18	1	0	0	None	0	0	0	0	0	A2 Pratteln - Nord	Autobahn	BL	47,52759	7,70125	273
AUT-14-N	OTR-CH-AUT-014a	2017	2017-08-17	1	0	0	None	0	0	0	0	0	A2 Pratteln - Nord	Autobahn	BL	47,52759	7,70125	273
AUT-14-N	OTR-CH-AUT-014a	2018	2018-08-20	0	0	0	None	0	0	0	0	0	A2 Pratteln - Nord	Autobahn	BL	47,52759	7,70125	273
AUT-14-N	OTR-CH-AUT-014a	2013	2013-09-05	1	0	0	None	0	0	0	0	0	A2 Pratteln - Nord	Autobahn	BL	47,52759	7,70125	273
AUT-14-N	OTR-CH-AUT-014a	2014	2014-09-04	1	0	0	None	0	0	0	0	0	A2 Pratteln - Nord	Autobahn	BL	47,52759	7,70125	273
AUT-14-N	OTR-CH-AUT-014a	2015	2015-09-03	1	0	0	None	0	0	0	0	0	A2 Pratteln - Nord	Autobahn	BL	47,52759	7,70125	273
AUT-14-N	OTR-CH-AUT-014a	2016	2016-09-01	1	0	0	None	0	0	0	0	0	A2 Pratteln - Nord	Autobahn	BL	47,52759	7,70125	273
AUT-14-N	OTR-CH-AUT-014a	2017	2017-08-31	1	0	0	None	0	0	0	0	0	A2 Pratteln - Nord	Autobahn	BL	47,52759	7,70125	273
AUT-14-N	OTR-CH-AUT-014a	2018	2018-08-30	1	0	0	None	0	0	0	0	0	A2 Pratteln - Nord	Autobahn	BL	47,52759	7,70125	273
AUT-14-N	OTR-CH-AUT-014a	2013	2013-09-23	1	0	0	None	0	0	0	0	0	A2 Pratteln - Nord	Autobahn	BL	47,52759	7,70125	273
AUT-14-N	OTR-CH-AUT-014a	2014	2014-09-18	1	0	0	None	0	0	0	0	0	A2 Pratteln - Nord	Autobahn	BL	47,52759	7,70125	273
AUT-14-N	OTR-CH-AUT-014a	2015	2015-09-16	0	0	0	None	0	0	0	0	0	A2 Pratteln - Nord	Autobahn	BL	47,52759	7,70125	273
AUT-14-N	OTR-CH-AUT-014a	2016	2016-09-15	1	0	0	None	0	0	0	0	0	A2 Pratteln - Nord	Autobahn	BL	47,52759	7,70125	273
AUT-14-N	OTR-CH-AUT-014a	2017	2017-09-14	1	0	0	None	0	0	0	0	0	A2 Pratteln - Nord	Autobahn	BL	47,52759	7,70125	273
AUT-14-N	OTR-CH-AUT-014a	2018	2018-09-13	0	0	0	None	0	0	0	0	0	A2 Pratteln - Nord	Autobahn	BL	47,52759	7,70125	273
AUT-14-N	OTR-CH-AUT-014b	2013	2013-07-11	1	0	0	None	0	0	0	0	0	A2 Pratteln - Nord	Autobahn	BL	47,52759	7,70125	273
AUT-14-N	OTR-CH-AUT-014b	2014	2014-07-10	1	0	0	None	0	0	0	0	0	A2 Pratteln - Nord	Autobahn	BL	47,52759	7,70125	273
AUT-14-N	OTR-CH-AUT-014b	2015	2015-07-09	1	0	0	None	0	0	0	0	0	A2 Pratteln - Nord	Autobahn	BL	47,52759	7,70125	273
AUT-14-N	OTR-CH-AUT-014b	2016	2016-07-07	1	0	0	None	0	0	0	0	0	A2 Pratteln - Nord	Autobahn	BL	47,52759	7,70125	273
AUT-14-N	OTR-CH-AUT-014b	2017	2017-07-06	1	0	0	None	0	0	0	0	0	A2 Pratteln - Nord	Autobahn	BL	47,52759	7,70125	273
AUT-14-N	OTR-CH-AUT-014b	2018	2018-07-05	1	0	0	None	0	0	0	0	0	A2 Pratteln - Nord	Autobahn	BL	47,52759	7,70125	273
AUT-14-N	OTR-CH-AUT-014b	2013	2013-07-25	1	0	0	None	0	0	0	0	0	A2 Pratteln - Nord	Autobahn	BL	47,52759	7,70125	273
AUT-14-N	OTR-CH-AUT-014b	2014	2014-07-25	1	0	0	None	0	0	0	0	0	A2 Pratteln - Nord	Autobahn	BL	47,52759	7,70125	273
AUT-14-N	OTR-CH-AUT-014b	2015	2015-07-23	1	0	0	None	0	0	0	0	0	A2 Pratteln - Nord	Autobahn	BL	47,52759	7,70125	273
AUT-14-N	OTR-CH-AUT-014b	2016	2016-07-21	1	0	0	None	0	0	0	0	0	A2 Pratteln - Nord	Autobahn	BL	47,52759	7,70125	273
AUT-14-N	OTR-CH-AUT-014b	2017	2017-07-20	1	0	0	None	0	0	0	0	0	A2 Pratteln - Nord	Autobahn	BL	47,52759	7,70125	273
AUT-14-N	OTR-CH-AUT-014b	2018	2018-07-19	1	0	0	None	0	0	0	0	0	A2 Pratteln - Nord	Autobahn	BL	47,52759	7,70125	273
AUT-14-N	OTR-CH-AUT-014b	2013	2013-09-08	1	0	0	None	0	0	0	0	0	A2 Pratteln - Nord	Autobahn	BL	47,52759	7,70125	273
AUT-14-N	OTR-CH-AUT-014b	2014	2014-08-08	1	0	0	None	0	0	0	0	0	A2 Pratteln - Nord	Autobahn	BL	47,52759	7,70125	273
AUT-14-N	OTR-CH-AUT-014b	2015	2015-08-10	1	0	0	None	0	0	0	0	0	A2 Pratteln - Nord	Autobahn	BL	47,52759	7,70125	273
AUT-14-N	OTR-CH-AUT-014b	2016	2016-08-04	1	0	0	None	0	0	0	0	0	A2 Pratteln - Nord	Autobahn	BL	47,52759	7,70125	273
AUT-14-N	OTR-CH-AUT-014b	2017	2017-08-03	1	0	0	None	0	0	0	0	0	A2 Pratteln - Nord	Autobahn	BL	47,52759	7,70125	273
AUT-14-N	OTR-CH-AUT-014b	2018	2018-08-06	1	0	0	None	0	0	0	0	0	A2 Pratteln - Nord	Autobahn	BL	47,52759	7,70125	273
AUT-14-N	OTR-CH-AUT-014b	2013	2013-08-22	1	0	0	None	0	0	0	0	0	A2 Pratteln - Nord	Autobahn	BL	47,52759	7,70125	273
AUT-14-N	OTR-CH-AUT-014b	2014	2014-08-21	1	0	0	None	0	0	0	0	0	A2 Pratteln - Nord	Autobahn	BL	47,52759	7,70125	273
AUT-14-N	OTR-CH-AUT-014b	2015	2015-08-20	1	0	0	None	0	0	0	0	0	A2 Pratteln - Nord	Autobahn	BL	47,52759	7,70125	273
AUT-14-N	OTR-CH-AUT-014b	2016	2016-08-18	1	0	0	None	0	0	0	0	0	A2 Pratteln - Nord	Autobahn	BL	47,52759	7,70125	273
AUT-14-N	OTR-CH-AUT-014b	2017	2017-08-17	1	0	0	None	0	0	0	0	0	A2 Pratteln - Nord	Autobahn	BL	47,52759	7,70125	273
AUT-14-N	OTR-CH-AUT-014b	2018	2018-08-20	1	0	0	None	0	0	0	0	0	A2 Pratteln - Nord	Autobahn	BL	47,52759	7,70125	273
AUT-14-N	OTR-CH-AUT-014b	2013	2013-09-05	1	0	0	None	0	0	0	0	0	A2 Pratteln - Nord	Autobahn	BL	47,52759	7,70125	273
AUT-14-N	OTR-CH-AUT-014b	2014	2014-09-04	1	0	0	None	0	0	0	0	0	A2 Pratteln - Nord	Autobahn	BL	47,52759	7,70125	273
AUT-14-N	OTR-CH-AUT-014b	2015	2015-09-03	1	0	0	None	0	0	0	0	0	A2 Pratteln - Nord	Autobahn	BL	47,52759	7,70125	273
AUT-14-N	OTR-CH-AUT-014b	2016	2016-09-01	1	0	0	None	0	0	0	0	0	A2 Pratteln - Nord	Autobahn	BL	47,52759	7,70125	273
AUT-14-N	OTR-CH-AUT-014b	2017	2017-08-31	1	0	0	None	0	0	0	0	0	A2 Pratteln - Nord	Autobahn	BL	47,52759	7,70125	273
AUT-14-N	OTR-CH-AUT-014b	2018	2018-08-30	1	0	0	None	0	0	0	0	0	A2 Pratteln - Nord	Autobahn	BL	47,52759	7,70125	273
AUT-14-N	OTR-CH-AUT-014b	2013	2013-09-23	0	0	0	None	0	0	0	0	0	A2 Pratteln - Nord	Autobahn	BL	47,52759	7,70125	273
AUT-14-N	OTR-CH-AUT-014b	2014	2014-09-18	1	0	0	None	0	0	0	0	0	A2 Pratteln - Nord	Autobahn	BL	47,52759	7,70125	273
AUT-14-N	OTR-CH-AUT-014b	2015	2015-09-16	1	0	0	None	0	0	0	0	0	A2 Pratteln - Nord	Autobahn	BL	47,52759	7,70125	273
AUT-14-N	OTR-CH-AUT-014b	2016	2016-09-15	1	0	0	None	0	0	0	0	0	A2 Pratteln - Nord	Autobahn	BL	47,52759	7,70125	273
AUT-14-N	OTR-CH-AUT-014b	2017	2017-09-14	1	0	0	None	0	0	0	0	0	A2 Pratteln - Nord	Autobahn	BL	47,52759	7,70125	273
AUT-14-N	OTR-CH-AUT-014b	2018	2018-09-13	1	0	0	None	0	0	0	0	0	A2 Pratteln - Nord	Autobahn	BL	47,52759	7,70125	273
AUT-14-N	OTR-CH-AUT-014c	2013	2013-07-11	1	0	0	None	0	0	0	0	0	A2 Pratteln - Nord	Autobahn	BL	47,52759	7,70125	273
AUT-14-N	OTR-CH-AUT-014c	2014	2014-07-10	1	0	0	None	0	0	0	0	0	A2 Pratteln - Nord	Autobahn	BL	47,52759	7,70125	273
AUT-14-N	OTR-CH-AUT-014c	2015	2015-07-09	1	0	0	None	0	0	0	0	0	A2 Pratteln - Nord	Autobahn	BL	47,52759	7,70125	273
AUT-14-N	OTR-CH-AUT-014c	2016	2016-07-07	1	0	0	None	0	0	0	0	0	A2 Pratteln - Nord	Autobahn	BL	47,52759	7,70125	273
AUT-14-N	OTR-CH-AUT-014c	2017	2017-07-06	1	0	0	None	0	0	0	0	0	A2 Pratteln - Nord	Autobahn	BL	47,52759	7,70125	273
AUT-14-N	OTR-CH-AUT-014c	2018	2018-07-05	1	0	0	None	0	0	0	0	0	A2 Pratteln - Nord	Autobahn	BL	47,52759	7,70125	273
AUT-14-N	OTR-CH-AUT-014c	2013	2013-07-25	0	0	0	None	0	0	0	0	0	A2 Pratteln - Nord	Autobahn	BL	47,52759	7,70125	273
AUT-14-N	OTR-CH-AUT-014c	2014	2014-07-25	1	0	0	None	0	0	0	0	0	A2 Pratteln - Nord	Autobahn	BL	47,52759	7,70125	273
AUT-14-N	OTR-CH-AUT-014c	2015	2015-07-23	1	0	0	None	0	0	0	0	0	A2 Pratteln - Nord	Autobahn	BL	47,52759	7,70125	273
AUT-14-N	OTR-CH-AUT-014c	2016	2016-07-21	1	0	0	None	0	0	0	0	0	A2 Pratteln - Nord	Autobahn	BL	47,52759	7,70125	273
AUT-14-N	OTR-CH-AUT-014c	2017	2017-07-20	1	0	0	None	0	0	0	0	0	A2 Pratteln - Nord	Autobahn	BL	47,52759	7,70125	273
AUT-14-N	OTR-CH-AUT-014c	2018	2018-07-19	1	0	0	None	0	0	0	0	0	A2 Pratteln - Nord	Autobahn	BL	47,52759	7,70125	273
AUT-14-N	OTR-CH-AUT-014c	2013	2013-09-08	1	0	0	None	0	0	0	0	0	A2 Pratteln - Nord	Autobahn	BL	47,52759	7,70125	273
AUT-14-N	OTR-CH-AUT-014c	2014	2014-08-08	1	0	0	None	0	0	0	0	0	A2 Pratteln - Nord	Autobahn	BL	47,52759	7,70125	273
AUT-14-N	OTR-CH-AUT-014c	2015	2015-08-10	1	0	0	None	0	0	0	0	0	A2 Pratteln - Nord	Autobahn	BL	47,52759	7,70125	273
AUT-14-N	OTR-CH-AUT-014c	2016	2016-08-04	1	1	0	Aedes sp.	0	0	0	0	1	A2 Pratteln - Nord	Autobahn	BL	47,52759	7,70125	273
AUT-14-N	OTR-CH-AUT-014c	2017	2017-08-03	1	0	0	None	0	0	0	0	0	A2 Pratteln - Nord	Autobahn	BL	47,52759	7,70125	273
AUT-14-N	OTR-CH-AUT-014c	2018	2018-08-06	1	37	3	A. albopictus	1	0	0	0	0	A2 Pratteln - Nord	Autobahn	BL	47,52759	7,70125	273
AUT-14-N	OTR-CH-AUT-014c	2013	2013-08-22	1	0	0	None	0	0	0	0	0	A2 Pratteln - Nord	Autobahn	BL	47,52759	7,70125	273
AUT-14-N	OTR-CH-AUT-014c	2014	2014-08-21	1	0	0	None	0	0	0	0	0	A2 Pratteln - Nord	Autobahn	BL	47,52759	7,70125	273
AUT-14-N	OTR-CH-AUT-014c	2015	2015-08-20	1	0	0	None	0	0	0	0	0	A2 Pratteln - Nord	Autobahn	BL	47,52759	7,70125	273
AUT-14-N	OTR-CH-AUT-014c	2016	2016-08-18	1	22	1	Aedes sp.	0	0	0	0	1	A2 Pratteln - Nord	Autobahn	BL	47,52759	7,70125	273
AUT-14-N	OTR-CH-AUT-014c	2017	2017-08-17	1	0	0	None	0	0	0	0	0	A2 Pratteln - Nord	Autobahn	BL	47,52759	7,70125	273
AUT-14-N	OTR-CH-AUT-014c	2018	2018-08-20	1	26	9	A. albopictus	1	0	0	0	0	A2 Pratteln - Nord	Autobahn	BL	47,52759	7,70125	273
AUT-14-N	OTR-CH-AUT-014c	2013	2013-09-05	0	0	0	None	0	0	0	0	0	A2 Pratteln - Nord	Autobahn	BL	47,52759	7,70125	273
AUT-14-N	OTR-CH-AUT-014c	2014	2014-09-04	1	0	0	None	0	0	0	0	0	A2 Pratteln - Nord	Autobahn	BL	47,52759	7,70125	273
AUT-14-N	OTR-CH-AUT-014c	2015	2015-09-03	1	39	1	A. albopictus	1	0	0	0	0	A2 Pratteln - Nord	Autobahn	BL	47,52759	7,70125	273
AUT-14-N	OTR-CH-AUT-014c	2016	2016-09-01	1	0	0	None	0	0	0	0	0	A2 Pratteln - Nord	Autobahn	BL	47,52759	7,70125	273
AUT-14-N	OTR-CH-AUT-014c	2017	2017-08-31	1	0	0	None	0	0	0	0	0	A2 Pratteln - Nord	Autobahn	BL	47,52759	7,70125	273
AUT-14-N	OTR-CH-AUT-014c	2018	2018-08-30	1	0	0	None	0	0	0	0	0	A2 Pratteln - Nord	Autobahn	BL	47,52759	7,70125	273
AUT-14-N	OTR-CH-AUT-014c	2013	2013-09-23	0	0	0	None	0	0	0	0	0	A2 Pratteln - Nord	Autobahn	BL	47,52759	7,70125	273
AUT-14-N	OTR-CH-AUT-014c	2014	2014-09-18	0	0	0	None	0	0	0	0	0	A2 Pratteln - Nord	Autobahn	BL	47,52759	7,70125	273
AUT-14-N	OTR-CH-AUT-014c	2015	2015-09-16	1	5	0	Aedes sp.	0	0	0	0	1	A2 Pratteln - Nord	Autobahn	BL	47,52759	7,70125	273
AUT-14-N	OTR-CH-AUT-014c	2016	2016-09-15	1	0	0	None	0	0	0	0	0	A2 Pratteln - Nord	Autobahn	BL	47,52759	7,70125	273
AUT-14-N	OTR-CH-AUT-014c	2017	2017-09-14	1	0	0	None	0	0	0	0	0	A2 Pratteln - Nord	Autobahn	BL	47,52759	7,70125	273
AUT-14-N	OTR-CH-AUT-014c	2018	2018-09-13	1	0	0	None	0	0	0	0	0	A2 Pratteln - Nord	Autobahn	BL	47,52759	7,70125	273
AUT-14-S	OTR-CH-AUT-014d	2013	2013-07-11	1	0	0	None	0	0	0	0	0	A2 Pratteln - Sued	Autobahn	BL	47,5271	7,70055	272
AUT-14-S	OTR-CH-AUT-014d	2014	2014-07-11	1	0	0	None	0	0	0	0	0	A2 Pratteln - Sued	Autobahn	BL	47,5271	7,70055	272
AUT-14-S	OTR-CH-AUT-014d	2015	2015-07-09	0	0	0	None	0	0	0	0	0	A2 Pratteln - Sued	Autobahn	BL	47,5271	7,70055	272
AUT-14-S	OTR-CH-AUT-014d	2016	2016-07-07	1	0	0	None	0	0	0	0	0	A2 Pratteln - Sued	Autobahn	BL	47,5271	7,70055	272
AUT-14-S	OTR-CH-AUT-014d	2017	2017-07-06	1	0	0	None	0	0	0	0	0	A2 Pratteln - Sued	Autobahn	BL	47,5271	7,70055	272
AUT-14-S	OTR-CH-AUT-014d	2018	2018-07-05	1	0	0	None	0	0	0	0	0	A2 Pratteln - Sued	Autobahn	BL	47,5271	7,70055	272
AUT-14-S	OTR-CH-AUT-014d	2013	2013-07-25	1	0	0	None	0	0	0	0	0	A2 Pratteln - Sued	Autobahn	BL	47,5271	7,70055	272
AUT-14-S	OTR-CH-AUT-014d	2014	2014-07-27	1	0	0	None	0	0	0	0	0	A2 Pratteln - Sued	Autobahn	BL	47,5271	7,70055	272
AUT-14-S	OTR-CH-AUT-014d	2015	2015-07-23	1	0	0	None	0	0	0	0	0	A2 Pratteln - Sued	Autobahn	BL	47,5271	7,70055	272
AUT-14-S	OTR-CH-AUT-014d	2016	2016-07-22	1	0	0	None	0	0	0	0	0	A2 Pratteln - Sued	Autobahn	BL	47,5271	7,70055	272
AUT-14-S	OTR-CH-AUT-014d	2017	2017-07-20	1	0	0	None	0	0	0	0	0	A2 Pratteln - Sued	Autobahn	BL	47,5271	7,70055	272
AUT-14-S	OTR-CH-AUT-014d	2018	2018-07-19	1	0	0	None	0	0	0	0	0	A2 Pratteln - Sued	Autobahn	BL	47,5271	7,70055	272
AUT-14-S	OTR-CH-AUT-014d	2013	2013-09-08	1	0	0	None	0	0	0	0	0	A2 Pratteln - Sued	Autobahn	BL	47,5271	7,70055	272
AUT-14-S	OTR-CH-AUT-014d	2014	2014-08-08	1	0	0	None	0	0	0	0	0	A2 Pratteln - Sued	Autobahn	BL	47,5271	7,70055	272
AUT-14-S	OTR-CH-AUT-014d	2015	2015-08-10	1	0	0	None	0	0	0	0	0	A2 Pratteln - Sued	Autobahn	BL	47,5271	7,70055	272
AUT-14-S	OTR-CH-AUT-014d	2016	2016-08-04	1	0	0	None	0	0	0	0	0	A2 Pratteln - Sued	Autobahn	BL	47,5271	7,70055	272
AUT-14-S	OTR-CH-AUT-014d	2017	2017-08-03	1	0	0	None	0	0	0	0	0	A2 Pratteln - Sued	Autobahn	BL	47,5271	7,70055	272
AUT-14-S	OTR-CH-AUT-014d	2018	2018-08-06	1	0	0	None	0	0	0	0	0	A2 Pratteln - Sued	Autobahn	BL	47,5271	7,70055	272
AUT-14-S	OTR-CH-AUT-014d	2013	2013-08-22	1	0	0	None	0	0	0	0	0	A2 Pratteln - Sued	Autobahn	BL	47,5271	7,70055	272
AUT-14-S	OTR-CH-AUT-014d	2014	2014-08-21	1	3	0	Aedes sp.	0	0	0	0	1	A2 Pratteln - Sued	Autobahn	BL	47,5271	7,70055	272
AUT-14-S	OTR-CH-AUT-014d	2015	2015-08-20	1	3	1	Aedes sp.	0	0	0	0	1	A2 Pratteln - Sued	Autobahn	BL	47,5271	7,70055	272
AUT-14-S	OTR-CH-AUT-014d	2016	2016-08-19	1	0	0	None	0	0	0	0	0	A2 Pratteln - Sued	Autobahn	BL	47,5271	7,70055	272
AUT-14-S	OTR-CH-AUT-014d	2017	2017-08-17	1	0	0	None	0	0	0	0	0	A2 Pratteln - Sued	Autobahn	BL	47,5271	7,70055	272
AUT-14-S	OTR-CH-AUT-014d	2018	2018-08-20	1	0	0	None	0	0	0	0	0	A2 Pratteln - Sued	Autobahn	BL	47,5271	7,70055	272
AUT-14-S	OTR-CH-AUT-014d	2013	2013-09-05	1	0	0	None	0	0	0	0	0	A2 Pratteln - Sued	Autobahn	BL	47,5271	7,70055	272
AUT-14-S	OTR-CH-AUT-014d	2014	2014-09-04	1	0	0	None	0	0	0	0	0	A2 Pratteln - Sued	Autobahn	BL	47,5271	7,70055	272
AUT-14-S	OTR-CH-AUT-014d	2015	2015-09-03	1	0	0	None	0	0	0	0	0	A2 Pratteln - Sued	Autobahn	BL	47,5271	7,70055	272
AUT-14-S	OTR-CH-AUT-014d	2016	2016-09-02	1	0	0	None	0	0	0	0	0	A2 Pratteln - Sued	Autobahn	BL	47,5271	7,70055	272
AUT-14-S	OTR-CH-AUT-014d	2017	2017-08-31	1	0	0	None	0	0	0	0	0	A2 Pratteln - Sued	Autobahn	BL	47,5271	7,70055	272
AUT-14-S	OTR-CH-AUT-014d	2018	2018-08-30	1	0	0	None	0	0	0	0	0	A2 Pratteln - Sued	Autobahn	BL	47,5271	7,70055	272
AUT-14-S	OTR-CH-AUT-014d	2013	2013-09-23	1	0	0	None	0	0	0	0	0	A2 Pratteln - Sued	Autobahn	BL	47,5271	7,70055	272
AUT-14-S	OTR-CH-AUT-014d	2014	2014-09-18	1	0	0	None	0	0	0	0	0	A2 Pratteln - Sued	Autobahn	BL	47,5271	7,70055	272
AUT-14-S	OTR-CH-AUT-014d	2015	2015-09-16	1	0	0	None	0	0	0	0	0	A2 Pratteln - Sued	Autobahn	BL	47,5271	7,70055	272
AUT-14-S	OTR-CH-AUT-014d	2016	2016-09-15	1	0	0	None	0	0	0	0	0	A2 Pratteln - Sued	Autobahn	BL	47,5271	7,70055	272
AUT-14-S	OTR-CH-AUT-014d	2017	2017-09-14	1	0	0	None	0	0	0	0	0	A2 Pratteln - Sued	Autobahn	BL	47,5271	7,70055	272
AUT-14-S	OTR-CH-AUT-014d	2018	2018-09-13	1	0	0	None	0	0	0	0	0	A2 Pratteln - Sued	Autobahn	BL	47,5271	7,70055	272
AUT-14-S	OTR-CH-AUT-014e	2013	2013-07-11	1	0	0	None	0	0	0	0	0	A2 Pratteln - Sued	Autobahn	BL	47,5271	7,70055	272
AUT-14-S	OTR-CH-AUT-014e	2014	2014-07-11	1	0	0	None	0	0	0	0	0	A2 Pratteln - Sued	Autobahn	BL	47,5271	7,70055	272
AUT-14-S	OTR-CH-AUT-014e	2015	2015-07-09	1	0	0	None	0	0	0	0	0	A2 Pratteln - Sued	Autobahn	BL	47,5271	7,70055	272
AUT-14-S	OTR-CH-AUT-014e	2016	2016-07-07	1	0	0	None	0	0	0	0	0	A2 Pratteln - Sued	Autobahn	BL	47,5271	7,70055	272
AUT-14-S	OTR-CH-AUT-014e	2017	2017-07-06	1	10	3	A. japonicus	0	1	0	0	0	A2 Pratteln - Sued	Autobahn	BL	47,5271	7,70055	272
AUT-14-S	OTR-CH-AUT-014e	2018	2018-07-05	1	0	0	None	0	0	0	0	0	A2 Pratteln - Sued	Autobahn	BL	47,5271	7,70055	272
AUT-14-S	OTR-CH-AUT-014e	2013	2013-07-25	1	0	0	None	0	0	0	0	0	A2 Pratteln - Sued	Autobahn	BL	47,5271	7,70055	272
AUT-14-S	OTR-CH-AUT-014e	2014	2014-07-27	1	0	0	None	0	0	0	0	0	A2 Pratteln - Sued	Autobahn	BL	47,5271	7,70055	272
AUT-14-S	OTR-CH-AUT-014e	2015	2015-07-23	1	0	0	None	0	0	0	0	0	A2 Pratteln - Sued	Autobahn	BL	47,5271	7,70055	272
AUT-14-S	OTR-CH-AUT-014e	2016	2016-07-22	1	0	0	None	0	0	0	0	0	A2 Pratteln - Sued	Autobahn	BL	47,5271	7,70055	272
AUT-14-S	OTR-CH-AUT-014e	2017	2017-07-20	1	0	0	None	0	0	0	0	0	A2 Pratteln - Sued	Autobahn	BL	47,5271	7,70055	272
AUT-14-S	OTR-CH-AUT-014e	2018	2018-07-19	1	0	0	None	0	0	0	0	0	A2 Pratteln - Sued	Autobahn	BL	47,5271	7,70055	272
AUT-14-S	OTR-CH-AUT-014e	2013	2013-09-08	1	0	0	None	0	0	0	0	0	A2 Pratteln - Sued	Autobahn	BL	47,5271	7,70055	272
AUT-14-S	OTR-CH-AUT-014e	2014	2014-08-08	1	0	0	None	0	0	0	0	0	A2 Pratteln - Sued	Autobahn	BL	47,5271	7,70055	272
AUT-14-S	OTR-CH-AUT-014e	2015	2015-08-10	1	0	0	None	0	0	0	0	0	A2 Pratteln - Sued	Autobahn	BL	47,5271	7,70055	272
AUT-14-S	OTR-CH-AUT-014e	2016	2016-08-04	1	0	0	None	0	0	0	0	0	A2 Pratteln - Sued	Autobahn	BL	47,5271	7,70055	272
AUT-14-S	OTR-CH-AUT-014e	2017	2017-08-03	1	0	0	None	0	0	0	0	0	A2 Pratteln - Sued	Autobahn	BL	47,5271	7,70055	272
AUT-14-S	OTR-CH-AUT-014e	2018	2018-08-06	1	0	0	None	0	0	0	0	0	A2 Pratteln - Sued	Autobahn	BL	47,5271	7,70055	272
AUT-14-S	OTR-CH-AUT-014e	2013	2013-08-22	1	0	0	None	0	0	0	0	0	A2 Pratteln - Sued	Autobahn	BL	47,5271	7,70055	272
AUT-14-S	OTR-CH-AUT-014e	2014	2014-08-21	1	0	0	None	0	0	0	0	0	A2 Pratteln - Sued	Autobahn	BL	47,5271	7,70055	272
AUT-14-S	OTR-CH-AUT-014e	2015	2015-08-20	1	0	0	None	0	0	0	0	0	A2 Pratteln - Sued	Autobahn	BL	47,5271	7,70055	272
AUT-14-S	OTR-CH-AUT-014e	2016	2016-08-19	1	0	0	None	0	0	0	0	0	A2 Pratteln - Sued	Autobahn	BL	47,5271	7,70055	272
AUT-14-S	OTR-CH-AUT-014e	2017	2017-08-17	1	0	0	None	0	0	0	0	0	A2 Pratteln - Sued	Autobahn	BL	47,5271	7,70055	272
AUT-14-S	OTR-CH-AUT-014e	2018	2018-08-20	1	0	0	None	0	0	0	0	0	A2 Pratteln - Sued	Autobahn	BL	47,5271	7,70055	272
AUT-14-S	OTR-CH-AUT-014e	2013	2013-09-05	1	0	0	None	0	0	0	0	0	A2 Pratteln - Sued	Autobahn	BL	47,5271	7,70055	272
AUT-14-S	OTR-CH-AUT-014e	2014	2014-09-04	1	0	0	None	0	0	0	0	0	A2 Pratteln - Sued	Autobahn	BL	47,5271	7,70055	272
AUT-14-S	OTR-CH-AUT-014e	2015	2015-09-03	1	0	0	None	0	0	0	0	0	A2 Pratteln - Sued	Autobahn	BL	47,5271	7,70055	272
AUT-14-S	OTR-CH-AUT-014e	2016	2016-09-02	1	0	0	None	0	0	0	0	0	A2 Pratteln - Sued	Autobahn	BL	47,5271	7,70055	272
AUT-14-S	OTR-CH-AUT-014e	2017	2017-08-31	1	0	0	None	0	0	0	0	0	A2 Pratteln - Sued	Autobahn	BL	47,5271	7,70055	272
AUT-14-S	OTR-CH-AUT-014e	2018	2018-08-30	1	0	0	None	0	0	0	0	0	A2 Pratteln - Sued	Autobahn	BL	47,5271	7,70055	272
AUT-14-S	OTR-CH-AUT-014e	2013	2013-09-23	1	0	0	None	0	0	0	0	0	A2 Pratteln - Sued	Autobahn	BL	47,5271	7,70055	272
AUT-14-S	OTR-CH-AUT-014e	2014	2014-09-18	1	0	0	None	0	0	0	0	0	A2 Pratteln - Sued	Autobahn	BL	47,5271	7,70055	272
AUT-14-S	OTR-CH-AUT-014e	2015	2015-09-16	1	0	0	None	0	0	0	0	0	A2 Pratteln - Sued	Autobahn	BL	47,5271	7,70055	272
AUT-14-S	OTR-CH-AUT-014e	2016	2016-09-15	1	0	0	None	0	0	0	0	0	A2 Pratteln - Sued	Autobahn	BL	47,5271	7,70055	272
AUT-14-S	OTR-CH-AUT-014e	2017	2017-09-14	1	0	0	None	0	0	0	0	0	A2 Pratteln - Sued	Autobahn	BL	47,5271	7,70055	272
AUT-14-S	OTR-CH-AUT-014e	2018	2018-09-13	1	0	0	None	0	0	0	0	0	A2 Pratteln - Sued	Autobahn	BL	47,5271	7,70055	272
AUT-14-S	OTR-CH-AUT-014f	2013	2013-07-11	1	0	0	None	0	0	0	0	0	A2 Pratteln - Sued	Autobahn	BL	47,5271	7,70055	272
AUT-14-S	OTR-CH-AUT-014f	2014	2014-07-11	1	0	0	None	0	0	0	0	0	A2 Pratteln - Sued	Autobahn	BL	47,5271	7,70055	272
AUT-14-S	OTR-CH-AUT-014f	2015	2015-07-09	1	0	0	None	0	0	0	0	0	A2 Pratteln - Sued	Autobahn	BL	47,5271	7,70055	272
AUT-14-S	OTR-CH-AUT-014f	2016	2016-07-07	1	0	0	None	0	0	0	0	0	A2 Pratteln - Sued	Autobahn	BL	47,5271	7,70055	272
AUT-14-S	OTR-CH-AUT-014f	2017	2017-07-06	1	0	0	None	0	0	0	0	0	A2 Pratteln - Sued	Autobahn	BL	47,5271	7,70055	272
AUT-14-S	OTR-CH-AUT-014f	2018	2018-07-05	1	0	0	None	0	0	0	0	0	A2 Pratteln - Sued	Autobahn	BL	47,5271	7,70055	272
AUT-14-S	OTR-CH-AUT-014f	2013	2013-07-25	1	0	0	None	0	0	0	0	0	A2 Pratteln - Sued	Autobahn	BL	47,5271	7,70055	272
AUT-14-S	OTR-CH-AUT-014f	2014	2014-07-27	1	0	0	None	0	0	0	0	0	A2 Pratteln - Sued	Autobahn	BL	47,5271	7,70055	272
AUT-14-S	OTR-CH-AUT-014f	2015	2015-07-23	1	0	0	None	0	0	0	0	0	A2 Pratteln - Sued	Autobahn	BL	47,5271	7,70055	272
AUT-14-S	OTR-CH-AUT-014f	2016	2016-07-22	1	0	0	None	0	0	0	0	0	A2 Pratteln - Sued	Autobahn	BL	47,5271	7,70055	272
AUT-14-S	OTR-CH-AUT-014f	2017	2017-07-20	1	0	0	None	0	0	0	0	0	A2 Pratteln - Sued	Autobahn	BL	47,5271	7,70055	272
AUT-14-S	OTR-CH-AUT-014f	2018	2018-07-19	1	0	0	None	0	0	0	0	0	A2 Pratteln - Sued	Autobahn	BL	47,5271	7,70055	272
AUT-14-S	OTR-CH-AUT-014f	2013	2013-09-08	1	0	0	None	0	0	0	0	0	A2 Pratteln - Sued	Autobahn	BL	47,5271	7,70055	272
AUT-14-S	OTR-CH-AUT-014f	2014	2014-08-08	1	0	0	None	0	0	0	0	0	A2 Pratteln - Sued	Autobahn	BL	47,5271	7,70055	272
AUT-14-S	OTR-CH-AUT-014f	2015	2015-08-10	1	0	0	None	0	0	0	0	0	A2 Pratteln - Sued	Autobahn	BL	47,5271	7,70055	272
AUT-14-S	OTR-CH-AUT-014f	2016	2016-08-04	1	0	0	None	0	0	0	0	0	A2 Pratteln - Sued	Autobahn	BL	47,5271	7,70055	272
AUT-14-S	OTR-CH-AUT-014f	2017	2017-08-03	1	0	0	None	0	0	0	0	0	A2 Pratteln - Sued	Autobahn	BL	47,5271	7,70055	272
AUT-14-S	OTR-CH-AUT-014f	2018	2018-08-06	0	0	0	None	0	0	0	0	0	A2 Pratteln - Sued	Autobahn	BL	47,5271	7,70055	272
AUT-14-S	OTR-CH-AUT-014f	2013	2013-08-22	1	0	0	None	0	0	0	0	0	A2 Pratteln - Sued	Autobahn	BL	47,5271	7,70055	272
AUT-14-S	OTR-CH-AUT-014f	2014	2014-08-21	1	0	0	None	0	0	0	0	0	A2 Pratteln - Sued	Autobahn	BL	47,5271	7,70055	272
AUT-14-S	OTR-CH-AUT-014f	2015	2015-08-20	1	0	0	None	0	0	0	0	0	A2 Pratteln - Sued	Autobahn	BL	47,5271	7,70055	272
AUT-14-S	OTR-CH-AUT-014f	2016	2016-08-19	1	0	0	None	0	0	0	0	0	A2 Pratteln - Sued	Autobahn	BL	47,5271	7,70055	272
AUT-14-S	OTR-CH-AUT-014f	2017	2017-08-17	1	0	0	None	0	0	0	0	0	A2 Pratteln - Sued	Autobahn	BL	47,5271	7,70055	272
AUT-14-S	OTR-CH-AUT-014f	2018	2018-08-20	1	0	0	None	0	0	0	0	0	A2 Pratteln - Sued	Autobahn	BL	47,5271	7,70055	272
AUT-14-S	OTR-CH-AUT-014f	2013	2013-09-05	1	0	0	None	0	0	0	0	0	A2 Pratteln - Sued	Autobahn	BL	47,5271	7,70055	272
AUT-14-S	OTR-CH-AUT-014f	2014	2014-09-04	1	0	0	None	0	0	0	0	0	A2 Pratteln - Sued	Autobahn	BL	47,5271	7,70055	272
AUT-14-S	OTR-CH-AUT-014f	2015	2015-09-03	1	0	0	None	0	0	0	0	0	A2 Pratteln - Sued	Autobahn	BL	47,5271	7,70055	272
AUT-14-S	OTR-CH-AUT-014f	2016	2016-09-02	1	0	0	None	0	0	0	0	0	A2 Pratteln - Sued	Autobahn	BL	47,5271	7,70055	272
AUT-14-S	OTR-CH-AUT-014f	2017	2017-08-31	1	0	0	None	0	0	0	0	0	A2 Pratteln - Sued	Autobahn	BL	47,5271	7,70055	272
AUT-14-S	OTR-CH-AUT-014f	2018	2018-08-30	1	0	0	None	0	0	0	0	0	A2 Pratteln - Sued	Autobahn	BL	47,5271	7,70055	272
AUT-14-S	OTR-CH-AUT-014f	2013	2013-09-23	1	0	0	None	0	0	0	0	0	A2 Pratteln - Sued	Autobahn	BL	47,5271	7,70055	272
AUT-14-S	OTR-CH-AUT-014f	2014	2014-09-18	1	0	0	None	0	0	0	0	0	A2 Pratteln - Sued	Autobahn	BL	47,5271	7,70055	272
AUT-14-S	OTR-CH-AUT-014f	2015	2015-09-16	1	0	0	None	0	0	0	0	0	A2 Pratteln - Sued	Autobahn	BL	47,5271	7,70055	272
AUT-14-S	OTR-CH-AUT-014f	2016	2016-09-15	1	0	0	None	0	0	0	0	0	A2 Pratteln - Sued	Autobahn	BL	47,5271	7,70055	272
AUT-14-S	OTR-CH-AUT-014f	2017	2017-09-14	1	0	0	None	0	0	0	0	0	A2 Pratteln - Sued	Autobahn	BL	47,5271	7,70055	272
AUT-14-S	OTR-CH-AUT-014f	2018	2018-09-13	1	0	0	None	0	0	0	0	0	A2 Pratteln - Sued	Autobahn	BL	47,5271	7,70055	272
AUT-15-N	OTR-CH-AUT-015d	2013	2013-07-08	1	0	0	None	0	0	0	0	0	A1 Koelliken-Nord	Autobahn	AG	47,33007	8,03098	438
AUT-15-N	OTR-CH-AUT-015d	2014	2014-07-08	1	0	0	None	0	0	0	0	0	A1 Koelliken-Nord	Autobahn	AG	47,33007	8,03098	438
AUT-15-N	OTR-CH-AUT-015d	2015	2015-07-08	1	28	1	A. japonicus	0	1	0	0	0	A1 Koelliken-Nord	Autobahn	AG	47,33007	8,03098	438
AUT-15-N	OTR-CH-AUT-015d	2016	2016-07-07	1	37	8	A. japonicus	0	1	0	0	0	A1 Koelliken-Nord	Autobahn	AG	47,33007	8,03098	438
AUT-15-N	OTR-CH-AUT-015d	2017	2017-07-04	1	133	6	A. japonicus	0	1	0	0	0	A1 Koelliken-Nord	Autobahn	AG	47,33007	8,03098	438
AUT-15-N	OTR-CH-AUT-015d	2018	2018-07-03	1	0	0	None	0	0	0	0	0	A1 Koelliken-Nord	Autobahn	AG	47,33007	8,03098	438
AUT-15-N	OTR-CH-AUT-015d	2013	2013-07-22	1	15	1	A. japonicus	0	1	0	0	0	A1 Koelliken-Nord	Autobahn	AG	47,33007	8,03098	438
AUT-15-N	OTR-CH-AUT-015d	2014	2014-07-22	1	0	0	None	0	0	0	0	0	A1 Koelliken-Nord	Autobahn	AG	47,33007	8,03098	438
AUT-15-N	OTR-CH-AUT-015d	2015	2015-07-22	1	503	1	A. japonicus	0	1	0	0	0	A1 Koelliken-Nord	Autobahn	AG	47,33007	8,03098	438
AUT-15-N	OTR-CH-AUT-015d	2016	2016-07-21	1	356	10	A. japonicus	0	1	0	0	0	A1 Koelliken-Nord	Autobahn	AG	47,33007	8,03098	438
AUT-15-N	OTR-CH-AUT-015d	2017	2017-07-18	1	270	17	A. japonicus	0	1	0	0	0	A1 Koelliken-Nord	Autobahn	AG	47,33007	8,03098	438
AUT-15-N	OTR-CH-AUT-015d	2018	2018-07-17	1	606	9	A. japonicus	0	1	0	0	0	A1 Koelliken-Nord	Autobahn	AG	47,33007	8,03098	438
AUT-15-N	OTR-CH-AUT-015d	2013	2013-08-06	0	0	0	None	0	0	0	0	0	A1 Koelliken-Nord	Autobahn	AG	47,33007	8,03098	438
AUT-15-N	OTR-CH-AUT-015d	2014	2014-08-05	1	20	1	Aedes sp.	0	0	0	0	1	A1 Koelliken-Nord	Autobahn	AG	47,33007	8,03098	438
AUT-15-N	OTR-CH-AUT-015d	2015	2015-08-05	1	31	1	A. japonicus	0	1	0	0	0	A1 Koelliken-Nord	Autobahn	AG	47,33007	8,03098	438
AUT-15-N	OTR-CH-AUT-015d	2016	2016-08-04	1	149	16	A. japonicus	0	1	0	0	0	A1 Koelliken-Nord	Autobahn	AG	47,33007	8,03098	438
AUT-15-N	OTR-CH-AUT-015d	2017	2017-08-01	1	375	1	Aedes sp.	0	0	0	0	1	A1 Koelliken-Nord	Autobahn	AG	47,33007	8,03098	438
AUT-15-N	OTR-CH-AUT-015d	2018	2018-07-30	1	62	9	A. japonicus	0	1	0	0	0	A1 Koelliken-Nord	Autobahn	AG	47,33007	8,03098	438
AUT-15-N	OTR-CH-AUT-015d	2013	2013-08-27	0	0	0	None	0	0	0	0	0	A1 Koelliken-Nord	Autobahn	AG	47,33007	8,03098	438
AUT-15-N	OTR-CH-AUT-015d	2014	2014-08-19	1	0	0	None	0	0	0	0	0	A1 Koelliken-Nord	Autobahn	AG	47,33007	8,03098	438
AUT-15-N	OTR-CH-AUT-015d	2015	2015-08-19	1	81	1	A. japonicus	0	1	0	0	0	A1 Koelliken-Nord	Autobahn	AG	47,33007	8,03098	438
AUT-15-N	OTR-CH-AUT-015d	2016	2016-08-18	1	68	1	Aedes sp.	0	0	0	0	1	A1 Koelliken-Nord	Autobahn	AG	47,33007	8,03098	438
AUT-15-N	OTR-CH-AUT-015d	2017	2017-08-15	1	160	7	A. japonicus	0	1	0	0	0	A1 Koelliken-Nord	Autobahn	AG	47,33007	8,03098	438
AUT-15-N	OTR-CH-AUT-015d	2018	2018-08-14	1	38	6	A. japonicus	0	1	0	0	0	A1 Koelliken-Nord	Autobahn	AG	47,33007	8,03098	438
AUT-15-N	OTR-CH-AUT-015d	2013	2013-09-05	0	0	0	None	0	0	0	0	0	A1 Koelliken-Nord	Autobahn	AG	47,33007	8,03098	438
AUT-15-N	OTR-CH-AUT-015d	2014	2014-09-02	1	3	0	Aedes sp.	0	0	0	0	1	A1 Koelliken-Nord	Autobahn	AG	47,33007	8,03098	438
AUT-15-N	OTR-CH-AUT-015d	2015	2015-09-02	1	130	1	A. japonicus	0	1	0	0	0	A1 Koelliken-Nord	Autobahn	AG	47,33007	8,03098	438
AUT-15-N	OTR-CH-AUT-015d	2016	2016-08-31	1	22	2	A. japonicus	0	1	0	0	0	A1 Koelliken-Nord	Autobahn	AG	47,33007	8,03098	438
AUT-15-N	OTR-CH-AUT-015d	2017	2017-08-29	1	57	8	A. japonicus	0	1	0	0	0	A1 Koelliken-Nord	Autobahn	AG	47,33007	8,03098	438
AUT-15-N	OTR-CH-AUT-015d	2018	2018-08-28	1	264	12	A. japonicus	0	1	0	0	0	A1 Koelliken-Nord	Autobahn	AG	47,33007	8,03098	438
AUT-15-N	OTR-CH-AUT-015d	2013	2013-09-24	1	183	1	A. japonicus	0	1	0	0	0	A1 Koelliken-Nord	Autobahn	AG	47,33007	8,03098	438
AUT-15-N	OTR-CH-AUT-015d	2014	2014-09-16	1	0	0	None	0	0	0	0	0	A1 Koelliken-Nord	Autobahn	AG	47,33007	8,03098	438
AUT-15-N	OTR-CH-AUT-015d	2015	2015-09-16	1	0	1	A. japonicus	0	1	0	0	0	A1 Koelliken-Nord	Autobahn	AG	47,33007	8,03098	438
AUT-15-N	OTR-CH-AUT-015d	2016	2016-09-14	1	200	12	A. japonicus	0	1	0	0	0	A1 Koelliken-Nord	Autobahn	AG	47,33007	8,03098	438
AUT-15-N	OTR-CH-AUT-015d	2017	2017-09-12	1	3	0	Aedes sp.	0	0	0	0	1	A1 Koelliken-Nord	Autobahn	AG	47,33007	8,03098	438
AUT-15-N	OTR-CH-AUT-015d	2018	2018-09-11	1	157	11	A. japonicus	0	1	0	0	0	A1 Koelliken-Nord	Autobahn	AG	47,33007	8,03098	438
AUT-15-N	OTR-CH-AUT-015e	2013	2013-07-08	1	0	0	None	0	0	0	0	0	A1 Koelliken-Nord	Autobahn	AG	47,33007	8,03098	438
AUT-15-N	OTR-CH-AUT-015e	2014	2014-07-08	1	0	0	None	0	0	0	0	0	A1 Koelliken-Nord	Autobahn	AG	47,33007	8,03098	438
AUT-15-N	OTR-CH-AUT-015e	2015	2015-07-08	1	39	0	Aedes sp.	0	0	0	0	1	A1 Koelliken-Nord	Autobahn	AG	47,33007	8,03098	438
AUT-15-N	OTR-CH-AUT-015e	2016	2016-07-07	1	0	0	None	0	0	0	0	0	A1 Koelliken-Nord	Autobahn	AG	47,33007	8,03098	438
[truncated: 3,295 more rows]
