# Supplementary material for: Surveillance of invasive Aedes mosquitoes along Swiss traffic axes reveals different dispersal modes for Aedes albopictus and Ae. japonicus
Source: PLoS Negl Trop Dis. 2020 Sep 28;14(9):e0008705. doi: 10.1371/journal.pntd.0008705 (PMC7544034; doi:10.1371/journal.pntd.0008705)
Supplement: S2 Data — Each line corresponds to a single observation. "sitecode" = code of the sampling site; "location" = name of the sampling site; "trapid" = unique identifier of the trap; "year" = sampling year; "round" = sampling round (round 1 to round 6); "CO2" = indicates whether the trap was equipped with CO2 (can be "With CO2" or "Without CO2"); "long" = geographical longitude in the World Geodetic System format WGS84; "lat" = geographical latitude in the World Geodetic System format WGS84; "date.set" = date when the trap was set; "date.control" = date when the catch bag was removed from the trap; "status" = indicates whether the trap was functional or not ("ok" = the trap was working ok, "Altered" = there was a problem with the trap); "species" = mosquito species; "n.adults" = adult count (from the same species and sex); "sex" = sex; "id.method" = method of species identification ("MALDI-TOF MS" = identification with MALDI-TOF MS, "Morphology" = morphological identification); "sitetype" = type of the sampling site ("Autobahn" = motorway service area, "Flughafen" = airport, "Hafen" = commercial harbor, "Stadt" = city); "canton" = acronym of the Swiss canton (NUTS-3) where the sampling site was located; "altitude" = altitude of the sampling site in metres. (CSV) [file pntd.0008705.s002.csv]

sitecode	location	trapid	year	round	CO2	long	lat	date.set	date.control	species	n.adults	sex	id.method	sitetype	canton	altitude
ARP-01	Geneve Aeroport	BGS-CH-ARP-001	2018	1	Without CO2	46,2294	6,09408	2018-06-18	2018-07-02	Not identified	65	NA	Morphology	Flughafen	GE	430
ARP-01	Geneve Aeroport	BGS-CH-ARP-001	2018	4	Without CO2	46,2294	6,09408	2018-07-31	2018-08-13	None	0	NA	NA	Flughafen	GE	430
ARP-01	Geneve Aeroport	BGS-CH-ARP-001	2018	5	Without CO2	46,2294	6,09408	2018-08-13	2018-08-27	Not identified	2	NA	Morphology	Flughafen	GE	430
ARP-01	Geneve Aeroport	BGS-CH-ARP-001	2018	2	Without CO2	46,2294	6,09408	2018-07-02	2018-07-18	Not identified	54	NA	Morphology	Flughafen	GE	430
ARP-01	Geneve Aeroport	BGS-CH-ARP-001	2018	3	Without CO2	46,2294	6,09408	2018-07-18	2018-07-31	Not identified	79	NA	Morphology	Flughafen	GE	430
ARP-01	Geneve Aeroport	BGS-CH-ARP-001	2016	3	Without CO2	46,2294	6,09408	2016-07-19	2016-08-03	None	0	NA	NA	Flughafen	GE	430
ARP-01	Geneve Aeroport	BGS-CH-ARP-001	2016	4	Without CO2	46,2294	6,09408	2016-08-03	2016-08-17	Not identified	1	NA	Morphology	Flughafen	GE	430
ARP-01	Geneve Aeroport	BGS-CH-ARP-001	2016	5	Without CO2	46,2294	6,09408	2016-08-17	2016-08-31	Not identified	1	NA	Morphology	Flughafen	GE	430
ARP-01	Geneve Aeroport	BGS-CH-ARP-001	2016	6	Without CO2	46,2294	6,09408	2016-08-31	2016-08-31	Not identified	1	NA	Morphology	Flughafen	GE	430
ARP-02	Flughafen Zuerich	BGS-CH-ARP-002	2016	3	Without CO2	47,45399	8,57711	2016-07-20	2016-08-03	None	0	NA	NA	Flughafen	ZH	432
ARP-02	Flughafen Zuerich	BGS-CH-ARP-002	2014	2	Without CO2	47,45399	8,57711	2014-07-08	2014-07-22	Culex pipiens/torrentium	3	Female	Morphology	Flughafen	ZH	432
ARP-02	Flughafen Zuerich	BGS-CH-ARP-002	2016	2	Without CO2	47,45399	8,57711	2016-07-06	2016-07-20	Not identified	1	NA	Morphology	Flughafen	ZH	432
ARP-02	Flughafen Zuerich	BGS-CH-ARP-002	2014	3	Without CO2	47,45399	8,57711	2014-07-22	2014-08-05	Culex pipiens/torrentium	1	Female	Morphology	Flughafen	ZH	432
ARP-02	Flughafen Zuerich	BGS-CH-ARP-002	2016	4	Without CO2	47,45399	8,57711	2016-08-03	2016-08-17	None	0	NA	NA	Flughafen	ZH	432
ARP-02	Flughafen Zuerich	BGS-CH-ARP-002	2016	6	Without CO2	47,45399	8,57711	2016-08-30	2016-09-14	None	0	NA	NA	Flughafen	ZH	432
ARP-02	Flughafen Zuerich	BGS-CH-ARP-002	2017	1	Without CO2	47,45399	8,57711	2017-06-22	2017-07-05	Not identified	10	Na	Morphology	Flughafen	ZH	432
ARP-02	Flughafen Zuerich	BGS-CH-ARP-002	2014	6	Without CO2	47,45399	8,57711	2014-09-02	2014-09-16	Culex territans	1	Female	MALDI-TOF MS	Flughafen	ZH	432
ARP-02	Flughafen Zuerich	BGS-CH-ARP-002	2014	3	Without CO2	47,45399	8,57711	2014-07-22	2014-08-05	Culex pipiens/torrentium	1	Male	Morphology	Flughafen	ZH	432
ARP-02	Flughafen Zuerich	BGS-CH-ARP-002	2014	4	Without CO2	47,45399	8,57711	2014-08-05	2014-08-19	Culex pipiens/torrentium	1	Female	Morphology	Flughafen	ZH	432
ARP-02	Flughafen Zuerich	BGS-CH-ARP-002	2014	5	Without CO2	47,45399	8,57711	2014-08-19	2014-09-02	Culex pipiens/torrentium	3	Male	Morphology	Flughafen	ZH	432
ARP-02	Flughafen Zuerich	BGS-CH-ARP-002	2018	6	Without CO2	47,45399	8,57711	2018-06-22	2018-09-12	None	0	NA	NA	Flughafen	ZH	432
ARP-02	Flughafen Zuerich	BGS-CH-ARP-002	2015	1	Without CO2	47,45399	8,57711	2015-06-24	2015-07-08	Culex sp.	NA	NA	NA	Flughafen	ZH	432
ARP-02	Flughafen Zuerich	BGS-CH-ARP-002	2015	2	Without CO2	47,45399	8,57711	2015-07-08	2015-07-22	Culex sp.	NA	NA	Morphology	Flughafen	ZH	432
ARP-02	Flughafen Zuerich	BGS-CH-ARP-002	2016	5	Without CO2	47,45399	8,57711	2016-08-17	2016-08-30	Not identified	1	NA	Morphology	Flughafen	ZH	432
ARP-02	Flughafen Zuerich	BGS-CH-ARP-002	2018	1	Without CO2	47,45399	8,57711	2018-06-22	2018-07-04	Not identified	135	NA	Morphology	Flughafen	ZH	432
ARP-02	Flughafen Zuerich	BGS-CH-ARP-002	2015	3	Without CO2	47,45399	8,57711	2015-07-22	2015-08-05	Culex sp.	NA	NA	Morphology	Flughafen	ZH	432
ARP-02	Flughafen Zuerich	BGS-CH-ARP-002	2015	4	Without CO2	47,45399	8,57711	2015-08-05	2015-08-19	Culex sp.	NA	NA	Morphology	Flughafen	ZH	432
ARP-02	Flughafen Zuerich	BGS-CH-ARP-002	2015	5	Without CO2	47,45399	8,57711	2015-08-19	2015-09-02	Culex sp.	NA	NA	Morphology	Flughafen	ZH	432
ARP-02	Flughafen Zuerich	BGS-CH-ARP-002	2018	5	Without CO2	47,45399	8,57711	2018-06-22	2018-08-29	Not identified	22	NA	Morphology	Flughafen	ZH	432
ARP-02	Flughafen Zuerich	BGS-CH-ARP-002	2018	2	Without CO2	47,45399	8,57711	2018-06-22	2018-07-18	Not identified	107	NA	Morphology	Flughafen	ZH	432
ARP-02	Flughafen Zuerich	BGS-CH-ARP-002	2018	3	Without CO2	47,45399	8,57711	2018-06-22	2018-07-31	Not identified	269	NA	Morphology	Flughafen	ZH	432
ARP-02	Flughafen Zuerich	BGS-CH-ARP-002	2018	4	Without CO2	47,45399	8,57711	2018-06-22	2018-08-15	Not identified	92	NA	Morphology	Flughafen	ZH	432
ARP-02	Flughafen Zuerich	BGS-CH-ARP-002	2017	4	Without CO2	47,45399	8,57711	2017-06-22	2017-08-16	Not identified	12	NA	Morphology	Flughafen	ZH	432
ARP-02	Flughafen Zuerich	BGS-CH-ARP-002	2016	1	Without CO2	47,45399	8,57711	2016-06-23	2016-07-06	Not identified	1	NA	Morphology	Flughafen	ZH	432
ARP-02	Flughafen Zuerich	BGS-CH-ARP-002	2017	2	Without CO2	47,45399	8,57711	2017-06-22	2017-07-19	None	0	NA	NA	Flughafen	ZH	432
ARP-02	Flughafen Zuerich	BGS-CH-ARP-002	2017	3	Without CO2	47,45399	8,57711	2017-06-22	2017-08-02	Not identified	4	NA	Morphology	Flughafen	ZH	432
ARP-02	Flughafen Zuerich	BGS-CH-ARP-002	2015	6	Without CO2	47,45399	8,57711	2015-09-02	2015-09-16	Culex sp.	NA	NA	Morphology	Flughafen	ZH	432
ARP-02	Flughafen Zuerich	BGS-CH-ARP-002	2017	6	Without CO2	47,45399	8,57711	2017-06-22	2017-09-13	Not identified	7	NA	Morphology	Flughafen	ZH	432
ARP-02	Flughafen Zuerich	BGS-CH-ARP-002	2017	5	Without CO2	47,45399	8,57711	2017-06-22	2017-08-30	Not identified	1	NA	Morphology	Flughafen	ZH	432
AUT-05	A2 Bellinzona-Sud	BGS-CH-AUT-005	2016	1	With CO2	46,18201	9,00228	2016-06-23	2016-07-07	Aedes albopictus	1	Female	Morphology	Autobahn	TI	227
AUT-05	A2 Bellinzona-Sud	BGS-CH-AUT-005	2017	4	With CO2	46,18201	9,00228	NA	2017-08-17	Aedes albopictus	1	Female	MALDI-TOF MS	Autobahn	TI	227
AUT-05	A2 Bellinzona-Sud	BGS-CH-AUT-005	2017	4	With CO2	46,18201	9,00228	NA	2017-08-17	Aedes albopictus	1	Female	MALDI-TOF MS	Autobahn	TI	227
AUT-05	A2 Bellinzona-Sud	BGS-CH-AUT-005	2016	1	With CO2	46,18201	9,00228	2016-06-23	2016-07-07	Aedes albopictus	1	Female	MALDI-TOF MS	Autobahn	TI	227
AUT-05	A2 Bellinzona-Sud	BGS-CH-AUT-005	2016	2	With CO2	46,18201	9,00228	2016-07-07	2016-07-21	Aedes albopictus	1	Female	MALDI-TOF MS	Autobahn	TI	227
AUT-05	A2 Bellinzona-Sud	BGS-CH-AUT-005	2016	2	With CO2	46,18201	9,00228	2016-07-07	2016-07-21	Aedes geniculatus	1	Female	MALDI-TOF MS	Autobahn	TI	227
AUT-05	A2 Bellinzona-Sud	BGS-CH-AUT-005	2016	3	With CO2	46,18201	9,00228	2016-07-21	2016-08-04	Aedes albopictus	1	Female	Morphology	Autobahn	TI	227
AUT-05	A2 Bellinzona-Sud	BGS-CH-AUT-005	2017	4	With CO2	46,18201	9,00228	NA	2017-08-17	Aedes albopictus	1	Female	MALDI-TOF MS	Autobahn	TI	227
AUT-05	A2 Bellinzona-Sud	BGS-CH-AUT-005	2017	3	With CO2	46,18201	9,00228	NA	2017-08-03	Aedes albopictus	1	Female	MALDI-TOF MS	Autobahn	TI	227
AUT-05	A2 Bellinzona-Sud	BGS-CH-AUT-005	2017	3	With CO2	46,18201	9,00228	NA	2017-08-03	Aedes albopictus	1	Female	MALDI-TOF MS	Autobahn	TI	227
AUT-05	A2 Bellinzona-Sud	BGS-CH-AUT-005	2017	3	With CO2	46,18201	9,00228	NA	2017-08-03	Aedes albopictus	1	Female	MALDI-TOF MS	Autobahn	TI	227
AUT-05	A2 Bellinzona-Sud	BGS-CH-AUT-005	2016	3	With CO2	46,18201	9,00228	2016-07-21	2016-08-04	Aedes albopictus	1	Female	Morphology	Autobahn	TI	227
AUT-05	A2 Bellinzona-Sud	BGS-CH-AUT-005	2017	2	With CO2	46,18201	9,00228	NA	2017-07-20	Aedes albopictus	1	Female	Morphology	Autobahn	TI	227
AUT-05	A2 Bellinzona-Sud	BGS-CH-AUT-005	2016	2	With CO2	46,18201	9,00228	2016-07-07	2016-07-21	Aedes albopictus	1	Female	Morphology	Autobahn	TI	227
AUT-05	A2 Bellinzona-Sud	BGS-CH-AUT-005	2016	2	With CO2	46,18201	9,00228	2016-07-07	2016-07-21	Aedes albopictus	1	Female	Morphology	Autobahn	TI	227
AUT-05	A2 Bellinzona-Sud	BGS-CH-AUT-005	2017	4	With CO2	46,18201	9,00228	NA	2017-08-17	Aedes albopictus	1	Female	MALDI-TOF MS	Autobahn	TI	227
AUT-05	A2 Bellinzona-Sud	BGS-CH-AUT-005	2016	2	With CO2	46,18201	9,00228	2016-07-07	2016-07-21	Aedes albopictus	1	Female	Morphology	Autobahn	TI	227
AUT-05	A2 Bellinzona-Sud	BGS-CH-AUT-005	2017	3	With CO2	46,18201	9,00228	NA	2017-08-03	Aedes albopictus	1	Female	MALDI-TOF MS	Autobahn	TI	227
AUT-05	A2 Bellinzona-Sud	BGS-CH-AUT-005	2017	3	With CO2	46,18201	9,00228	NA	2017-08-03	Aedes albopictus	1	Female	MALDI-TOF MS	Autobahn	TI	227
AUT-05	A2 Bellinzona-Sud	BGS-CH-AUT-005	2017	3	With CO2	46,18201	9,00228	NA	2017-08-03	Aedes geniculatus	1	Female	MALDI-TOF MS	Autobahn	TI	227
AUT-05	A2 Bellinzona-Sud	BGS-CH-AUT-005	2017	3	With CO2	46,18201	9,00228	NA	2017-08-03	Aedes albopictus	1	Female	MALDI-TOF MS	Autobahn	TI	227
AUT-05	A2 Bellinzona-Sud	BGS-CH-AUT-005	2017	3	With CO2	46,18201	9,00228	NA	2017-08-03	Aedes albopictus	1	Female	MALDI-TOF MS	Autobahn	TI	227
AUT-05	A2 Bellinzona-Sud	BGS-CH-AUT-005	2017	3	With CO2	46,18201	9,00228	NA	2017-08-03	Aedes albopictus	1	Female	MALDI-TOF MS	Autobahn	TI	227
AUT-05	A2 Bellinzona-Sud	BGS-CH-AUT-005	2017	3	With CO2	46,18201	9,00228	NA	2017-08-03	Aedes albopictus	1	Female	Morphology	Autobahn	TI	227
AUT-05	A2 Bellinzona-Sud	BGS-CH-AUT-005	2017	3	With CO2	46,18201	9,00228	NA	2017-08-03	Aedes albopictus	1	Female	MALDI-TOF MS	Autobahn	TI	227
AUT-05	A2 Bellinzona-Sud	BGS-CH-AUT-005	2017	4	With CO2	46,18201	9,00228	NA	2017-08-17	Aedes albopictus	1	Female	MALDI-TOF MS	Autobahn	TI	227
AUT-05	A2 Bellinzona-Sud	BGS-CH-AUT-005	2017	4	With CO2	46,18201	9,00228	NA	2017-08-17	Aedes albopictus	1	Female	MALDI-TOF MS	Autobahn	TI	227
AUT-05	A2 Bellinzona-Sud	BGS-CH-AUT-005	2017	2	With CO2	46,18201	9,00228	NA	2017-07-20	Aedes albopictus	1	Female	MALDI-TOF MS	Autobahn	TI	227
AUT-05	A2 Bellinzona-Sud	BGS-CH-AUT-005	2017	2	With CO2	46,18201	9,00228	NA	2017-07-20	Aedes albopictus	1	Female	MALDI-TOF MS	Autobahn	TI	227
AUT-05	A2 Bellinzona-Sud	BGS-CH-AUT-005	2017	3	With CO2	46,18201	9,00228	NA	2017-08-03	Aedes albopictus	1	Female	MALDI-TOF MS	Autobahn	TI	227
AUT-05	A2 Bellinzona-Sud	BGS-CH-AUT-005	2017	4	With CO2	46,18201	9,00228	NA	2017-08-17	Aedes albopictus	1	Female	MALDI-TOF MS	Autobahn	TI	227
AUT-05	A2 Bellinzona-Sud	BGS-CH-AUT-005	2017	4	With CO2	46,18201	9,00228	NA	2017-08-17	Aedes albopictus	1	Female	MALDI-TOF MS	Autobahn	TI	227
AUT-05	A2 Bellinzona-Sud	BGS-CH-AUT-005	2017	4	With CO2	46,18201	9,00228	NA	2017-08-17	Aedes albopictus	1	Female	MALDI-TOF MS	Autobahn	TI	227
AUT-05	A2 Bellinzona-Sud	BGS-CH-AUT-005	2017	4	With CO2	46,18201	9,00228	NA	2017-08-17	Aedes albopictus	1	Female	MALDI-TOF MS	Autobahn	TI	227
AUT-05	A2 Bellinzona-Sud	BGS-CH-AUT-005	2017	4	With CO2	46,18201	9,00228	NA	2017-08-17	Aedes albopictus	1	Female	MALDI-TOF MS	Autobahn	TI	227
AUT-05	A2 Bellinzona-Sud	BGS-CH-AUT-005	2017	5	With CO2	46,18201	9,00228	NA	2017-08-31	Aedes albopictus	1	Male	MALDI-TOF MS	Autobahn	TI	227
AUT-05	A2 Bellinzona-Sud	BGS-CH-AUT-005	2017	5	With CO2	46,18201	9,00228	NA	2017-08-31	Aedes albopictus	1	Male	MALDI-TOF MS	Autobahn	TI	227
AUT-05	A2 Bellinzona-Sud	BGS-CH-AUT-005	2017	5	With CO2	46,18201	9,00228	NA	2017-08-31	Aedes albopictus	1	Female	MALDI-TOF MS	Autobahn	TI	227
AUT-05	A2 Bellinzona-Sud	BGS-CH-AUT-005	2017	5	With CO2	46,18201	9,00228	NA	2017-08-31	Aedes albopictus	1	Male	MALDI-TOF MS	Autobahn	TI	227
AUT-05	A2 Bellinzona-Sud	BGS-CH-AUT-005	2017	5	With CO2	46,18201	9,00228	NA	2017-08-31	Aedes albopictus	1	Male	MALDI-TOF MS	Autobahn	TI	227
AUT-05	A2 Bellinzona-Sud	BGS-CH-AUT-005	2017	5	With CO2	46,18201	9,00228	NA	2017-08-31	Aedes albopictus	1	Male	MALDI-TOF MS	Autobahn	TI	227
AUT-05	A2 Bellinzona-Sud	BGS-CH-AUT-005	2017	5	With CO2	46,18201	9,00228	NA	2017-08-31	Aedes albopictus	1	Female	MALDI-TOF MS	Autobahn	TI	227
AUT-05	A2 Bellinzona-Sud	BGS-CH-AUT-005	2017	5	With CO2	46,18201	9,00228	NA	2017-08-31	Aedes albopictus	1	Male	MALDI-TOF MS	Autobahn	TI	227
AUT-05	A2 Bellinzona-Sud	BGS-CH-AUT-005	2017	2	With CO2	46,18201	9,00228	NA	2017-07-20	Aedes albopictus	1	Female	MALDI-TOF MS	Autobahn	TI	227
AUT-05	A2 Bellinzona-Sud	BGS-CH-AUT-005	2017	2	With CO2	46,18201	9,00228	NA	2017-07-20	Aedes albopictus	1	Female	MALDI-TOF MS	Autobahn	TI	227
AUT-05	A2 Bellinzona-Sud	BGS-CH-AUT-005	2017	2	With CO2	46,18201	9,00228	NA	2017-07-20	Not identified	110	NA	Morphology	Autobahn	TI	227
AUT-05	A2 Bellinzona-Sud	BGS-CH-AUT-005	2017	3	With CO2	46,18201	9,00228	NA	2017-08-03	Aedes albopictus	1	Female	MALDI-TOF MS	Autobahn	TI	227
AUT-05	A2 Bellinzona-Sud	BGS-CH-AUT-005	2017	3	With CO2	46,18201	9,00228	NA	2017-08-03	Aedes albopictus	1	Female	MALDI-TOF MS	Autobahn	TI	227
AUT-05	A2 Bellinzona-Sud	BGS-CH-AUT-005	2017	4	With CO2	46,18201	9,00228	NA	2017-08-17	Aedes albopictus	1	Female	Morphology	Autobahn	TI	227
AUT-05	A2 Bellinzona-Sud	BGS-CH-AUT-005	2017	4	With CO2	46,18201	9,00228	NA	2017-08-17	Aedes albopictus	1	Female	Morphology	Autobahn	TI	227
AUT-05	A2 Bellinzona-Sud	BGS-CH-AUT-005	2017	4	With CO2	46,18201	9,00228	NA	2017-08-17	Aedes albopictus	1	Female	Morphology	Autobahn	TI	227
AUT-05	A2 Bellinzona-Sud	BGS-CH-AUT-005	2017	4	With CO2	46,18201	9,00228	NA	2017-08-17	Aedes albopictus	1	Female	Morphology	Autobahn	TI	227
AUT-05	A2 Bellinzona-Sud	BGS-CH-AUT-005	2017	3	With CO2	46,18201	9,00228	NA	2017-08-03	Aedes albopictus	1	Female	MALDI-TOF MS	Autobahn	TI	227
AUT-05	A2 Bellinzona-Sud	BGS-CH-AUT-005	2017	3	With CO2	46,18201	9,00228	NA	2017-08-03	Aedes albopictus	1	Female	MALDI-TOF MS	Autobahn	TI	227
AUT-05	A2 Bellinzona-Sud	BGS-CH-AUT-005	2017	3	With CO2	46,18201	9,00228	NA	2017-08-03	Aedes albopictus	1	Female	MALDI-TOF MS	Autobahn	TI	227
AUT-05	A2 Bellinzona-Sud	BGS-CH-AUT-005	2017	3	With CO2	46,18201	9,00228	NA	2017-08-03	Aedes albopictus	1	Female	MALDI-TOF MS	Autobahn	TI	227
AUT-05	A2 Bellinzona-Sud	BGS-CH-AUT-005	2017	4	With CO2	46,18201	9,00228	NA	2017-08-17	Aedes albopictus	1	Female	Morphology	Autobahn	TI	227
AUT-05	A2 Bellinzona-Sud	BGS-CH-AUT-005	2017	4	With CO2	46,18201	9,00228	NA	2017-08-17	Aedes albopictus	1	Female	Morphology	Autobahn	TI	227
AUT-05	A2 Bellinzona-Sud	BGS-CH-AUT-005	2014	1	With CO2	46,18201	9,00228	2014-07-03	2014-07-10	Culex pipiens/torrentium	28	Female	Morphology	Autobahn	TI	227
AUT-05	A2 Bellinzona-Sud	BGS-CH-AUT-005	2014	2	With CO2	46,18201	9,00228	2014-07-10	2014-07-25	Aedes caspius	1	Female	MALDI-TOF MS	Autobahn	TI	227
AUT-05	A2 Bellinzona-Sud	BGS-CH-AUT-005	2014	2	With CO2	46,18201	9,00228	2014-07-10	2014-07-25	Culex pipiens/torrentium	15	Female	Morphology	Autobahn	TI	227
AUT-05	A2 Bellinzona-Sud	BGS-CH-AUT-005	2014	2	With CO2	46,18201	9,00228	2014-07-10	2014-07-25	Culex pipiens/torrentium	9	Male	Morphology	Autobahn	TI	227
AUT-05	A2 Bellinzona-Sud	BGS-CH-AUT-005	2014	2	With CO2	46,18201	9,00228	2014-07-10	2014-07-25	Culex pipiens/torrentium	25	Female	Morphology	Autobahn	TI	227
AUT-05	A2 Bellinzona-Sud	BGS-CH-AUT-005	2014	2	With CO2	46,18201	9,00228	2014-07-10	2014-07-25	Culex pipiens/torrentium	14	Male	Morphology	Autobahn	TI	227
AUT-05	A2 Bellinzona-Sud	BGS-CH-AUT-005	2017	3	With CO2	46,18201	9,00228	NA	2017-08-03	Not identified	197	NA	Morphology	Autobahn	TI	227
AUT-05	A2 Bellinzona-Sud	BGS-CH-AUT-005	2017	4	With CO2	46,18201	9,00228	NA	2017-08-17	Aedes albopictus	1	Female	MALDI-TOF MS	Autobahn	TI	227
AUT-05	A2 Bellinzona-Sud	BGS-CH-AUT-005	2017	4	With CO2	46,18201	9,00228	NA	2017-08-17	Aedes albopictus	1	Female	MALDI-TOF MS	Autobahn	TI	227
AUT-05	A2 Bellinzona-Sud	BGS-CH-AUT-005	2017	4	With CO2	46,18201	9,00228	NA	2017-08-17	Aedes albopictus	1	Female	MALDI-TOF MS	Autobahn	TI	227
AUT-05	A2 Bellinzona-Sud	BGS-CH-AUT-005	2017	4	With CO2	46,18201	9,00228	NA	2017-08-17	Aedes albopictus	1	Female	MALDI-TOF MS	Autobahn	TI	227
AUT-05	A2 Bellinzona-Sud	BGS-CH-AUT-005	2017	4	With CO2	46,18201	9,00228	NA	2017-08-17	Aedes albopictus	1	Female	MALDI-TOF MS	Autobahn	TI	227
AUT-05	A2 Bellinzona-Sud	BGS-CH-AUT-005	2014	4	With CO2	46,18201	9,00228	2014-08-08	2014-08-21	Culex pipiens/torrentium	69	Male	Morphology	Autobahn	TI	227
AUT-05	A2 Bellinzona-Sud	BGS-CH-AUT-005	2014	4	With CO2	46,18201	9,00228	2014-08-08	2014-08-21	Culex pipiens s.s.	4	Female	MALDI-TOF MS	Autobahn	TI	227
AUT-05	A2 Bellinzona-Sud	BGS-CH-AUT-005	2014	5	With CO2	46,18201	9,00228	2014-08-21	2014-09-04	Aedes albopictus	3	Female	MALDI-TOF MS	Autobahn	TI	227
AUT-05	A2 Bellinzona-Sud	BGS-CH-AUT-005	2014	5	With CO2	46,18201	9,00228	2014-08-21	2014-09-04	Aedes vexans	1	Female	MALDI-TOF MS	Autobahn	TI	227
AUT-05	A2 Bellinzona-Sud	BGS-CH-AUT-005	2014	5	With CO2	46,18201	9,00228	2014-08-21	2014-09-04	Culex pipiens s.s.	3	Female	MALDI-TOF MS	Autobahn	TI	227
AUT-05	A2 Bellinzona-Sud	BGS-CH-AUT-005	2017	1	With CO2	46,18201	9,00228	NA	2017-07-06	Aedes albopictus	1	Female	MALDI-TOF MS	Autobahn	TI	227
AUT-05	A2 Bellinzona-Sud	BGS-CH-AUT-005	2017	1	With CO2	46,18201	9,00228	NA	2017-07-06	Not identified	187	NA	Morphology	Autobahn	TI	227
AUT-05	A2 Bellinzona-Sud	BGS-CH-AUT-005	2017	2	With CO2	46,18201	9,00228	NA	2017-07-20	Aedes albopictus	1	Female	Morphology	Autobahn	TI	227
AUT-05	A2 Bellinzona-Sud	BGS-CH-AUT-005	2017	2	With CO2	46,18201	9,00228	NA	2017-07-20	Aedes albopictus	1	Female	Morphology	Autobahn	TI	227
AUT-05	A2 Bellinzona-Sud	BGS-CH-AUT-005	2017	2	With CO2	46,18201	9,00228	NA	2017-07-20	Aedes albopictus	1	Female	Morphology	Autobahn	TI	227
AUT-05	A2 Bellinzona-Sud	BGS-CH-AUT-005	2017	2	With CO2	46,18201	9,00228	NA	2017-07-20	Aedes albopictus	1	Female	Morphology	Autobahn	TI	227
AUT-05	A2 Bellinzona-Sud	BGS-CH-AUT-005	2017	5	With CO2	46,18201	9,00228	NA	2017-08-31	Aedes albopictus	1	Female	Morphology	Autobahn	TI	227
AUT-05	A2 Bellinzona-Sud	BGS-CH-AUT-005	2017	5	With CO2	46,18201	9,00228	NA	2017-08-31	Aedes albopictus	1	Female	Morphology	Autobahn	TI	227
AUT-05	A2 Bellinzona-Sud	BGS-CH-AUT-005	2017	5	With CO2	46,18201	9,00228	NA	2017-08-31	Not identified	82	NA	Morphology	Autobahn	TI	227
AUT-05	A2 Bellinzona-Sud	BGS-CH-AUT-005	2017	6	With CO2	46,18201	9,00228	NA	2017-09-14	Aedes albopictus	1	Female	MALDI-TOF MS	Autobahn	TI	227
AUT-05	A2 Bellinzona-Sud	BGS-CH-AUT-005	2017	6	With CO2	46,18201	9,00228	NA	2017-09-14	Aedes albopictus	1	Female	MALDI-TOF MS	Autobahn	TI	227
AUT-05	A2 Bellinzona-Sud	BGS-CH-AUT-005	2017	6	With CO2	46,18201	9,00228	NA	2017-09-14	Aedes albopictus	1	Female	MALDI-TOF MS	Autobahn	TI	227
AUT-05	A2 Bellinzona-Sud	BGS-CH-AUT-005	2017	6	With CO2	46,18201	9,00228	NA	2017-09-14	Aedes albopictus	1	Female	MALDI-TOF MS	Autobahn	TI	227
AUT-05	A2 Bellinzona-Sud	BGS-CH-AUT-005	2017	6	With CO2	46,18201	9,00228	NA	2017-09-14	Aedes albopictus	1	Female	MALDI-TOF MS	Autobahn	TI	227
AUT-05	A2 Bellinzona-Sud	BGS-CH-AUT-005	2017	6	With CO2	46,18201	9,00228	NA	2017-09-14	Aedes albopictus	1	Female	MALDI-TOF MS	Autobahn	TI	227
AUT-05	A2 Bellinzona-Sud	BGS-CH-AUT-005	2017	6	With CO2	46,18201	9,00228	NA	2017-09-14	Aedes albopictus	1	Female	MALDI-TOF MS	Autobahn	TI	227
AUT-05	A2 Bellinzona-Sud	BGS-CH-AUT-005	2016	3	With CO2	46,18201	9,00228	2016-07-21	2016-08-04	Aedes albopictus	1	Female	Morphology	Autobahn	TI	227
AUT-05	A2 Bellinzona-Sud	BGS-CH-AUT-005	2017	4	With CO2	46,18201	9,00228	NA	2017-08-17	Aedes albopictus	1	Female	Morphology	Autobahn	TI	227
AUT-05	A2 Bellinzona-Sud	BGS-CH-AUT-005	2017	4	With CO2	46,18201	9,00228	NA	2017-08-17	Aedes albopictus	1	Female	Morphology	Autobahn	TI	227
AUT-05	A2 Bellinzona-Sud	BGS-CH-AUT-005	2017	4	With CO2	46,18201	9,00228	NA	2017-08-17	Aedes albopictus	1	Female	Morphology	Autobahn	TI	227
AUT-05	A2 Bellinzona-Sud	BGS-CH-AUT-005	2017	4	With CO2	46,18201	9,00228	NA	2017-08-17	Aedes albopictus	1	Female	Morphology	Autobahn	TI	227
AUT-05	A2 Bellinzona-Sud	BGS-CH-AUT-005	2016	5	With CO2	46,18201	9,00228	2016-08-18	2016-09-01	Aedes albopictus	1	Female	Morphology	Autobahn	TI	227
AUT-05	A2 Bellinzona-Sud	BGS-CH-AUT-005	2016	5	With CO2	46,18201	9,00228	2016-08-18	2016-09-01	Aedes albopictus	1	Female	Morphology	Autobahn	TI	227
AUT-05	A2 Bellinzona-Sud	BGS-CH-AUT-005	2016	5	With CO2	46,18201	9,00228	2016-08-18	2016-09-01	Aedes albopictus	1	Female	Morphology	Autobahn	TI	227
AUT-05	A2 Bellinzona-Sud	BGS-CH-AUT-005	2016	5	With CO2	46,18201	9,00228	2016-08-18	2016-09-01	Aedes geniculatus	1	Female	MALDI-TOF MS	Autobahn	TI	227
AUT-05	A2 Bellinzona-Sud	BGS-CH-AUT-005	2016	5	With CO2	46,18201	9,00228	2016-08-18	2016-09-01	Aedes albopictus	1	Female	Morphology	Autobahn	TI	227
AUT-05	A2 Bellinzona-Sud	BGS-CH-AUT-005	2016	5	With CO2	46,18201	9,00228	2016-08-18	2016-09-01	Aedes albopictus	1	Female	Morphology	Autobahn	TI	227
AUT-05	A2 Bellinzona-Sud	BGS-CH-AUT-005	2016	5	With CO2	46,18201	9,00228	2016-08-18	2016-09-01	Aedes albopictus	1	Female	Morphology	Autobahn	TI	227
AUT-05	A2 Bellinzona-Sud	BGS-CH-AUT-005	2016	5	With CO2	46,18201	9,00228	2016-08-18	2016-09-01	Aedes albopictus	1	Female	Morphology	Autobahn	TI	227
AUT-05	A2 Bellinzona-Sud	BGS-CH-AUT-005	2016	5	With CO2	46,18201	9,00228	2016-08-18	2016-09-01	Aedes albopictus	1	Female	Morphology	Autobahn	TI	227
AUT-05	A2 Bellinzona-Sud	BGS-CH-AUT-005	2016	5	With CO2	46,18201	9,00228	2016-08-18	2016-09-01	Aedes albopictus	1	Male	Morphology	Autobahn	TI	227
AUT-05	A2 Bellinzona-Sud	BGS-CH-AUT-005	2016	6	With CO2	46,18201	9,00228	2016-09-01	2016-09-15	Aedes albopictus	1	Female	Morphology	Autobahn	TI	227
AUT-05	A2 Bellinzona-Sud	BGS-CH-AUT-005	2016	6	With CO2	46,18201	9,00228	2016-09-01	2016-09-15	Aedes albopictus	1	Female	Morphology	Autobahn	TI	227
AUT-05	A2 Bellinzona-Sud	BGS-CH-AUT-005	2016	6	With CO2	46,18201	9,00228	2016-09-01	2016-09-15	Aedes albopictus	1	Female	Morphology	Autobahn	TI	227
AUT-05	A2 Bellinzona-Sud	BGS-CH-AUT-005	2016	6	With CO2	46,18201	9,00228	2016-09-01	2016-09-15	Aedes albopictus	1	Female	Morphology	Autobahn	TI	227
AUT-05	A2 Bellinzona-Sud	BGS-CH-AUT-005	2016	6	With CO2	46,18201	9,00228	2016-09-01	2016-09-15	Aedes albopictus	1	Female	MALDI-TOF MS	Autobahn	TI	227
AUT-05	A2 Bellinzona-Sud	BGS-CH-AUT-005	2016	6	With CO2	46,18201	9,00228	2016-09-01	2016-09-15	Aedes albopictus	1	Female	Morphology	Autobahn	TI	227
AUT-05	A2 Bellinzona-Sud	BGS-CH-AUT-005	2016	6	With CO2	46,18201	9,00228	2016-09-01	2016-09-15	Aedes albopictus	1	Male	Morphology	Autobahn	TI	227
AUT-05	A2 Bellinzona-Sud	BGS-CH-AUT-005	2017	6	With CO2	46,18201	9,00228	NA	2017-09-14	Aedes albopictus	1	Female	Morphology	Autobahn	TI	227
AUT-05	A2 Bellinzona-Sud	BGS-CH-AUT-005	2017	6	With CO2	46,18201	9,00228	NA	2017-09-14	Not identified	62	NA	Morphology	Autobahn	TI	227
AUT-05	A2 Bellinzona-Sud	BGS-CH-AUT-005	2017	5	With CO2	46,18201	9,00228	NA	2017-08-31	Aedes albopictus	1	Male	MALDI-TOF MS	Autobahn	TI	227
AUT-05	A2 Bellinzona-Sud	BGS-CH-AUT-005	2017	5	With CO2	46,18201	9,00228	NA	2017-08-31	Aedes albopictus	1	Female	Morphology	Autobahn	TI	227
AUT-05	A2 Bellinzona-Sud	BGS-CH-AUT-005	2014	5	With CO2	46,18201	9,00228	2014-08-21	2014-09-04	Culex pipiens/torrentium	982	Female	Morphology	Autobahn	TI	227
AUT-05	A2 Bellinzona-Sud	BGS-CH-AUT-005	2014	5	With CO2	46,18201	9,00228	2014-08-21	2014-09-04	Culex pipiens/torrentium	130	Male	Morphology	Autobahn	TI	227
AUT-05	A2 Bellinzona-Sud	BGS-CH-AUT-005	2014	6	With CO2	46,18201	9,00228	2014-09-04	2014-09-18	Aedes albopictus	2	Female	MALDI-TOF MS	Autobahn	TI	227
AUT-05	A2 Bellinzona-Sud	BGS-CH-AUT-005	2014	6	With CO2	46,18201	9,00228	2014-09-04	2014-09-18	Culex pipiens/torrentium	1205	Female	Morphology	Autobahn	TI	227
AUT-05	A2 Bellinzona-Sud	BGS-CH-AUT-005	2014	6	With CO2	46,18201	9,00228	2014-09-04	2014-09-18	Culex pipiens/torrentium	230	Female	Morphology	Autobahn	TI	227
AUT-05	A2 Bellinzona-Sud	BGS-CH-AUT-005	2017	5	With CO2	46,18201	9,00228	NA	2017-08-31	Aedes albopictus	1	Female	Morphology	Autobahn	TI	227
AUT-05	A2 Bellinzona-Sud	BGS-CH-AUT-005	2017	4	With CO2	46,18201	9,00228	NA	2017-08-17	Aedes albopictus	1	Female	MALDI-TOF MS	Autobahn	TI	227
AUT-05	A2 Bellinzona-Sud	BGS-CH-AUT-005	2017	4	With CO2	46,18201	9,00228	NA	2017-08-17	Aedes albopictus	1	Female	MALDI-TOF MS	Autobahn	TI	227
AUT-05	A2 Bellinzona-Sud	BGS-CH-AUT-005	2017	4	With CO2	46,18201	9,00228	NA	2017-08-17	Aedes albopictus	1	Female	MALDI-TOF MS	Autobahn	TI	227
AUT-05	A2 Bellinzona-Sud	BGS-CH-AUT-005	2017	4	With CO2	46,18201	9,00228	NA	2017-08-17	Aedes albopictus	1	Female	MALDI-TOF MS	Autobahn	TI	227
AUT-05	A2 Bellinzona-Sud	BGS-CH-AUT-005	2017	4	With CO2	46,18201	9,00228	NA	2017-08-17	Aedes albopictus	1	Female	MALDI-TOF MS	Autobahn	TI	227
AUT-05	A2 Bellinzona-Sud	BGS-CH-AUT-005	2017	4	With CO2	46,18201	9,00228	NA	2017-08-17	Aedes albopictus	1	Female	MALDI-TOF MS	Autobahn	TI	227
AUT-05	A2 Bellinzona-Sud	BGS-CH-AUT-005	2017	4	With CO2	46,18201	9,00228	NA	2017-08-17	Aedes albopictus	1	Female	Morphology	Autobahn	TI	227
AUT-05	A2 Bellinzona-Sud	BGS-CH-AUT-005	2017	5	With CO2	46,18201	9,00228	NA	2017-08-31	Aedes albopictus	1	Female	MALDI-TOF MS	Autobahn	TI	227
AUT-05	A2 Bellinzona-Sud	BGS-CH-AUT-005	2017	5	With CO2	46,18201	9,00228	NA	2017-08-31	Aedes albopictus	1	Female	MALDI-TOF MS	Autobahn	TI	227
AUT-05	A2 Bellinzona-Sud	BGS-CH-AUT-005	2016	3	With CO2	46,18201	9,00228	2016-07-21	2016-08-04	Aedes albopictus	1	Male	Morphology	Autobahn	TI	227
AUT-05	A2 Bellinzona-Sud	BGS-CH-AUT-005	2016	3	With CO2	46,18201	9,00228	2016-07-21	2016-08-04	Aedes geniculatus	1	Female	MALDI-TOF MS	Autobahn	TI	227
AUT-05	A2 Bellinzona-Sud	BGS-CH-AUT-005	2016	4	With CO2	46,18201	9,00228	2016-08-04	2016-08-18	None	0	NA	NA	Autobahn	TI	227
AUT-05	A2 Bellinzona-Sud	BGS-CH-AUT-005	2016	5	With CO2	46,18201	9,00228	2016-08-18	2016-09-01	Aedes albopictus	1	Female	Morphology	Autobahn	TI	227
AUT-05	A2 Bellinzona-Sud	BGS-CH-AUT-005	2015	1	With CO2	46,18201	9,00228	2015-06-25	2015-07-09	Aedes albopictus	3	Female	MALDI-TOF MS	Autobahn	TI	227
AUT-05	A2 Bellinzona-Sud	BGS-CH-AUT-005	2015	1	With CO2	46,18201	9,00228	2015-06-25	2015-07-09	Culex sp.	NA	NA	Morphology	Autobahn	TI	227
AUT-05	A2 Bellinzona-Sud	BGS-CH-AUT-005	2015	2	With CO2	46,18201	9,00228	2015-07-09	2015-07-23	Aedes albopictus	1	Female	MALDI-TOF MS	Autobahn	TI	227
AUT-05	A2 Bellinzona-Sud	BGS-CH-AUT-005	2015	2	With CO2	46,18201	9,00228	2015-07-09	2015-07-23	Culex sp.	NA	NA	Morphology	Autobahn	TI	227
AUT-05	A2 Bellinzona-Sud	BGS-CH-AUT-005	2017	4	With CO2	46,18201	9,00228	NA	2017-08-17	Aedes albopictus	1	Female	Morphology	Autobahn	TI	227
AUT-05	A2 Bellinzona-Sud	BGS-CH-AUT-005	2017	4	With CO2	46,18201	9,00228	NA	2017-08-17	Aedes albopictus	1	Female	Morphology	Autobahn	TI	227
AUT-05	A2 Bellinzona-Sud	BGS-CH-AUT-005	2017	4	With CO2	46,18201	9,00228	NA	2017-08-17	Aedes albopictus	1	Female	Morphology	Autobahn	TI	227
AUT-05	A2 Bellinzona-Sud	BGS-CH-AUT-005	2017	4	With CO2	46,18201	9,00228	NA	2017-08-17	Aedes albopictus	1	Female	Morphology	Autobahn	TI	227
AUT-05	A2 Bellinzona-Sud	BGS-CH-AUT-005	2017	4	With CO2	46,18201	9,00228	NA	2017-08-17	Aedes albopictus	1	Female	Morphology	Autobahn	TI	227
AUT-05	A2 Bellinzona-Sud	BGS-CH-AUT-005	2017	4	With CO2	46,18201	9,00228	NA	2017-08-17	Aedes albopictus	1	Female	Morphology	Autobahn	TI	227
AUT-05	A2 Bellinzona-Sud	BGS-CH-AUT-005	2017	4	With CO2	46,18201	9,00228	NA	2017-08-17	Aedes albopictus	1	Female	Morphology	Autobahn	TI	227
AUT-05	A2 Bellinzona-Sud	BGS-CH-AUT-005	2017	4	With CO2	46,18201	9,00228	NA	2017-08-17	Aedes albopictus	1	Female	Morphology	Autobahn	TI	227
AUT-05	A2 Bellinzona-Sud	BGS-CH-AUT-005	2017	4	With CO2	46,18201	9,00228	NA	2017-08-17	Aedes albopictus	1	Female	Morphology	Autobahn	TI	227
AUT-05	A2 Bellinzona-Sud	BGS-CH-AUT-005	2017	4	With CO2	46,18201	9,00228	NA	2017-08-17	Aedes albopictus	1	Female	Morphology	Autobahn	TI	227
AUT-05	A2 Bellinzona-Sud	BGS-CH-AUT-005	2017	4	With CO2	46,18201	9,00228	NA	2017-08-17	Aedes albopictus	1	Female	Morphology	Autobahn	TI	227
AUT-05	A2 Bellinzona-Sud	BGS-CH-AUT-005	2017	4	With CO2	46,18201	9,00228	NA	2017-08-17	Aedes albopictus	1	Female	Morphology	Autobahn	TI	227
AUT-05	A2 Bellinzona-Sud	BGS-CH-AUT-005	2017	4	With CO2	46,18201	9,00228	NA	2017-08-17	Aedes albopictus	1	Female	Morphology	Autobahn	TI	227
AUT-05	A2 Bellinzona-Sud	BGS-CH-AUT-005	2017	4	With CO2	46,18201	9,00228	NA	2017-08-17	Not identified	133	NA	Morphology	Autobahn	TI	227
AUT-05	A2 Bellinzona-Sud	BGS-CH-AUT-005	2017	5	With CO2	46,18201	9,00228	NA	2017-08-31	Aedes albopictus	1	Male	MALDI-TOF MS	Autobahn	TI	227
AUT-05	A2 Bellinzona-Sud	BGS-CH-AUT-005	2017	1	With CO2	46,18201	9,00228	NA	2017-07-06	Aedes albopictus	1	Female	Morphology	Autobahn	TI	227
AUT-05	A2 Bellinzona-Sud	BGS-CH-AUT-005	2017	5	With CO2	46,18201	9,00228	NA	2017-08-31	Aedes albopictus	1	Female	Morphology	Autobahn	TI	227
AUT-05	A2 Bellinzona-Sud	BGS-CH-AUT-005	2015	4	With CO2	46,18201	9,00228	2015-08-06	2015-08-20	Culex sp.	NA	NA	Morphology	Autobahn	TI	227
AUT-05	A2 Bellinzona-Sud	BGS-CH-AUT-005	2015	5	With CO2	46,18201	9,00228	2015-08-20	2015-09-03	None	0	NA	NA	Autobahn	TI	227
AUT-05	A2 Bellinzona-Sud	BGS-CH-AUT-005	2017	5	With CO2	46,18201	9,00228	NA	2017-08-31	Aedes albopictus	1	Female	Morphology	Autobahn	TI	227
AUT-05	A2 Bellinzona-Sud	BGS-CH-AUT-005	2017	5	With CO2	46,18201	9,00228	NA	2017-08-31	Aedes albopictus	1	Female	Morphology	Autobahn	TI	227
AUT-05	A2 Bellinzona-Sud	BGS-CH-AUT-005	2017	5	With CO2	46,18201	9,00228	NA	2017-08-31	Aedes albopictus	1	Female	Morphology	Autobahn	TI	227
AUT-05	A2 Bellinzona-Sud	BGS-CH-AUT-005	2017	5	With CO2	46,18201	9,00228	NA	2017-08-31	Aedes albopictus	1	Female	Morphology	Autobahn	TI	227
AUT-05	A2 Bellinzona-Sud	BGS-CH-AUT-005	2017	6	With CO2	46,18201	9,00228	NA	2017-09-14	Aedes albopictus	1	Female	MALDI-TOF MS	Autobahn	TI	227
AUT-05	A2 Bellinzona-Sud	BGS-CH-AUT-005	2017	5	With CO2	46,18201	9,00228	NA	2017-08-31	Aedes albopictus	1	Male	MALDI-TOF MS	Autobahn	TI	227
AUT-05	A2 Bellinzona-Sud	BGS-CH-AUT-005	2017	5	With CO2	46,18201	9,00228	NA	2017-08-31	Aedes albopictus	1	Female	MALDI-TOF MS	Autobahn	TI	227
AUT-05	A2 Bellinzona-Sud	BGS-CH-AUT-005	2017	5	With CO2	46,18201	9,00228	NA	2017-08-31	Aedes albopictus	1	Female	MALDI-TOF MS	Autobahn	TI	227
AUT-05	A2 Bellinzona-Sud	BGS-CH-AUT-005	2017	5	With CO2	46,18201	9,00228	NA	2017-08-31	Aedes albopictus	1	Male	MALDI-TOF MS	Autobahn	TI	227
AUT-05	A2 Bellinzona-Sud	BGS-CH-AUT-005	2017	5	With CO2	46,18201	9,00228	NA	2017-08-31	Aedes albopictus	1	Male	MALDI-TOF MS	Autobahn	TI	227
AUT-05	A2 Bellinzona-Sud	BGS-CH-AUT-005	2017	5	With CO2	46,18201	9,00228	NA	2017-08-31	Aedes albopictus	1	Male	MALDI-TOF MS	Autobahn	TI	227
AUT-05	A2 Bellinzona-Sud	BGS-CH-AUT-005	2017	6	With CO2	46,18201	9,00228	NA	2017-09-14	Aedes albopictus	1	Female	MALDI-TOF MS	Autobahn	TI	227
AUT-05	A2 Bellinzona-Sud	BGS-CH-AUT-005	2017	6	With CO2	46,18201	9,00228	NA	2017-09-14	Aedes albopictus	1	Female	MALDI-TOF MS	Autobahn	TI	227
AUT-05	A2 Bellinzona-Sud	BGS-CH-AUT-005	2014	2	With CO2	46,18201	9,00228	2014-07-10	2014-07-25	Culex pipiens s.s.	1	Female	MALDI-TOF MS	Autobahn	TI	227
AUT-05	A2 Bellinzona-Sud	BGS-CH-AUT-005	2017	6	With CO2	46,18201	9,00228	NA	2017-09-14	Aedes albopictus	1	Female	MALDI-TOF MS	Autobahn	TI	227
AUT-05	A2 Bellinzona-Sud	BGS-CH-AUT-005	2017	6	With CO2	46,18201	9,00228	NA	2017-09-14	Aedes albopictus	1	Female	MALDI-TOF MS	Autobahn	TI	227
AUT-05	A2 Bellinzona-Sud	BGS-CH-AUT-005	2017	6	With CO2	46,18201	9,00228	NA	2017-09-14	Aedes albopictus	1	Female	MALDI-TOF MS	Autobahn	TI	227
AUT-05	A2 Bellinzona-Sud	BGS-CH-AUT-005	2014	4	With CO2	46,18201	9,00228	2014-08-08	2014-08-21	Aedes caspius	1	Female	MALDI-TOF MS	Autobahn	TI	227
AUT-05	A2 Bellinzona-Sud	BGS-CH-AUT-005	2017	6	With CO2	46,18201	9,00228	NA	2017-09-14	Aedes albopictus	1	Female	MALDI-TOF MS	Autobahn	TI	227
AUT-05	A2 Bellinzona-Sud	BGS-CH-AUT-005	2017	6	With CO2	46,18201	9,00228	NA	2017-09-14	Aedes albopictus	1	Female	MALDI-TOF MS	Autobahn	TI	227
AUT-05	A2 Bellinzona-Sud	BGS-CH-AUT-005	2017	6	With CO2	46,18201	9,00228	NA	2017-09-14	Aedes albopictus	1	Female	MALDI-TOF MS	Autobahn	TI	227
AUT-05	A2 Bellinzona-Sud	BGS-CH-AUT-005	2015	3	With CO2	46,18201	9,00228	2015-07-23	2015-08-06	Aedes albopictus	2	Female	MALDI-TOF MS	Autobahn	TI	227
AUT-05	A2 Bellinzona-Sud	BGS-CH-AUT-005	2015	3	With CO2	46,18201	9,00228	2015-07-23	2015-08-06	Culex sp.	NA	NA	Morphology	Autobahn	TI	227
AUT-05	A2 Bellinzona-Sud	BGS-CH-AUT-005	2015	4	With CO2	46,18201	9,00228	2015-08-06	2015-08-20	Aedes albopictus	2	Female	MALDI-TOF MS	Autobahn	TI	227
AUT-05	A2 Bellinzona-Sud	BGS-CH-AUT-005	2017	5	With CO2	46,18201	9,00228	NA	2017-08-31	Aedes albopictus	1	Female	Morphology	Autobahn	TI	227
AUT-05	A2 Bellinzona-Sud	BGS-CH-AUT-005	2017	5	With CO2	46,18201	9,00228	NA	2017-08-31	Aedes albopictus	1	Female	Morphology	Autobahn	TI	227
AUT-05	A2 Bellinzona-Sud	BGS-CH-AUT-005	2017	6	With CO2	46,18201	9,00228	NA	2017-09-14	Aedes albopictus	1	Female	MALDI-TOF MS	Autobahn	TI	227
AUT-05	A2 Bellinzona-Sud	BGS-CH-AUT-005	2014	3	With CO2	46,18201	9,00228	2014-07-25	2014-08-08	Culex pipiens/torrentium	2	Female	Morphology	Autobahn	TI	227
AUT-05	A2 Bellinzona-Sud	BGS-CH-AUT-005	2014	3	With CO2	46,18201	9,00228	2014-07-25	2014-08-08	Culex pipiens/torrentium	2	Male	Morphology	Autobahn	TI	227
AUT-05	A2 Bellinzona-Sud	BGS-CH-AUT-005	2014	4	With CO2	46,18201	9,00228	2014-08-08	2014-08-21	Aedes albopictus	1	Female	MALDI-TOF MS	Autobahn	TI	227
AUT-05	A2 Bellinzona-Sud	BGS-CH-AUT-005	2017	5	With CO2	46,18201	9,00228	NA	2017-08-31	Aedes albopictus	1	Female	MALDI-TOF MS	Autobahn	TI	227
AUT-05	A2 Bellinzona-Sud	BGS-CH-AUT-005	2014	4	With CO2	46,18201	9,00228	2014-08-08	2014-08-21	Culex pipiens/torrentium	496	Female	Morphology	Autobahn	TI	227
AUT-05	A2 Bellinzona-Sud	BGS-CH-AUT-005	2017	1	With CO2	46,18201	9,00228	NA	2017-07-06	Aedes albopictus	1	Female	MALDI-TOF MS	Autobahn	TI	227
AUT-05	A2 Bellinzona-Sud	BGS-CH-AUT-005	2017	1	With CO2	46,18201	9,00228	NA	2017-07-06	Aedes geniculatus	1	Female	MALDI-TOF MS	Autobahn	TI	227
AUT-05	A2 Bellinzona-Sud	BGS-CH-AUT-005	2017	1	With CO2	46,18201	9,00228	NA	2017-07-06	Aedes albopictus	1	Female	MALDI-TOF MS	Autobahn	TI	227
AUT-05	A2 Bellinzona-Sud	BGS-CH-AUT-005	2017	1	With CO2	46,18201	9,00228	NA	2017-07-06	Aedes albopictus	1	Female	MALDI-TOF MS	Autobahn	TI	227
AUT-05	A2 Bellinzona-Sud	BGS-CH-AUT-005	2017	5	With CO2	46,18201	9,00228	NA	2017-08-31	Aedes albopictus	1	Female	Morphology	Autobahn	TI	227
AUT-05	A2 Bellinzona-Sud	BGS-CH-AUT-005	2017	5	With CO2	46,18201	9,00228	NA	2017-08-31	Aedes albopictus	1	Female	Morphology	Autobahn	TI	227
AUT-05	A2 Bellinzona-Sud	BGS-CH-AUT-005	2017	5	With CO2	46,18201	9,00228	NA	2017-08-31	Aedes albopictus	1	Female	MALDI-TOF MS	Autobahn	TI	227
AUT-05	A2 Bellinzona-Sud	BGS-CH-AUT-005	2017	5	With CO2	46,18201	9,00228	NA	2017-08-31	Aedes albopictus	1	Female	Morphology	Autobahn	TI	227
AUT-05	A2 Bellinzona-Sud	BGS-CH-AUT-005	2017	6	With CO2	46,18201	9,00228	NA	2017-09-14	Aedes albopictus	1	Female	MALDI-TOF MS	Autobahn	TI	227
AUT-05	A2 Bellinzona-Sud	BGS-CH-AUT-005	2017	5	With CO2	46,18201	9,00228	NA	2017-08-31	Aedes albopictus	1	Female	MALDI-TOF MS	Autobahn	TI	227
AUT-05	A2 Bellinzona-Sud	BGS-CH-AUT-005	2017	5	With CO2	46,18201	9,00228	NA	2017-08-31	Aedes albopictus	1	Female	MALDI-TOF MS	Autobahn	TI	227
AUT-05	A2 Bellinzona-Sud	BGS-CH-AUT-005	2017	6	With CO2	46,18201	9,00228	NA	2017-09-14	Aedes albopictus	1	Female	Morphology	Autobahn	TI	227
AUT-05	A2 Bellinzona-Sud	BGS-CH-AUT-005	2017	5	With CO2	46,18201	9,00228	NA	2017-08-31	Aedes albopictus	1	Female	MALDI-TOF MS	Autobahn	TI	227
AUT-05	A2 Bellinzona-Sud	BGS-CH-AUT-005	2017	5	With CO2	46,18201	9,00228	NA	2017-08-31	Aedes albopictus	1	Female	MALDI-TOF MS	Autobahn	TI	227
AUT-05	A2 Bellinzona-Sud	BGS-CH-AUT-005	2017	6	With CO2	46,18201	9,00228	NA	2017-09-14	Aedes albopictus	1	Female	Morphology	Autobahn	TI	227
AUT-05	A2 Bellinzona-Sud	BGS-CH-AUT-005	2017	5	With CO2	46,18201	9,00228	NA	2017-08-31	Aedes albopictus	1	Female	MALDI-TOF MS	Autobahn	TI	227
AUT-05	A2 Bellinzona-Sud	BGS-CH-AUT-005	2017	6	With CO2	46,18201	9,00228	NA	2017-09-14	Aedes albopictus	1	Female	MALDI-TOF MS	Autobahn	TI	227
AUT-05	A2 Bellinzona-Sud	BGS-CH-AUT-005	2017	6	With CO2	46,18201	9,00228	NA	2017-09-14	Aedes albopictus	1	Female	MALDI-TOF MS	Autobahn	TI	227
AUT-05	A2 Bellinzona-Sud	BGS-CH-AUT-005	2017	6	With CO2	46,18201	9,00228	NA	2017-09-14	Aedes albopictus	1	Female	Morphology	Autobahn	TI	227
AUT-05	A2 Bellinzona-Sud	BGS-CH-AUT-005	2017	6	With CO2	46,18201	9,00228	NA	2017-09-14	Aedes albopictus	1	Female	Morphology	Autobahn	TI	227
AUT-05	A2 Bellinzona-Sud	BGS-CH-AUT-005	2017	5	With CO2	46,18201	9,00228	NA	2017-08-31	Aedes albopictus	1	Female	Morphology	Autobahn	TI	227
AUT-05	A2 Bellinzona-Sud	BGS-CH-AUT-005	2017	5	With CO2	46,18201	9,00228	NA	2017-08-31	Aedes albopictus	1	Female	Morphology	Autobahn	TI	227
AUT-05	A2 Bellinzona-Sud	BGS-CH-AUT-005	2017	6	With CO2	46,18201	9,00228	NA	2017-09-14	Aedes albopictus	1	Female	Morphology	Autobahn	TI	227
AUT-05	A2 Bellinzona-Sud	BGS-CH-AUT-005	2017	6	With CO2	46,18201	9,00228	NA	2017-09-14	Aedes albopictus	1	Female	Morphology	Autobahn	TI	227
AUT-05	A2 Bellinzona-Sud	BGS-CH-AUT-005	2017	6	With CO2	46,18201	9,00228	NA	2017-09-14	Aedes albopictus	1	Female	Morphology	Autobahn	TI	227
AUT-05	A2 Bellinzona-Sud	BGS-CH-AUT-005	2017	6	With CO2	46,18201	9,00228	NA	2017-09-14	Aedes albopictus	1	Female	Morphology	Autobahn	TI	227
AUT-05	A2 Bellinzona-Sud	BGS-CH-AUT-005	2017	5	With CO2	46,18201	9,00228	NA	2017-08-31	Aedes albopictus	1	Female	Morphology	Autobahn	TI	227
AUT-05	A2 Bellinzona-Sud	BGS-CH-AUT-005	2017	5	With CO2	46,18201	9,00228	NA	2017-08-31	Aedes albopictus	1	Female	Morphology	Autobahn	TI	227
AUT-05	A2 Bellinzona-Sud	BGS-CH-AUT-005	2017	4	With CO2	46,18201	9,00228	NA	2017-08-17	Aedes albopictus	1	Female	Morphology	Autobahn	TI	227
AUT-05	A2 Bellinzona-Sud	BGS-CH-AUT-005	2017	6	With CO2	46,18201	9,00228	NA	2017-09-14	Aedes albopictus	1	Female	Morphology	Autobahn	TI	227
AUT-05	A2 Bellinzona-Sud	BGS-CH-AUT-005	2017	5	With CO2	46,18201	9,00228	NA	2017-08-31	Aedes albopictus	1	Female	Morphology	Autobahn	TI	227
AUT-05	A2 Bellinzona-Sud	BGS-CH-AUT-005	2017	5	With CO2	46,18201	9,00228	NA	2017-08-31	Aedes albopictus	1	Female	Morphology	Autobahn	TI	227
AUT-05	A2 Bellinzona-Sud	BGS-CH-AUT-005	2017	5	With CO2	46,18201	9,00228	NA	2017-08-31	Aedes albopictus	1	Female	Morphology	Autobahn	TI	227
AUT-05	A2 Bellinzona-Sud	BGS-CH-AUT-005	2017	5	With CO2	46,18201	9,00228	NA	2017-08-31	Aedes albopictus	1	Female	Morphology	Autobahn	TI	227
AUT-05	A2 Bellinzona-Sud	BGS-CH-AUT-005	2017	5	With CO2	46,18201	9,00228	NA	2017-08-31	Aedes albopictus	1	Female	Morphology	Autobahn	TI	227
AUT-05	A2 Bellinzona-Sud	BGS-CH-AUT-005	2015	6	With CO2	46,18201	9,00228	2015-09-03	2015-09-17	Aedes albopictus	3	Female	MALDI-TOF MS	Autobahn	TI	227
AUT-05	A2 Bellinzona-Sud	BGS-CH-AUT-005	2017	5	With CO2	46,18201	9,00228	NA	2017-08-31	Aedes albopictus	1	Female	Morphology	Autobahn	TI	227
AUT-05	A2 Bellinzona-Sud	BGS-CH-AUT-005	2017	5	With CO2	46,18201	9,00228	NA	2017-08-31	Aedes albopictus	1	Female	Morphology	Autobahn	TI	227
AUT-05	A2 Bellinzona-Sud	BGS-CH-AUT-005	2015	6	With CO2	46,18201	9,00228	2015-09-03	2015-09-17	Culex sp.	NA	NA	NA	Autobahn	TI	227
AUT-09-W	A2 San Gottardo-Sud Stalvedro	BGS-CH-AUT-009-W	2016	6	Without CO2	46,52094	8,63467	2016-09-01	2016-09-15	Aedes albopictus	1	Female	Morphology	Autobahn	TI	1064
AUT-09-W	A2 San Gottardo-Sud Stalvedro	BGS-CH-AUT-009-W	2016	5	Without CO2	46,52094	8,63467	2016-08-18	2016-09-01	None	0	NA	NA	Autobahn	TI	1064
AUT-09-W	A2 San Gottardo-Sud Stalvedro	BGS-CH-AUT-009-W	2017	1	Without CO2	46,52094	8,63467	2017-06-22	2017-07-06	Aedes albopictus	1	Female	MALDI-TOF MS	Autobahn	TI	1064
AUT-09-W	A2 San Gottardo-Sud Stalvedro	BGS-CH-AUT-009-W	2017	5	Without CO2	46,52094	8,63467	2017-08-17	2017-08-31	None	0	NA	NA	Autobahn	TI	1064
AUT-09-W	A2 San Gottardo-Sud Stalvedro	BGS-CH-AUT-009-W	2016	4	Without CO2	46,52094	8,63467	2016-08-04	2016-08-18	None	0	NA	NA	Autobahn	TI	1064
AUT-09-W	A2 San Gottardo-Sud Stalvedro	BGS-CH-AUT-009-W	2018	1	Without CO2	46,52094	8,63467	2018-06-21	2018-07-05	Not identified	10	NA	Morphology	Autobahn	TI	1064
AUT-09-W	A2 San Gottardo-Sud Stalvedro	BGS-CH-AUT-009-W	2017	2	Without CO2	46,52094	8,63467	2017-07-06	2017-07-20	None	0	NA	NA	Autobahn	TI	1064
AUT-09-W	A2 San Gottardo-Sud Stalvedro	BGS-CH-AUT-009-W	2015	6	Without CO2	46,52094	8,63467	2015-09-03	2015-09-17	None	0	NA	NA	Autobahn	TI	1064
AUT-09-W	A2 San Gottardo-Sud Stalvedro	BGS-CH-AUT-009-W	2018	3	Without CO2	46,52094	8,63467	2018-06-21	2018-08-06	None	4	NA	NA	Autobahn	TI	1064
AUT-09-W	A2 San Gottardo-Sud Stalvedro	BGS-CH-AUT-009-W	2016	2	Without CO2	46,52094	8,63467	2016-07-07	2016-07-21	None	0	NA	NA	Autobahn	TI	1064
AUT-09-W	A2 San Gottardo-Sud Stalvedro	BGS-CH-AUT-009-W	2016	1	Without CO2	46,52094	8,63467	2016-06-23	2016-07-07	None	0	NA	NA	Autobahn	TI	1064
AUT-09-W	A2 San Gottardo-Sud Stalvedro	BGS-CH-AUT-009-W	2014	1	Without CO2	46,52094	8,63467	2014-06-26	2014-07-10	None	0	NA	NA	Autobahn	TI	1064
AUT-09-W	A2 San Gottardo-Sud Stalvedro	BGS-CH-AUT-009-W	2014	5	Without CO2	46,52094	8,63467	2014-08-21	2014-09-04	None	0	NA	NA	Autobahn	TI	1064
AUT-09-W	A2 San Gottardo-Sud Stalvedro	BGS-CH-AUT-009-W	2016	3	Without CO2	46,52094	8,63467	2016-07-21	2016-08-04	None	0	NA	NA	Autobahn	TI	1064
AUT-09-W	A2 San Gottardo-Sud Stalvedro	BGS-CH-AUT-009-W	2017	4	Without CO2	46,52094	8,63467	2017-08-03	2017-08-17	None	0	NA	NA	Autobahn	TI	1064
AUT-09-W	A2 San Gottardo-Sud Stalvedro	BGS-CH-AUT-009-W	2014	4	Without CO2	46,52094	8,63467	2014-08-08	2014-08-21	None	0	NA	NA	Autobahn	TI	1064
AUT-09-W	A2 San Gottardo-Sud Stalvedro	BGS-CH-AUT-009-W	2015	5	Without CO2	46,52094	8,63467	2015-08-20	2015-09-03	None	0	NA	NA	Autobahn	TI	1064
AUT-09-W	A2 San Gottardo-Sud Stalvedro	BGS-CH-AUT-009-W	2017	6	Without CO2	46,52094	8,63467	2017-08-31	2017-09-14	None	0	NA	NA	Autobahn	TI	1064
AUT-09-W	A2 San Gottardo-Sud Stalvedro	BGS-CH-AUT-009-W	2015	3	Without CO2	46,52094	8,63467	2015-08-06	2015-08-06	Culex sp.	NA	NA	Morphology	Autobahn	TI	1064
AUT-09-W	A2 San Gottardo-Sud Stalvedro	BGS-CH-AUT-009-W	2015	4	Without CO2	46,52094	8,63467	2015-08-06	2015-08-20	None	0	NA	NA	Autobahn	TI	1064
AUT-09-W	A2 San Gottardo-Sud Stalvedro	BGS-CH-AUT-009-W	2018	2	Without CO2	46,52094	8,63467	2018-06-21	2018-07-19	None	0	NA	NA	Autobahn	TI	1064
AUT-09-W	A2 San Gottardo-Sud Stalvedro	BGS-CH-AUT-009-W	2015	2	Without CO2	46,52094	8,63467	2015-07-09	2015-07-23	None	0	NA	NA	Autobahn	TI	1064
AUT-09-W	A2 San Gottardo-Sud Stalvedro	BGS-CH-AUT-009-W	2017	3	Without CO2	46,52094	8,63467	2017-07-20	2017-08-03	None	0	NA	NA	Autobahn	TI	1064
AUT-09-W	A2 San Gottardo-Sud Stalvedro	BGS-CH-AUT-009-W	2014	3	Without CO2	46,52094	8,63467	2014-07-25	2014-08-08	None	0	NA	NA	Autobahn	TI	1064
AUT-09-W	A2 San Gottardo-Sud Stalvedro	BGS-CH-AUT-009-W	2018	6	Without CO2	46,52094	8,63467	2018-06-21	2018-09-13	None	7	NA	NA	Autobahn	TI	1064
AUT-09-W	A2 San Gottardo-Sud Stalvedro	BGS-CH-AUT-009-W	2015	1	Without CO2	46,52094	8,63467	2015-06-25	2015-07-09	None	0	NA	NA	Autobahn	TI	1064
AUT-09-W	A2 San Gottardo-Sud Stalvedro	BGS-CH-AUT-009-W	2014	2	Without CO2	46,52094	8,63467	2014-07-10	2014-07-25	None	0	NA	NA	Autobahn	TI	1064
AUT-09-W	A2 San Gottardo-Sud Stalvedro	BGS-CH-AUT-009-W	2018	4	Without CO2	46,52094	8,63467	2018-06-21	2018-08-20	None	12	NA	NA	Autobahn	TI	1064
AUT-09-W	A2 San Gottardo-Sud Stalvedro	BGS-CH-AUT-009-W	2018	5	Without CO2	46,52094	8,63467	2018-06-21	2018-08-30	Aedes albopictus	1	Female	Morphology	Autobahn	TI	1064
AUT-09-W	A2 San Gottardo-Sud Stalvedro	BGS-CH-AUT-009-W	2014	6	Without CO2	46,52094	8,63467	2014-09-04	2014-09-18	None	0	NA	NA	Autobahn	TI	1064
AUT-09-W	A2 San Gottardo-Sud Stalvedro	BGS-CH-AUT-009-W	2015	3	Without CO2	46,52094	8,63467	2015-07-23	2015-08-06	Aedes albopictus	1	Female	MALDI-TOF MS	Autobahn	TI	1064
AUT-10-N	A2 Gotthard-Nord	BGS-CH-AUT-010-N	2015	2	With CO2	46,8474	8,63367	2015-07-09	2015-07-23	None	0	NA	NA	Autobahn	UR	460
AUT-10-N	A2 Gotthard-Nord	BGS-CH-AUT-010-N	2014	3	With CO2	46,8474	8,63367	2014-07-25	2014-08-08	Culex pipiens/torrentium	31	Female	Morphology	Autobahn	UR	460
AUT-10-N	A2 Gotthard-Nord	BGS-CH-AUT-010-N	2017	1	With CO2	46,8474	8,63367	NA	2017-07-06	Not identified	5	NA	Morphology	Autobahn	UR	460
AUT-10-N	A2 Gotthard-Nord	BGS-CH-AUT-010-N	2015	1	With CO2	46,8474	8,63367	2019-06-25	2015-07-09	Culex sp.	NA	NA	Morphology	Autobahn	UR	460
AUT-10-N	A2 Gotthard-Nord	BGS-CH-AUT-010-N	2016	3	With CO2	46,8474	8,63367	2016-07-21	2016-08-04	Not identified	1	NA	Morphology	Autobahn	UR	460
AUT-10-N	A2 Gotthard-Nord	BGS-CH-AUT-010-N	2014	2	With CO2	46,8474	8,63367	NA	NA	Culex pipiens/torrentium	3	Female	Morphology	Autobahn	UR	460
AUT-10-N	A2 Gotthard-Nord	BGS-CH-AUT-010-N	2015	1	Without CO2	46,8474	8,63367	2019-06-25	2015-07-09	Culex sp.	NA	NA	Morphology	Autobahn	UR	460
AUT-10-N	A2 Gotthard-Nord	BGS-CH-AUT-010-N	2016	2	With CO2	46,8474	8,63367	2016-07-07	2016-07-21	Not identified	1	NA	Morphology	Autobahn	UR	460
AUT-10-N	A2 Gotthard-Nord	BGS-CH-AUT-010-N	2014	2	With CO2	46,8474	8,63367	NA	NA	Aedes japonicus	1	Female	MALDI-TOF MS	Autobahn	UR	460
AUT-10-N	A2 Gotthard-Nord	BGS-CH-AUT-010-N	2018	6	With CO2	46,8474	8,63367	2018-06-22	2018-09-13	Not identified	5	NA	Morphology	Autobahn	UR	460
AUT-10-N	A2 Gotthard-Nord	BGS-CH-AUT-010-N	2016	4	With CO2	46,8474	8,63367	2016-08-04	2016-08-18	Not identified	1	NA	Morphology	Autobahn	UR	460
AUT-10-N	A2 Gotthard-Nord	BGS-CH-AUT-010-N	2017	3	With CO2	46,8474	8,63367	NA	2017-08-03	Not identified	4	NA	Morphology	Autobahn	UR	460
AUT-10-N	A2 Gotthard-Nord	BGS-CH-AUT-010-N	2018	5	With CO2	46,8474	8,63367	2018-06-22	2018-08-30	Not identified	4	NA	Morphology	Autobahn	UR	460
AUT-10-N	A2 Gotthard-Nord	BGS-CH-AUT-010-N	2014	1	With CO2	46,8474	8,63367	2014-06-27	2014-07-10	Culex pipiens/torrentium	3	Female	Morphology	Autobahn	UR	460
AUT-10-N	A2 Gotthard-Nord	BGS-CH-AUT-010-N	2017	6	With CO2	46,8474	8,63367	NA	2017-09-14	None	0	NA	NA	Autobahn	UR	460
AUT-10-N	A2 Gotthard-Nord	BGS-CH-AUT-010-N	2018	4	With CO2	46,8474	8,63367	2018-06-22	2018-08-20	Aedes albopictus	1	Female	Morphology	Autobahn	UR	460
AUT-10-N	A2 Gotthard-Nord	BGS-CH-AUT-010-N	2018	4	With CO2	46,8474	8,63367	2018-06-22	2018-08-20	Not identified	4	NA	Morphology	Autobahn	UR	460
AUT-10-N	A2 Gotthard-Nord	BGS-CH-AUT-010-N	2015	6	With CO2	46,8474	8,63367	2015-09-03	2015-09-17	None	0	NA	NA	Autobahn	UR	460
AUT-10-N	A2 Gotthard-Nord	BGS-CH-AUT-010-N	2016	5	With CO2	46,8474	8,63367	2016-08-18	2016-09-01	Aedes japonicus	1	Female	MALDI-TOF MS	Autobahn	UR	460
AUT-10-N	A2 Gotthard-Nord	BGS-CH-AUT-010-N	2016	1	With CO2	46,8474	8,63367	2016-06-23	2016-07-07	Not identified	1	NA	Morphology	Autobahn	UR	460
AUT-10-N	A2 Gotthard-Nord	BGS-CH-AUT-010-N	2015	4	With CO2	46,8474	8,63367	2015-08-06	2015-08-20	None	0	NA	NA	Autobahn	UR	460
AUT-10-N	A2 Gotthard-Nord	BGS-CH-AUT-010-N	2017	4	With CO2	46,8474	8,63367	NA	2017-08-17	None	0	NA	NA	Autobahn	UR	460
AUT-10-N	A2 Gotthard-Nord	BGS-CH-AUT-010-N	2017	5	With CO2	46,8474	8,63367	NA	2017-08-31	Not identified	3	NA	Morphology	Autobahn	UR	460
AUT-10-N	A2 Gotthard-Nord	BGS-CH-AUT-010-N	2016	6	With CO2	46,8474	8,63367	2016-09-01	2016-09-15	Not identified	1	NA	Morphology	Autobahn	UR	460
AUT-10-N	A2 Gotthard-Nord	BGS-CH-AUT-010-N	2014	6	With CO2	46,8474	8,63367	2014-09-04	2014-09-18	Anopheles plumbeus	1	Female	MALDI-TOF MS	Autobahn	UR	460
AUT-10-N	A2 Gotthard-Nord	BGS-CH-AUT-010-N	2017	2	With CO2	46,8474	8,63367	NA	2017-07-20	Aedes japonicus	1	Female	MALDI-TOF MS	Autobahn	UR	460
AUT-10-N	A2 Gotthard-Nord	BGS-CH-AUT-010-N	2015	5	With CO2	46,8474	8,63367	2015-08-20	2015-09-03	None	0	NA	NA	Autobahn	UR	460
AUT-10-N	A2 Gotthard-Nord	BGS-CH-AUT-010-N	2014	6	With CO2	46,8474	8,63367	2014-09-04	2014-09-18	Culex pipiens/torrentium	62	Female	Morphology	Autobahn	UR	460
AUT-10-N	A2 Gotthard-Nord	BGS-CH-AUT-010-N	2018	3	With CO2	46,8474	8,63367	2018-06-22	2018-08-06	Not identified	7	NA	Morphology	Autobahn	UR	460
AUT-10-N	A2 Gotthard-Nord	BGS-CH-AUT-010-N	2017	2	With CO2	46,8474	8,63367	NA	2017-07-20	Not identified	9	NA	Morphology	Autobahn	UR	460
AUT-10-N	A2 Gotthard-Nord	BGS-CH-AUT-010-N	2014	4	With CO2	46,8474	8,63367	2014-08-08	2014-08-21	Culex pipiens/torrentium	13	Female	Morphology	Autobahn	UR	460
AUT-10-N	A2 Gotthard-Nord	BGS-CH-AUT-010-N	2015	3	With CO2	46,8474	8,63367	2015-07-23	2015-08-06	Culex sp.	NA	NA	Morphology	Autobahn	UR	460
AUT-10-N	A2 Gotthard-Nord	BGS-CH-AUT-010-N	2014	5	With CO2	46,8474	8,63367	2014-08-21	2014-09-04	Culex pipiens/torrentium	1	Male	Morphology	Autobahn	UR	460
AUT-10-N	A2 Gotthard-Nord	BGS-CH-AUT-010-N	2017	3	With CO2	46,8474	8,63367	NA	2017-08-03	Aedes albopictus	1	Female	MALDI-TOF MS	Autobahn	UR	460
AUT-10-N	A2 Gotthard-Nord	BGS-CH-AUT-010-N	2014	5	With CO2	46,8474	8,63367	2014-08-21	2014-09-04	Culex pipiens/torrentium	8	Female	Morphology	Autobahn	UR	460
AUT-10-N	A2 Gotthard-Nord	BGS-CH-AUT-010-N	2014	4	With CO2	46,8474	8,63367	2014-08-08	2014-08-21	Aedes albopictus	1	Male	MALDI-TOF MS	Autobahn	UR	460
AUT-10-N	A2 Gotthard-Nord	BGS-CH-AUT-010-N	2018	2	With CO2	46,8474	8,63367	2018-06-22	2018-07-19	Not identified	5	NA	Morphology	Autobahn	UR	460
AUT-10-N	A2 Gotthard-Nord	BGS-CH-AUT-010-N	2018	1	With CO2	46,8474	8,63367	2018-06-22	2018-07-05	Not identified	6	NA	Morphology	Autobahn	UR	460
AUT-10-N	A2 Gotthard-Nord	BGS-CH-AUT-010-N	2014	6	With CO2	46,8474	8,63367	2014-09-04	2014-09-18	Anopheles plumbeus	6	Female	Morphology	Autobahn	UR	460
AUT-10-S	A2 Gotthard-Sued	BGS-CH-AUT-010-S	2016	3	Without CO2	46,8473	8,63179	2016-07-21	2016-08-04	Anopheles plumbeus	10	NA	Morphology	Autobahn	UR	457
AUT-10-S	A2 Gotthard-Sued	BGS-CH-AUT-010-S	2015	6	Without CO2	46,8473	8,63179	2015-09-03	2015-09-17	Culex sp.	NA	NA	NA	Autobahn	UR	457
AUT-10-S	A2 Gotthard-Sued	BGS-CH-AUT-010-S	2014	5	Without CO2	46,8473	8,63179	2014-08-21	2014-09-04	Culex pipiens/torrentium	1	Female	Morphology	Autobahn	UR	457
AUT-10-S	A2 Gotthard-Sued	BGS-CH-AUT-010-S	2014	2	Without CO2	46,8473	8,63179	2014-07-10	2014-07-25	Anopheles plumbeus	1	Female	MALDI-TOF MS	Autobahn	UR	457
AUT-10-S	A2 Gotthard-Sued	BGS-CH-AUT-010-S	2016	4	Without CO2	46,8473	8,63179	2016-08-04	2016-08-18	Anopheles plumbeus	2	NA	Morphology	Autobahn	UR	457
AUT-10-S	A2 Gotthard-Sued	BGS-CH-AUT-010-S	2014	1	Without CO2	46,8473	8,63179	2014-06-27	2014-07-10	Culex pipiens/torrentium	6	Male	Morphology	Autobahn	UR	457
AUT-10-S	A2 Gotthard-Sued	BGS-CH-AUT-010-S	2014	3	Without CO2	46,8473	8,63179	2014-07-25	2014-08-08	Culex pipiens/torrentium	1	Female	Morphology	Autobahn	UR	457
AUT-10-S	A2 Gotthard-Sued	BGS-CH-AUT-010-S	2016	2	Without CO2	46,8473	8,63179	2016-07-07	2016-07-21	None	0	NA	NA	Autobahn	UR	457
AUT-10-S	A2 Gotthard-Sued	BGS-CH-AUT-010-S	2014	1	Without CO2	46,8473	8,63179	2014-06-27	2014-07-10	Culex pipiens/torrentium	12	Female	Morphology	Autobahn	UR	457
AUT-10-S	A2 Gotthard-Sued	BGS-CH-AUT-010-S	2015	1	Without CO2	46,8473	8,63179	2015-06-25	2015-07-09	Anopheles sp.	NA	NA	Morphology	Autobahn	UR	457
AUT-10-S	A2 Gotthard-Sued	BGS-CH-AUT-010-S	2015	2	Without CO2	46,8473	8,63179	2015-07-09	2015-07-23	Aedes albopictus	2	Female	MALDI-TOF MS	Autobahn	UR	457
AUT-10-S	A2 Gotthard-Sued	BGS-CH-AUT-010-S	2014	4	Without CO2	46,8473	8,63179	2014-08-08	2014-08-21	Culex pipiens/torrentium	3	Female	Morphology	Autobahn	UR	457
AUT-10-S	A2 Gotthard-Sued	BGS-CH-AUT-010-S	2014	6	Without CO2	46,8473	8,63179	2014-09-04	2014-09-18	Anopheles plumbeus	2	Female	Morphology	Autobahn	UR	457
AUT-10-S	A2 Gotthard-Sued	BGS-CH-AUT-010-S	2015	2	Without CO2	46,8473	8,63179	2015-07-09	2015-07-23	Culex sp.	NA	NA	Morphology	Autobahn	UR	457
AUT-10-S	A2 Gotthard-Sued	BGS-CH-AUT-010-S	2016	6	Without CO2	46,8473	8,63179	2016-09-01	2016-09-15	Not identified	1	NA	Morphology	Autobahn	UR	457
AUT-10-S	A2 Gotthard-Sued	BGS-CH-AUT-010-S	2016	5	Without CO2	46,8473	8,63179	2016-08-18	2016-09-01	None	0	NA	NA	Autobahn	UR	457
AUT-10-S	A2 Gotthard-Sued	BGS-CH-AUT-010-S	2015	5	Without CO2	46,8473	8,63179	2015-08-20	2015-09-03	Culex sp.	NA	NA	Morphology	Autobahn	UR	457
AUT-10-S	A2 Gotthard-Sued	BGS-CH-AUT-010-S	2016	1	Without CO2	46,8473	8,63179	2016-06-23	2016-07-07	Aedes japonicus	1	Female	Morphology	Autobahn	UR	457
AUT-10-S	A2 Gotthard-Sued	BGS-CH-AUT-010-S	2014	5	Without CO2	46,8473	8,63179	2014-08-21	2014-09-04	Culex pipiens/torrentium	1	Male	Morphology	Autobahn	UR	457
AUT-10-S	A2 Gotthard-Sued	BGS-CH-AUT-010-S	2014	6	Without CO2	46,8473	8,63179	2014-09-04	2014-09-18	Aedes japonicus	1	Female	Morphology	Autobahn	UR	457
AUT-10-S	A2 Gotthard-Sued	BGS-CH-AUT-010-S	2015	3	Without CO2	46,8473	8,63179	2015-07-23	2015-08-06	Culex sp.	NA	NA	Morphology	Autobahn	UR	457
AUT-10-S	A2 Gotthard-Sued	BGS-CH-AUT-010-S	2015	3	Without CO2	46,8473	8,63179	2015-07-23	2015-08-06	Aedes albopictus	1	Female	MALDI-TOF MS	Autobahn	UR	457
AUT-10-S	A2 Gotthard-Sued	BGS-CH-AUT-010-S	2015	4	Without CO2	46,8473	8,63179	2015-08-06	2015-08-20	None	0	NA	NA	Autobahn	UR	457
AUT-10-S	A2 Gotthard-Sued	BGS-CH-AUT-010-S	2014	6	Without CO2	46,8473	8,63179	2014-09-04	2014-09-18	Culex pipiens/torrentium	2	Female	Morphology	Autobahn	UR	457
AUT-10-S	A2 Gotthard-Sued	BGS-CH-AUT-010-S	2014	6	Without CO2	46,8473	8,63179	2014-09-04	2014-09-18	Culex pipiens/torrentium	2	Male	Morphology	Autobahn	UR	457
AUT-11-N	A2 Neuenkirch-Nord	BGS-CH-AUT-011-N	2017	6	With CO2	47,11365	8,23129	NA	2017-09-14	Not identified	141	NA	Morphology	Autobahn	LU	561
AUT-11-N	A2 Neuenkirch-Nord	BGS-CH-AUT-011-N	2014	6	With CO2	47,11365	8,23129	2014-09-04	2014-09-18	Culex pipiens/torrentium	1	Male	Morphology	Autobahn	LU	561
AUT-11-N	A2 Neuenkirch-Nord	BGS-CH-AUT-011-N	2017	6	With CO2	47,11365	8,23129	NA	2017-09-14	Aedes japonicus	1	Female	Morphology	Autobahn	LU	561
AUT-11-N	A2 Neuenkirch-Nord	BGS-CH-AUT-011-N	2014	6	With CO2	47,11365	8,23129	2014-09-04	2014-09-18	Culex pipiens/torrentium	376	Female	Morphology	Autobahn	LU	561
AUT-11-N	A2 Neuenkirch-Nord	BGS-CH-AUT-011-N	2014	3	With CO2	47,11365	8,23129	2014-07-25	2014-08-08	Culex pipiens/torrentium	144	Female	Morphology	Autobahn	LU	561
AUT-11-N	A2 Neuenkirch-Nord	BGS-CH-AUT-011-N	2014	6	With CO2	47,11365	8,23129	2014-09-04	2014-09-18	Anopheles plumbeus	1	Female	MALDI-TOF MS	Autobahn	LU	561
AUT-11-N	A2 Neuenkirch-Nord	BGS-CH-AUT-011-N	2016	1	With CO2	47,11365	8,23129	2016-06-23	2016-07-07	Not identified	1	NA	Morphology	Autobahn	LU	561
AUT-11-N	A2 Neuenkirch-Nord	BGS-CH-AUT-011-N	2016	2	With CO2	47,11365	8,23129	2016-07-07	2016-07-21	Aedes japonicus	1	Female	Morphology	Autobahn	LU	561
AUT-11-N	A2 Neuenkirch-Nord	BGS-CH-AUT-011-N	2014	6	With CO2	47,11365	8,23129	2014-09-04	2014-09-18	Culex pipiens s.s.	1	Female	MALDI-TOF MS	Autobahn	LU	561
AUT-11-N	A2 Neuenkirch-Nord	BGS-CH-AUT-011-N	2014	6	With CO2	47,11365	8,23129	2014-09-04	2014-09-18	Anopheles plumbeus	32	Female	Morphology	Autobahn	LU	561
AUT-11-N	A2 Neuenkirch-Nord	BGS-CH-AUT-011-N	2014	2	With CO2	47,11365	8,23129	2014-07-10	2014-07-25	Culex pipiens/torrentium	11	Male	Morphology	Autobahn	LU	561
AUT-11-N	A2 Neuenkirch-Nord	BGS-CH-AUT-011-N	2014	3	With CO2	47,11365	8,23129	2014-07-25	2014-08-08	Aedes japonicus	1	Female	MALDI-TOF MS	Autobahn	LU	561
AUT-11-N	A2 Neuenkirch-Nord	BGS-CH-AUT-011-N	2014	3	With CO2	47,11365	8,23129	2014-07-25	2014-08-08	Culex hortensis	1	Female	Morphology	Autobahn	LU	561
AUT-11-N	A2 Neuenkirch-Nord	BGS-CH-AUT-011-N	2016	2	With CO2	47,11365	8,23129	2016-07-07	2016-07-21	Aedes japonicus	1	Female	Morphology	Autobahn	LU	561
AUT-11-N	A2 Neuenkirch-Nord	BGS-CH-AUT-011-N	2014	3	With CO2	47,11365	8,23129	2014-07-25	2014-08-08	Culex pipiens/torrentium	6	Male	Morphology	Autobahn	LU	561
AUT-11-N	A2 Neuenkirch-Nord	BGS-CH-AUT-011-N	2014	4	With CO2	47,11365	8,23129	2014-08-08	2014-08-21	Aedes japonicus	4	Female	MALDI-TOF MS	Autobahn	LU	561
AUT-11-N	A2 Neuenkirch-Nord	BGS-CH-AUT-011-N	2014	4	With CO2	47,11365	8,23129	2014-08-08	2014-08-21	Anopheles plumbeus	1	Female	MALDI-TOF MS	Autobahn	LU	561
AUT-11-N	A2 Neuenkirch-Nord	BGS-CH-AUT-011-N	2017	6	With CO2	47,11365	8,23129	NA	2017-09-14	Aedes japonicus	1	Female	MALDI-TOF MS	Autobahn	LU	561
AUT-11-N	A2 Neuenkirch-Nord	BGS-CH-AUT-011-N	2017	6	With CO2	47,11365	8,23129	NA	2017-09-14	Aedes japonicus	1	Female	Morphology	Autobahn	LU	561
AUT-11-N	A2 Neuenkirch-Nord	BGS-CH-AUT-011-N	2015	1	With CO2	47,11365	8,23129	2015-06-25	2015-07-09	Culex sp.	NA	NA	Morphology	Autobahn	LU	561
AUT-11-N	A2 Neuenkirch-Nord	BGS-CH-AUT-011-N	2015	2	With CO2	47,11365	8,23129	2015-07-09	2015-07-23	Culex sp.	NA	NA	Morphology	Autobahn	LU	561
AUT-11-N	A2 Neuenkirch-Nord	BGS-CH-AUT-011-N	2015	3	With CO2	47,11365	8,23129	2015-07-23	2015-08-06	Culex sp.	NA	NA	Morphology	Autobahn	LU	561
AUT-11-N	A2 Neuenkirch-Nord	BGS-CH-AUT-011-N	2016	5	With CO2	47,11365	8,23129	2016-08-18	2016-09-01	Aedes japonicus	1	Female	Morphology	Autobahn	LU	561
AUT-11-N	A2 Neuenkirch-Nord	BGS-CH-AUT-011-N	2016	3	With CO2	47,11365	8,23129	2016-07-21	2016-08-04	Aedes japonicus	1	Female	Morphology	Autobahn	LU	561
AUT-11-N	A2 Neuenkirch-Nord	BGS-CH-AUT-011-N	2016	4	With CO2	47,11365	8,23129	2016-08-04	2016-08-18	Aedes japonicus	1	NA	Morphology	Autobahn	LU	561
AUT-11-N	A2 Neuenkirch-Nord	BGS-CH-AUT-011-N	2016	4	With CO2	47,11365	8,23129	2016-08-04	2016-08-18	Not identified	NA	NA	Morphology	Autobahn	LU	561
AUT-11-N	A2 Neuenkirch-Nord	BGS-CH-AUT-011-N	2016	4	With CO2	47,11365	8,23129	2016-08-04	2016-08-18	Aedes japonicus	1	NA	Morphology	Autobahn	LU	561
AUT-11-N	A2 Neuenkirch-Nord	BGS-CH-AUT-011-N	2016	4	With CO2	47,11365	8,23129	2016-08-04	2016-08-18	Not identified	1	NA	Morphology	Autobahn	LU	561
AUT-11-N	A2 Neuenkirch-Nord	BGS-CH-AUT-011-N	2016	6	With CO2	47,11365	8,23129	2016-09-01	2016-09-15	Anopheles plumbeus	1	NA	Morphology	Autobahn	LU	561
AUT-11-N	A2 Neuenkirch-Nord	BGS-CH-AUT-011-N	2017	5	With CO2	47,11365	8,23129	NA	2017-08-31	Aedes japonicus	1	Female	MALDI-TOF MS	Autobahn	LU	561
AUT-11-N	A2 Neuenkirch-Nord	BGS-CH-AUT-011-N	2017	5	With CO2	47,11365	8,23129	NA	2017-08-31	Aedes albopictus	1	Female	Morphology	Autobahn	LU	561
AUT-11-N	A2 Neuenkirch-Nord	BGS-CH-AUT-011-N	2017	5	With CO2	47,11365	8,23129	NA	2017-08-31	Not identified	116	NA	Morphology	Autobahn	LU	561
AUT-11-N	A2 Neuenkirch-Nord	BGS-CH-AUT-011-N	2017	6	With CO2	47,11365	8,23129	NA	2017-09-14	Aedes japonicus	1	Female	MALDI-TOF MS	Autobahn	LU	561
AUT-11-N	A2 Neuenkirch-Nord	BGS-CH-AUT-011-N	2018	2	With CO2	47,11365	8,23129	2018-06-22	2018-07-19	Aedes japonicus	1	Female	MALDI-TOF MS	Autobahn	LU	561
AUT-11-N	A2 Neuenkirch-Nord	BGS-CH-AUT-011-N	2018	2	With CO2	47,11365	8,23129	2018-06-22	2018-07-19	Aedes japonicus	1	Female	MALDI-TOF MS	Autobahn	LU	561
AUT-11-N	A2 Neuenkirch-Nord	BGS-CH-AUT-011-N	2017	1	With CO2	47,11365	8,23129	NA	2017-07-06	Aedes albopictus	1	Female	MALDI-TOF MS	Autobahn	LU	561
AUT-11-N	A2 Neuenkirch-Nord	BGS-CH-AUT-011-N	2018	2	With CO2	47,11365	8,23129	2018-06-22	2018-07-19	Not identified	130	NA	Morphology	Autobahn	LU	561
AUT-11-N	A2 Neuenkirch-Nord	BGS-CH-AUT-011-N	2018	3	With CO2	47,11365	8,23129	2018-06-22	2018-08-06	Aedes japonicus	1	Female	Morphology	Autobahn	LU	561
AUT-11-N	A2 Neuenkirch-Nord	BGS-CH-AUT-011-N	2018	3	With CO2	47,11365	8,23129	2018-06-22	2018-08-06	Aedes japonicus	1	Female	Morphology	Autobahn	LU	561
AUT-11-N	A2 Neuenkirch-Nord	BGS-CH-AUT-011-N	2018	3	With CO2	47,11365	8,23129	2018-06-22	2018-08-06	Aedes japonicus	1	Female	Morphology	Autobahn	LU	561
AUT-11-N	A2 Neuenkirch-Nord	BGS-CH-AUT-011-N	2018	3	With CO2	47,11365	8,23129	2018-06-22	2018-08-06	Not identified	648	NA	Morphology	Autobahn	LU	561
AUT-11-N	A2 Neuenkirch-Nord	BGS-CH-AUT-011-N	2018	4	With CO2	47,11365	8,23129	2018-06-22	2018-08-20	Aedes japonicus	1	Female	Morphology	Autobahn	LU	561
AUT-11-N	A2 Neuenkirch-Nord	BGS-CH-AUT-011-N	2018	4	With CO2	47,11365	8,23129	2018-06-22	2018-08-20	Aedes japonicus	1	Female	Morphology	Autobahn	LU	561
AUT-11-N	A2 Neuenkirch-Nord	BGS-CH-AUT-011-N	2018	4	With CO2	47,11365	8,23129	2018-06-22	2018-08-20	Aedes japonicus	1	Female	Morphology	Autobahn	LU	561
AUT-11-N	A2 Neuenkirch-Nord	BGS-CH-AUT-011-N	2018	4	With CO2	47,11365	8,23129	2018-06-22	2018-08-20	Aedes japonicus	1	Female	Morphology	Autobahn	LU	561
AUT-11-N	A2 Neuenkirch-Nord	BGS-CH-AUT-011-N	2018	4	With CO2	47,11365	8,23129	2018-06-22	2018-08-20	Aedes japonicus	1	Female	Morphology	Autobahn	LU	561
AUT-11-N	A2 Neuenkirch-Nord	BGS-CH-AUT-011-N	2018	4	With CO2	47,11365	8,23129	2018-06-22	2018-08-20	Aedes japonicus	1	Female	Morphology	Autobahn	LU	561
AUT-11-N	A2 Neuenkirch-Nord	BGS-CH-AUT-011-N	2014	6	With CO2	47,11365	8,23129	2014-09-04	2014-09-18	Aedes japonicus	1	Female	MALDI-TOF MS	Autobahn	LU	561
AUT-11-N	A2 Neuenkirch-Nord	BGS-CH-AUT-011-N	2017	3	With CO2	47,11365	8,23129	NA	2017-08-03	Aedes japonicus	1	Female	MALDI-TOF MS	Autobahn	LU	561
AUT-11-N	A2 Neuenkirch-Nord	BGS-CH-AUT-011-N	2015	4	With CO2	47,11365	8,23129	2015-08-06	2015-08-20	Culex sp.	NA	NA	Morphology	Autobahn	LU	561
AUT-11-N	A2 Neuenkirch-Nord	BGS-CH-AUT-011-N	2016	2	With CO2	47,11365	8,23129	2016-07-07	2016-07-21	Aedes japonicus	1	Female	Morphology	Autobahn	LU	561
AUT-11-N	A2 Neuenkirch-Nord	BGS-CH-AUT-011-N	2017	2	With CO2	47,11365	8,23129	NA	2017-07-20	Aedes albopictus	1	Female	Morphology	Autobahn	LU	561
AUT-11-N	A2 Neuenkirch-Nord	BGS-CH-AUT-011-N	2017	2	With CO2	47,11365	8,23129	NA	2017-07-20	Aedes japonicus	1	Female	MALDI-TOF MS	Autobahn	LU	561
AUT-11-N	A2 Neuenkirch-Nord	BGS-CH-AUT-011-N	2017	2	With CO2	47,11365	8,23129	NA	2017-07-20	Aedes japonicus	1	Female	MALDI-TOF MS	Autobahn	LU	561
AUT-11-N	A2 Neuenkirch-Nord	BGS-CH-AUT-011-N	2017	2	With CO2	47,11365	8,23129	NA	2017-07-20	Not identified	294	NA	Morphology	Autobahn	LU	561
AUT-11-N	A2 Neuenkirch-Nord	BGS-CH-AUT-011-N	2017	3	With CO2	47,11365	8,23129	NA	2017-08-03	Aedes albopictus	1	Female	MALDI-TOF MS	Autobahn	LU	561
AUT-11-N	A2 Neuenkirch-Nord	BGS-CH-AUT-011-N	2016	5	With CO2	47,11365	8,23129	2016-08-18	2016-09-01	Aedes albopictus	1	Female	Morphology	Autobahn	LU	561
AUT-11-N	A2 Neuenkirch-Nord	BGS-CH-AUT-011-N	2016	5	With CO2	47,11365	8,23129	2016-08-18	2016-09-01	Aedes japonicus	1	Female	Morphology	Autobahn	LU	561
AUT-11-N	A2 Neuenkirch-Nord	BGS-CH-AUT-011-N	2016	5	With CO2	47,11365	8,23129	2016-08-18	2016-09-01	Aedes japonicus	1	Female	Morphology	Autobahn	LU	561
AUT-11-N	A2 Neuenkirch-Nord	BGS-CH-AUT-011-N	2016	5	With CO2	47,11365	8,23129	2016-08-18	2016-09-01	Aedes japonicus	1	Female	Morphology	Autobahn	LU	561
AUT-11-N	A2 Neuenkirch-Nord	BGS-CH-AUT-011-N	2016	5	With CO2	47,11365	8,23129	2016-08-18	2016-09-01	Aedes japonicus	1	Female	Morphology	Autobahn	LU	561
AUT-11-N	A2 Neuenkirch-Nord	BGS-CH-AUT-011-N	2018	4	With CO2	47,11365	8,23129	2018-06-22	2018-08-20	Aedes japonicus	1	Female	Morphology	Autobahn	LU	561
AUT-11-N	A2 Neuenkirch-Nord	BGS-CH-AUT-011-N	2017	3	With CO2	47,11365	8,23129	NA	2017-08-03	Aedes japonicus	1	Female	MALDI-TOF MS	Autobahn	LU	561
AUT-11-N	A2 Neuenkirch-Nord	BGS-CH-AUT-011-N	2016	5	With CO2	47,11365	8,23129	2016-08-18	2016-09-01	Aedes japonicus	1	Female	Morphology	Autobahn	LU	561
AUT-11-N	A2 Neuenkirch-Nord	BGS-CH-AUT-011-N	2016	6	With CO2	47,11365	8,23129	2016-09-01	2016-09-15	Aedes japonicus	1	Female	Morphology	Autobahn	LU	561
AUT-11-N	A2 Neuenkirch-Nord	BGS-CH-AUT-011-N	2016	6	With CO2	47,11365	8,23129	2016-09-01	2016-09-15	Anopheles plumbeus	1	NA	Morphology	Autobahn	LU	561
AUT-11-N	A2 Neuenkirch-Nord	BGS-CH-AUT-011-N	2016	6	With CO2	47,11365	8,23129	2016-09-01	2016-09-15	Aedes japonicus	1	Female	MALDI-TOF MS	Autobahn	LU	561
AUT-11-N	A2 Neuenkirch-Nord	BGS-CH-AUT-011-N	2016	6	With CO2	47,11365	8,23129	2016-09-01	2016-09-15	Aedes japonicus	1	Female	Morphology	Autobahn	LU	561
AUT-11-N	A2 Neuenkirch-Nord	BGS-CH-AUT-011-N	2014	1	With CO2	47,11365	8,23129	2014-06-27	2014-07-10	Aedes japonicus	2	Female	MALDI-TOF MS	Autobahn	LU	561
AUT-11-N	A2 Neuenkirch-Nord	BGS-CH-AUT-011-N	2014	1	With CO2	47,11365	8,23129	2014-06-27	2014-07-10	Culex pipiens/torrentium	14	Female	Morphology	Autobahn	LU	561
AUT-11-N	A2 Neuenkirch-Nord	BGS-CH-AUT-011-N	2014	1	With CO2	47,11365	8,23129	2014-06-27	2014-07-10	Culex pipiens/torrentium	4	Male	Morphology	Autobahn	LU	561
AUT-11-N	A2 Neuenkirch-Nord	BGS-CH-AUT-011-N	2014	2	With CO2	47,11365	8,23129	2014-07-10	2014-07-25	Aedes japonicus	1	Female	MALDI-TOF MS	Autobahn	LU	561
AUT-11-N	A2 Neuenkirch-Nord	BGS-CH-AUT-011-N	2014	2	With CO2	47,11365	8,23129	2014-07-10	2014-07-25	Culex pipiens/torrentium	18	Female	Morphology	Autobahn	LU	561
AUT-11-N	A2 Neuenkirch-Nord	BGS-CH-AUT-011-N	2018	2	With CO2	47,11365	8,23129	2018-06-22	2018-07-19	Aedes japonicus	1	Female	MALDI-TOF MS	Autobahn	LU	561
AUT-11-N	A2 Neuenkirch-Nord	BGS-CH-AUT-011-N	2017	3	With CO2	47,11365	8,23129	NA	2017-08-03	Aedes japonicus	1	Female	MALDI-TOF MS	Autobahn	LU	561
AUT-11-N	A2 Neuenkirch-Nord	BGS-CH-AUT-011-N	2018	4	With CO2	47,11365	8,23129	2018-06-22	2018-08-20	Aedes japonicus	1	Female	Morphology	Autobahn	LU	561
AUT-11-N	A2 Neuenkirch-Nord	BGS-CH-AUT-011-N	2017	1	With CO2	47,11365	8,23129	NA	2017-07-06	Aedes albopictus	1	Female	MALDI-TOF MS	Autobahn	LU	561
AUT-11-N	A2 Neuenkirch-Nord	BGS-CH-AUT-011-N	2017	1	With CO2	47,11365	8,23129	NA	2017-07-06	Aedes albopictus	1	Female	MALDI-TOF MS	Autobahn	LU	561
AUT-11-N	A2 Neuenkirch-Nord	BGS-CH-AUT-011-N	2017	1	With CO2	47,11365	8,23129	NA	2017-07-06	Not identified	186	NA	Morphology	Autobahn	LU	561
AUT-11-N	A2 Neuenkirch-Nord	BGS-CH-AUT-011-N	2018	3	With CO2	47,11365	8,23129	2018-06-22	2018-08-06	Aedes japonicus	1	Female	Morphology	Autobahn	LU	561
AUT-11-N	A2 Neuenkirch-Nord	BGS-CH-AUT-011-N	2015	6	With CO2	47,11365	8,23129	2015-09-03	2015-09-17	Aedes albopictus	1	Male	MALDI-TOF MS	Autobahn	LU	561
AUT-11-N	A2 Neuenkirch-Nord	BGS-CH-AUT-011-N	2014	4	With CO2	47,11365	8,23129	2014-08-08	2014-08-21	Culex pipiens s.s.	2	Female	MALDI-TOF MS	Autobahn	LU	561
AUT-11-N	A2 Neuenkirch-Nord	BGS-CH-AUT-011-N	2014	4	With CO2	47,11365	8,23129	2014-08-08	2014-08-21	Culex pipiens/torrentium	158	Female	Morphology	Autobahn	LU	561
AUT-11-N	A2 Neuenkirch-Nord	BGS-CH-AUT-011-N	2014	4	With CO2	47,11365	8,23129	2014-08-08	2014-08-21	Culex pipiens/torrentium	6	Male	Morphology	Autobahn	LU	561
AUT-11-N	A2 Neuenkirch-Nord	BGS-CH-AUT-011-N	2014	5	With CO2	47,11365	8,23129	2014-08-21	2014-09-04	Aedes japonicus	2	Female	MALDI-TOF MS	Autobahn	LU	561
AUT-11-N	A2 Neuenkirch-Nord	BGS-CH-AUT-011-N	2014	5	With CO2	47,11365	8,23129	2014-08-21	2014-09-04	Culex pipiens s.s.	2	Female	MALDI-TOF MS	Autobahn	LU	561
AUT-11-N	A2 Neuenkirch-Nord	BGS-CH-AUT-011-N	2014	5	With CO2	47,11365	8,23129	2014-08-21	2014-09-04	Culex pipiens/torrentium	118	Female	Morphology	Autobahn	LU	561
AUT-11-N	A2 Neuenkirch-Nord	BGS-CH-AUT-011-N	2018	5	With CO2	47,11365	8,23129	2018-06-22	2018-08-30	Aedes japonicus	1	Female	Morphology	Autobahn	LU	561
AUT-11-N	A2 Neuenkirch-Nord	BGS-CH-AUT-011-N	2018	1	With CO2	47,11365	8,23129	2018-06-22	2018-07-05	Aedes japonicus	1	Female	Morphology	Autobahn	LU	561
AUT-11-N	A2 Neuenkirch-Nord	BGS-CH-AUT-011-N	2018	1	With CO2	47,11365	8,23129	2018-06-22	2018-07-05	Aedes japonicus	1	Female	Morphology	Autobahn	LU	561
AUT-11-N	A2 Neuenkirch-Nord	BGS-CH-AUT-011-N	2018	5	With CO2	47,11365	8,23129	2018-06-22	2018-08-30	Aedes albopictus	1	Female	Morphology	Autobahn	LU	561
AUT-11-N	A2 Neuenkirch-Nord	BGS-CH-AUT-011-N	2017	3	With CO2	47,11365	8,23129	NA	2017-08-03	Aedes albopictus	1	Female	MALDI-TOF MS	Autobahn	LU	561
AUT-11-N	A2 Neuenkirch-Nord	BGS-CH-AUT-011-N	2017	2	With CO2	47,11365	8,23129	NA	2017-07-20	Aedes albopictus	1	Female	Morphology	Autobahn	LU	561
AUT-11-N	A2 Neuenkirch-Nord	BGS-CH-AUT-011-N	2017	4	With CO2	47,11365	8,23129	NA	2017-08-17	Aedes japonicus	1	Female	MALDI-TOF MS	Autobahn	LU	561
AUT-11-N	A2 Neuenkirch-Nord	BGS-CH-AUT-011-N	2018	4	With CO2	47,11365	8,23129	2018-06-22	2018-08-20	Not identified	202	NA	Morphology	Autobahn	LU	561
AUT-11-N	A2 Neuenkirch-Nord	BGS-CH-AUT-011-N	2018	5	With CO2	47,11365	8,23129	2018-06-22	2018-08-30	Aedes japonicus	1	Female	Morphology	Autobahn	LU	561
AUT-11-N	A2 Neuenkirch-Nord	BGS-CH-AUT-011-N	2018	5	With CO2	47,11365	8,23129	2018-06-22	2018-08-30	Aedes japonicus	1	Female	Morphology	Autobahn	LU	561
AUT-11-N	A2 Neuenkirch-Nord	BGS-CH-AUT-011-N	2017	3	With CO2	47,11365	8,23129	NA	2017-08-03	Aedes japonicus	1	Female	MALDI-TOF MS	Autobahn	LU	561
AUT-11-N	A2 Neuenkirch-Nord	BGS-CH-AUT-011-N	2017	3	With CO2	47,11365	8,23129	NA	2017-08-03	Aedes japonicus	1	Female	MALDI-TOF MS	Autobahn	LU	561
AUT-11-N	A2 Neuenkirch-Nord	BGS-CH-AUT-011-N	2017	3	With CO2	47,11365	8,23129	NA	2017-08-03	Aedes japonicus	1	Female	MALDI-TOF MS	Autobahn	LU	561
AUT-11-N	A2 Neuenkirch-Nord	BGS-CH-AUT-011-N	2018	4	With CO2	47,11365	8,23129	2018-06-22	2018-08-20	Aedes japonicus	1	Female	Morphology	Autobahn	LU	561
AUT-11-N	A2 Neuenkirch-Nord	BGS-CH-AUT-011-N	2014	5	With CO2	47,11365	8,23129	2014-08-21	2014-09-04	Culex pipiens/torrentium	4	Male	Morphology	Autobahn	LU	561
AUT-11-N	A2 Neuenkirch-Nord	BGS-CH-AUT-011-N	2018	5	With CO2	47,11365	8,23129	2018-06-22	2018-08-30	Aedes japonicus	1	Female	Morphology	Autobahn	LU	561
AUT-11-N	A2 Neuenkirch-Nord	BGS-CH-AUT-011-N	2018	4	With CO2	47,11365	8,23129	2018-06-22	2018-08-20	Aedes japonicus	1	Female	Morphology	Autobahn	LU	561
AUT-11-N	A2 Neuenkirch-Nord	BGS-CH-AUT-011-N	2017	4	With CO2	47,11365	8,23129	NA	2017-08-17	Aedes albopictus	1	Female	MALDI-TOF MS	Autobahn	LU	561
AUT-11-N	A2 Neuenkirch-Nord	BGS-CH-AUT-011-N	2017	3	With CO2	47,11365	8,23129	NA	2017-08-03	Not identified	173	NA	Morphology	Autobahn	LU	561
AUT-11-N	A2 Neuenkirch-Nord	BGS-CH-AUT-011-N	2015	6	With CO2	47,11365	8,23129	2015-09-03	2015-09-17	Aedes albopictus	5	Female	MALDI-TOF MS	Autobahn	LU	561
AUT-11-N	A2 Neuenkirch-Nord	BGS-CH-AUT-011-N	2017	4	With CO2	47,11365	8,23129	NA	2017-08-17	Aedes japonicus	1	Female	MALDI-TOF MS	Autobahn	LU	561
AUT-11-N	A2 Neuenkirch-Nord	BGS-CH-AUT-011-N	2018	2	With CO2	47,11365	8,23129	2018-06-22	2018-07-19	Aedes japonicus	1	Female	MALDI-TOF MS	Autobahn	LU	561
AUT-11-N	A2 Neuenkirch-Nord	BGS-CH-AUT-011-N	2017	4	With CO2	47,11365	8,23129	NA	2017-08-17	Not identified	136	NA	Morphology	Autobahn	LU	561
AUT-11-N	A2 Neuenkirch-Nord	BGS-CH-AUT-011-N	2017	5	With CO2	47,11365	8,23129	NA	2017-08-31	Aedes japonicus	1	Female	MALDI-TOF MS	Autobahn	LU	561
AUT-11-N	A2 Neuenkirch-Nord	BGS-CH-AUT-011-N	2018	2	With CO2	47,11365	8,23129	2018-06-22	2018-07-19	Aedes japonicus	1	Female	Morphology	Autobahn	LU	561
AUT-11-N	A2 Neuenkirch-Nord	BGS-CH-AUT-011-N	2018	5	With CO2	47,11365	8,23129	2018-06-22	2018-08-30	Aedes albopictus	1	Female	Morphology	Autobahn	LU	561
AUT-11-N	A2 Neuenkirch-Nord	BGS-CH-AUT-011-N	2018	4	With CO2	47,11365	8,23129	2018-06-22	2018-08-20	Aedes japonicus	1	Female	Morphology	Autobahn	LU	561
AUT-11-N	A2 Neuenkirch-Nord	BGS-CH-AUT-011-N	2018	5	With CO2	47,11365	8,23129	2018-06-22	2018-08-30	Aedes japonicus	1	Female	Morphology	Autobahn	LU	561
AUT-11-N	A2 Neuenkirch-Nord	BGS-CH-AUT-011-N	2018	6	With CO2	47,11365	8,23129	2018-06-22	2018-09-13	Aedes albopictus	1	Male	Morphology	Autobahn	LU	561
AUT-11-N	A2 Neuenkirch-Nord	BGS-CH-AUT-011-N	2018	4	With CO2	47,11365	8,23129	2018-06-22	2018-08-20	Aedes japonicus	1	Female	Morphology	Autobahn	LU	561
AUT-11-N	A2 Neuenkirch-Nord	BGS-CH-AUT-011-N	2018	5	With CO2	47,11365	8,23129	2018-06-22	2018-08-30	Aedes japonicus	1	Female	Morphology	Autobahn	LU	561
AUT-11-N	A2 Neuenkirch-Nord	BGS-CH-AUT-011-N	2015	5	With CO2	47,11365	8,23129	2015-08-20	2015-09-03	Culex sp.	NA	NA	Morphology	Autobahn	LU	561
AUT-11-N	A2 Neuenkirch-Nord	BGS-CH-AUT-011-N	2018	2	With CO2	47,11365	8,23129	2018-06-22	2018-07-19	Aedes japonicus	1	Female	Morphology	Autobahn	LU	561
AUT-11-N	A2 Neuenkirch-Nord	BGS-CH-AUT-011-N	2018	5	With CO2	47,11365	8,23129	2018-06-22	2018-08-30	Aedes japonicus	1	Female	Morphology	Autobahn	LU	561
AUT-11-N	A2 Neuenkirch-Nord	BGS-CH-AUT-011-N	2018	6	With CO2	47,11365	8,23129	2018-06-22	2018-09-13	Aedes japonicus	1	Female	Morphology	Autobahn	LU	561
AUT-11-N	A2 Neuenkirch-Nord	BGS-CH-AUT-011-N	2018	4	With CO2	47,11365	8,23129	2018-06-22	2018-08-20	Aedes japonicus	1	Female	Morphology	Autobahn	LU	561
AUT-11-N	A2 Neuenkirch-Nord	BGS-CH-AUT-011-N	2018	5	With CO2	47,11365	8,23129	2018-06-22	2018-08-30	Not identified	142	NA	Morphology	Autobahn	LU	561
AUT-11-N	A2 Neuenkirch-Nord	BGS-CH-AUT-011-N	2018	2	With CO2	47,11365	8,23129	2018-06-22	2018-07-19	Aedes japonicus	1	Female	Morphology	Autobahn	LU	561
AUT-11-N	A2 Neuenkirch-Nord	BGS-CH-AUT-011-N	2018	2	With CO2	47,11365	8,23129	2018-06-22	2018-07-19	Aedes japonicus	1	Female	Morphology	Autobahn	LU	561
AUT-11-N	A2 Neuenkirch-Nord	BGS-CH-AUT-011-N	2018	6	With CO2	47,11365	8,23129	2018-06-22	2018-09-13	Aedes albopictus	1	NA	Morphology	Autobahn	LU	561
AUT-11-N	A2 Neuenkirch-Nord	BGS-CH-AUT-011-N	2018	6	With CO2	47,11365	8,23129	2018-06-22	2018-09-13	Not identified	200	NA	Morphology	Autobahn	LU	561
AUT-11-N	A2 Neuenkirch-Nord	BGS-CH-AUT-011-N	2018	2	With CO2	47,11365	8,23129	2018-06-22	2018-07-19	Aedes japonicus	1	Female	Morphology	Autobahn	LU	561
AUT-11-N	A2 Neuenkirch-Nord	BGS-CH-AUT-011-N	2018	4	With CO2	47,11365	8,23129	2018-06-22	2018-08-20	Aedes japonicus	1	Female	Morphology	Autobahn	LU	561
AUT-11-N	A2 Neuenkirch-Nord	BGS-CH-AUT-011-N	2018	2	With CO2	47,11365	8,23129	2018-06-22	2018-07-19	Aedes japonicus	1	Female	Morphology	Autobahn	LU	561
AUT-11-N	A2 Neuenkirch-Nord	BGS-CH-AUT-011-N	2018	1	With CO2	47,11365	8,23129	2018-06-22	2018-07-05	Not identified	240	NA	Morphology	Autobahn	LU	561
AUT-11-S	A2 Neuenkirch-Sued	BGS-CH-AUT-011-S	2016	5	Without CO2	47,11066	8,23399	2016-08-18	2016-09-01	Anopheles plumbeus	1	NA	Morphology	Autobahn	UR	548
AUT-11-S	A2 Neuenkirch-Sued	BGS-CH-AUT-011-S	2017	1	Without CO2	47,11066	8,23399	NA	2017-07-06	Aedes japonicus	1	Female	MALDI-TOF MS	Autobahn	UR	548
AUT-11-S	A2 Neuenkirch-Sued	BGS-CH-AUT-011-S	2017	2	Without CO2	47,11066	8,23399	NA	2017-07-20	Not identified	21	NA	Morphology	Autobahn	UR	548
AUT-11-S	A2 Neuenkirch-Sued	BGS-CH-AUT-011-S	2016	5	Without CO2	47,11066	8,23399	2016-08-18	2016-09-01	Aedes japonicus	1	Female	MALDI-TOF MS	Autobahn	UR	548
AUT-11-S	A2 Neuenkirch-Sued	BGS-CH-AUT-011-S	2018	4	Without CO2	47,11066	8,23399	2018-06-22	2018-08-20	Aedes japonicus	1	Male	Morphology	Autobahn	UR	548
AUT-11-S	A2 Neuenkirch-Sued	BGS-CH-AUT-011-S	2017	1	Without CO2	47,11066	8,23399	NA	2017-07-06	Not identified	2	NA	Morphology	Autobahn	UR	548
AUT-11-S	A2 Neuenkirch-Sued	BGS-CH-AUT-011-S	2018	5	Without CO2	47,11066	8,23399	2018-06-22	2018-08-30	Aedes japonicus	1	Female	Morphology	Autobahn	UR	548
AUT-11-S	A2 Neuenkirch-Sued	BGS-CH-AUT-011-S	2017	1	Without CO2	47,11066	8,23399	NA	2017-07-06	Aedes japonicus	1	Female	MALDI-TOF MS	Autobahn	UR	548
AUT-11-S	A2 Neuenkirch-Sued	BGS-CH-AUT-011-S	2017	3	Without CO2	47,11066	8,23399	NA	2017-08-03	None	0	NA	NA	Autobahn	UR	548
AUT-11-S	A2 Neuenkirch-Sued	BGS-CH-AUT-011-S	2017	5	Without CO2	47,11066	8,23399	NA	2017-08-31	Aedes japonicus	1	Female	Morphology	Autobahn	UR	548
AUT-11-S	A2 Neuenkirch-Sued	BGS-CH-AUT-011-S	2017	5	Without CO2	47,11066	8,23399	NA	2017-08-31	Aedes japonicus	1	Female	MALDI-TOF MS	Autobahn	UR	548
AUT-11-S	A2 Neuenkirch-Sued	BGS-CH-AUT-011-S	2016	6	Without CO2	47,11066	8,23399	2016-09-01	2016-09-15	Aedes japonicus	1	Female	MALDI-TOF MS	Autobahn	UR	548
AUT-11-S	A2 Neuenkirch-Sued	BGS-CH-AUT-011-S	2016	4	Without CO2	47,11066	8,23399	2016-08-04	2016-08-18	Not identified	1	NA	Morphology	Autobahn	UR	548
AUT-11-S	A2 Neuenkirch-Sued	BGS-CH-AUT-011-S	2018	5	Without CO2	47,11066	8,23399	2018-06-22	2018-08-30	Not identified	1	NA	Morphology	Autobahn	UR	548
AUT-11-S	A2 Neuenkirch-Sued	BGS-CH-AUT-011-S	2018	4	Without CO2	47,11066	8,23399	2018-06-22	2018-08-20	Not identified	2	NA	Morphology	Autobahn	UR	548
AUT-11-S	A2 Neuenkirch-Sued	BGS-CH-AUT-011-S	2017	5	Without CO2	47,11066	8,23399	NA	2017-08-31	Aedes japonicus	1	Female	Morphology	Autobahn	UR	548
AUT-11-S	A2 Neuenkirch-Sued	BGS-CH-AUT-011-S	2018	5	Without CO2	47,11066	8,23399	2018-06-22	2018-08-30	Aedes japonicus	1	Female	Morphology	Autobahn	UR	548
AUT-11-S	A2 Neuenkirch-Sued	BGS-CH-AUT-011-S	2017	4	Without CO2	47,11066	8,23399	NA	2017-08-17	Not identified	11	NA	Morphology	Autobahn	UR	548
AUT-11-S	A2 Neuenkirch-Sued	BGS-CH-AUT-011-S	2017	5	Without CO2	47,11066	8,23399	NA	2017-08-31	Aedes japonicus	1	Female	MALDI-TOF MS	Autobahn	UR	548
AUT-11-S	A2 Neuenkirch-Sued	BGS-CH-AUT-011-S	2014	6	Without CO2	47,11066	8,23399	2014-09-04	2014-09-18	Culex pipiens/torrentium	24	Female	Morphology	Autobahn	UR	548
AUT-11-S	A2 Neuenkirch-Sued	BGS-CH-AUT-011-S	2016	2	Without CO2	47,11066	8,23399	2016-07-07	2016-07-21	Not identified	1	NA	Morphology	Autobahn	UR	548
AUT-11-S	A2 Neuenkirch-Sued	BGS-CH-AUT-011-S	2016	3	Without CO2	47,11066	8,23399	2016-07-21	2016-08-04	None	0	NA	NA	Autobahn	UR	548
AUT-11-S	A2 Neuenkirch-Sued	BGS-CH-AUT-011-S	2018	4	Without CO2	47,11066	8,23399	2018-06-22	2018-08-20	Aedes japonicus	1	Female	Morphology	Autobahn	UR	548
AUT-11-S	A2 Neuenkirch-Sued	BGS-CH-AUT-011-S	2016	1	Without CO2	47,11066	8,23399	2016-06-23	2016-07-07	Not identified	1	NA	Morphology	Autobahn	UR	548
AUT-11-S	A2 Neuenkirch-Sued	BGS-CH-AUT-011-S	2014	5	Without CO2	47,11066	8,23399	2014-08-21	2014-09-04	Culex pipiens/torrentium	12	Female	Morphology	Autobahn	UR	548
AUT-11-S	A2 Neuenkirch-Sued	BGS-CH-AUT-011-S	2014	6	Without CO2	47,11066	8,23399	2014-09-04	2014-09-18	Anopheles plumbeus	1	Female	MALDI-TOF MS	Autobahn	UR	548
AUT-11-S	A2 Neuenkirch-Sued	BGS-CH-AUT-011-S	2017	5	Without CO2	47,11066	8,23399	NA	2017-08-31	Not identified	5	NA	Morphology	Autobahn	UR	548
AUT-11-S	A2 Neuenkirch-Sued	BGS-CH-AUT-011-S	2014	5	Without CO2	47,11066	8,23399	2014-08-21	2014-09-04	Aedes japonicus	2	Female	MALDI-TOF MS	Autobahn	UR	548
AUT-11-S	A2 Neuenkirch-Sued	BGS-CH-AUT-011-S	2017	4	Without CO2	47,11066	8,23399	NA	2017-08-17	Aedes japonicus	1	Female	MALDI-TOF MS	Autobahn	UR	548
AUT-11-S	A2 Neuenkirch-Sued	BGS-CH-AUT-011-S	2017	4	Without CO2	47,11066	8,23399	NA	2017-08-17	Aedes japonicus	1	Female	MALDI-TOF MS	Autobahn	UR	548
AUT-11-S	A2 Neuenkirch-Sued	BGS-CH-AUT-011-S	2014	3	Without CO2	47,11066	8,23399	2014-07-25	2014-08-08	Culex hortensis	1	Female	Morphology	Autobahn	UR	548
AUT-11-S	A2 Neuenkirch-Sued	BGS-CH-AUT-011-S	2018	6	Without CO2	47,11066	8,23399	2018-06-22	2018-09-13	Aedes japonicus	1	Female	Morphology	Autobahn	UR	548
AUT-11-S	A2 Neuenkirch-Sued	BGS-CH-AUT-011-S	2018	6	Without CO2	47,11066	8,23399	2018-06-22	2018-09-13	Aedes japonicus	1	Female	Morphology	Autobahn	UR	548
AUT-11-S	A2 Neuenkirch-Sued	BGS-CH-AUT-011-S	2018	6	Without CO2	47,11066	8,23399	2018-06-22	2018-09-13	Aedes japonicus	1	Female	Morphology	Autobahn	UR	548
AUT-11-S	A2 Neuenkirch-Sued	BGS-CH-AUT-011-S	2018	6	Without CO2	47,11066	8,23399	2018-06-22	2018-09-13	Aedes japonicus	1	Female	Morphology	Autobahn	UR	548
AUT-11-S	A2 Neuenkirch-Sued	BGS-CH-AUT-011-S	2018	6	Without CO2	47,11066	8,23399	2018-06-22	2018-09-13	Not identified	12	NA	Morphology	Autobahn	UR	548
AUT-11-S	A2 Neuenkirch-Sued	BGS-CH-AUT-011-S	2015	4	Without CO2	47,11066	8,23399	2015-08-06	2015-08-20	Culex sp.	NA	NA	Morphology	Autobahn	UR	548
AUT-11-S	A2 Neuenkirch-Sued	BGS-CH-AUT-011-S	2015	5	Without CO2	47,11066	8,23399	2015-08-20	2015-09-03	Culex sp.	NA	NA	Morphology	Autobahn	UR	548
AUT-11-S	A2 Neuenkirch-Sued	BGS-CH-AUT-011-S	2015	6	Without CO2	47,11066	8,23399	2015-09-03	2015-09-17	Culex sp.	NA	NA	NA	Autobahn	UR	548
AUT-11-S	A2 Neuenkirch-Sued	BGS-CH-AUT-011-S	2014	3	Without CO2	47,11066	8,23399	2014-07-25	2014-08-08	Aedes japonicus	1	Female	MALDI-TOF MS	Autobahn	UR	548
AUT-11-S	A2 Neuenkirch-Sued	BGS-CH-AUT-011-S	2018	6	Without CO2	47,11066	8,23399	2018-06-22	2018-09-13	Aedes japonicus	1	Female	Morphology	Autobahn	UR	548
AUT-11-S	A2 Neuenkirch-Sued	BGS-CH-AUT-011-S	2014	1	Without CO2	47,11066	8,23399	2014-06-26	2014-07-10	Culex pipiens/torrentium	1	Male	Morphology	Autobahn	UR	548
AUT-11-S	A2 Neuenkirch-Sued	BGS-CH-AUT-011-S	2014	2	Without CO2	47,11066	8,23399	2014-07-10	2014-07-25	None	0	NA	NA	Autobahn	UR	548
AUT-11-S	A2 Neuenkirch-Sued	BGS-CH-AUT-011-S	2014	4	Without CO2	47,11066	8,23399	2014-08-08	2014-08-21	Aedes japonicus	1	Female	MALDI-TOF MS	Autobahn	UR	548
AUT-11-S	A2 Neuenkirch-Sued	BGS-CH-AUT-011-S	2015	1	Without CO2	47,11066	8,23399	2015-06-25	2015-07-09	Aedes japonicus	1	NA	MALDI-TOF MS	Autobahn	UR	548
AUT-11-S	A2 Neuenkirch-Sued	BGS-CH-AUT-011-S	2015	1	Without CO2	47,11066	8,23399	2015-06-25	2015-07-09	Culex sp.	NA	NA	Morphology	Autobahn	UR	548
AUT-11-S	A2 Neuenkirch-Sued	BGS-CH-AUT-011-S	2014	3	Without CO2	47,11066	8,23399	2014-07-25	2014-08-08	Culex pipiens/torrentium	1	Female	Morphology	Autobahn	UR	548
AUT-11-S	A2 Neuenkirch-Sued	BGS-CH-AUT-011-S	2017	6	Without CO2	47,11066	8,23399	NA	2017-09-14	Not identified	29	NA	Morphology	Autobahn	UR	548
AUT-11-S	A2 Neuenkirch-Sued	BGS-CH-AUT-011-S	2014	4	Without CO2	47,11066	8,23399	2014-08-08	2014-08-21	Culex pipiens/torrentium	1	Female	Morphology	Autobahn	UR	548
AUT-11-S	A2 Neuenkirch-Sued	BGS-CH-AUT-011-S	2018	1	Without CO2	47,11066	8,23399	2018-06-22	2018-07-05	Not identified	4	NA	Morphology	Autobahn	UR	548
AUT-11-S	A2 Neuenkirch-Sued	BGS-CH-AUT-011-S	2017	6	Without CO2	47,11066	8,23399	NA	2017-09-14	Aedes japonicus	1	Female	MALDI-TOF MS	Autobahn	UR	548
AUT-11-S	A2 Neuenkirch-Sued	BGS-CH-AUT-011-S	2018	3	Without CO2	47,11066	8,23399	2018-06-22	2018-08-06	Not identified	2	NA	Morphology	Autobahn	UR	548
AUT-11-S	A2 Neuenkirch-Sued	BGS-CH-AUT-011-S	2018	4	Without CO2	47,11066	8,23399	2018-06-22	2018-08-20	Aedes japonicus	1	Female	Morphology	Autobahn	UR	548
AUT-11-S	A2 Neuenkirch-Sued	BGS-CH-AUT-011-S	2018	4	Without CO2	47,11066	8,23399	2018-06-22	2018-08-20	Aedes japonicus	1	Female	Morphology	Autobahn	UR	548
AUT-11-S	A2 Neuenkirch-Sued	BGS-CH-AUT-011-S	2018	2	Without CO2	47,11066	8,23399	2018-06-22	2018-07-19	Aedes japonicus	3	NA	Morphology	Autobahn	UR	548
AUT-11-S	A2 Neuenkirch-Sued	BGS-CH-AUT-011-S	2015	2	Without CO2	47,11066	8,23399	2015-07-09	2015-07-23	Culex sp.	NA	NA	Morphology	Autobahn	UR	548
AUT-11-S	A2 Neuenkirch-Sued	BGS-CH-AUT-011-S	2015	3	Without CO2	47,11066	8,23399	2015-07-23	2015-08-06	Culex sp.	NA	NA	Morphology	Autobahn	UR	548
AUT-13	A2 Teufengraben	BGS-CH-AUT-013	2014	3	Without CO2	47,33319	7,82091	2014-07-27	2014-08-08	Culex hortensis	2	Female	Morphology	NA	NA	NA
AUT-13	A2 Teufengraben	BGS-CH-AUT-013	2014	2	Without CO2	47,33319	7,82091	2014-07-11	2014-07-27	Aedes japonicus	1	Female	Morphology	NA	NA	NA
AUT-13	A2 Teufengraben	BGS-CH-AUT-013	2014	2	Without CO2	47,33319	7,82091	2014-07-11	2014-07-27	Culex hortensis	1	Female	Morphology	NA	NA	NA
AUT-13	A2 Teufengraben	BGS-CH-AUT-013	2014	2	Without CO2	47,33319	7,82091	2014-07-11	2014-07-27	Culex pipiens/torrentium	1	Female	Morphology	NA	NA	NA
AUT-13	A2 Teufengraben	BGS-CH-AUT-013	2014	3	Without CO2	47,33319	7,82091	2014-07-27	2014-08-08	Aedes japonicus	1	Female	MALDI-TOF MS	NA	NA	NA
AUT-13	A2 Teufengraben	BGS-CH-AUT-013	2014	3	Without CO2	47,33319	7,82091	2014-07-27	2014-08-08	Culex hortensis	4	Male	Morphology	NA	NA	NA
AUT-13	A2 Teufengraben	BGS-CH-AUT-013	2014	4	Without CO2	47,33319	7,82091	2014-08-08	2014-08-21	Aedes japonicus	3	Female	MALDI-TOF MS	NA	NA	NA
AUT-13	A2 Teufengraben	BGS-CH-AUT-013	2014	4	Without CO2	47,33319	7,82091	2014-08-08	2014-08-21	Culex hortensis	1	Male	Morphology	NA	NA	NA
AUT-13	A2 Teufengraben	BGS-CH-AUT-013	2014	4	Without CO2	47,33319	7,82091	2014-08-08	2014-08-21	Culex pipiens/torrentium	1	Female	Morphology	NA	NA	NA
AUT-13	A2 Teufengraben	BGS-CH-AUT-013	2014	5	Without CO2	47,33319	7,82091	2014-08-21	2014-09-04	Culex pipiens/torrentium	1	Male	Morphology	NA	NA	NA
AUT-13	A2 Teufengraben	BGS-CH-AUT-013	2014	6	Without CO2	47,33319	7,82091	2014-09-04	2014-09-18	Culex pipiens/torrentium	1	Female	Morphology	NA	NA	NA
AUT-14-N	A2 Pratteln-Nord	BGS-CH-AUT-014-N	2014	3	Without CO2	47,52759	7,70125	2014-07-25	2014-08-08	Culex pipiens/torrentium	5	Male	Morphology	Autobahn	BL	273
AUT-14-N	A2 Pratteln-Nord	BGS-CH-AUT-014-N	2015	2	Without CO2	47,52759	7,70125	2015-07-09	2015-07-23	Culex sp.	NA	NA	Morphology	Autobahn	BL	273
AUT-14-N	A2 Pratteln-Nord	BGS-CH-AUT-014-N	2014	3	Without CO2	47,52759	7,70125	2014-07-25	2014-08-08	Culex pipiens/torrentium	6	Female	Morphology	Autobahn	BL	273
AUT-14-N	A2 Pratteln-Nord	BGS-CH-AUT-014-N	2014	6	Without CO2	47,52759	7,70125	2014-09-04	2014-09-18	Culex pipiens/torrentium	3	Female	Morphology	Autobahn	BL	273
AUT-14-N	A2 Pratteln-Nord	BGS-CH-AUT-014-N	2014	1	Without CO2	47,52759	7,70125	2014-06-26	2014-07-10	Culex hortensis	1	Female	Morphology	Autobahn	BL	273
AUT-14-N	A2 Pratteln-Nord	BGS-CH-AUT-014-N	2014	2	Without CO2	47,52759	7,70125	2014-07-10	2014-07-25	None	0	NA	NA	Autobahn	BL	273
AUT-14-N	A2 Pratteln-Nord	BGS-CH-AUT-014-N	2018	4	Without CO2	47,52759	7,70125	2018-06-22	2018-08-20	Not identified	2	NA	Morphology	Autobahn	BL	273
AUT-14-N	A2 Pratteln-Nord	BGS-CH-AUT-014-N	2018	5	Without CO2	47,52759	7,70125	2018-06-22	2018-08-30	Not identified	13	NA	Morphology	Autobahn	BL	273
AUT-14-N	A2 Pratteln-Nord	BGS-CH-AUT-014-N	2014	4	Without CO2	47,52759	7,70125	2014-08-08	2014-08-21	Culex pipiens/torrentium	3	Female	Morphology	Autobahn	BL	273
AUT-14-N	A2 Pratteln-Nord	BGS-CH-AUT-014-N	2018	3	Without CO2	47,52759	7,70125	2018-06-22	2018-08-06	Not identified	22	NA	Morphology	Autobahn	BL	273
AUT-14-N	A2 Pratteln-Nord	BGS-CH-AUT-014-N	2016	3	Without CO2	47,52759	7,70125	2016-07-21	2016-08-04	Not identified	1	NA	Morphology	Autobahn	BL	273
AUT-14-N	A2 Pratteln-Nord	BGS-CH-AUT-014-N	2014	5	Without CO2	47,52759	7,70125	2014-08-21	2014-09-04	Culex pipiens/torrentium	1	Female	Morphology	Autobahn	BL	273
AUT-14-N	A2 Pratteln-Nord	BGS-CH-AUT-014-N	2014	1	Without CO2	47,52759	7,70125	2014-06-26	2014-07-10	Culex pipiens/torrentium	3	Female	Morphology	Autobahn	BL	273
AUT-14-N	A2 Pratteln-Nord	BGS-CH-AUT-014-N	2016	1	Without CO2	47,52759	7,70125	2016-06-23	2016-07-07	Not identified	1	NA	Morphology	Autobahn	BL	273
AUT-14-N	A2 Pratteln-Nord	BGS-CH-AUT-014-N	2014	6	Without CO2	47,52759	7,70125	2014-09-04	2014-09-18	Culex pipiens/torrentium	2	Male	Morphology	Autobahn	BL	273
AUT-14-N	A2 Pratteln-Nord	BGS-CH-AUT-014-N	2016	6	Without CO2	47,52759	7,70125	2016-09-01	2016-09-15	Anopheles plumbeus	1	NA	Morphology	Autobahn	BL	273
AUT-14-N	A2 Pratteln-Nord	BGS-CH-AUT-014-N	2017	1	Without CO2	47,52759	7,70125	NA	2017-07-06	Not identified	37	NA	Morphology	Autobahn	BL	273
AUT-14-N	A2 Pratteln-Nord	BGS-CH-AUT-014-N	2016	4	Without CO2	47,52759	7,70125	2016-08-04	2016-08-18	Not identified	1	NA	Morphology	Autobahn	BL	273
AUT-14-N	A2 Pratteln-Nord	BGS-CH-AUT-014-N	2017	4	Without CO2	47,52759	7,70125	NA	2017-08-17	Not identified	3	NA	Morphology	Autobahn	BL	273
AUT-14-N	A2 Pratteln-Nord	BGS-CH-AUT-014-N	2018	1	Without CO2	47,52759	7,70125	2018-06-22	2018-07-05	Not identified	30	NA	Morphology	Autobahn	BL	273
AUT-14-N	A2 Pratteln-Nord	BGS-CH-AUT-014-N	2014	1	Without CO2	47,52759	7,70125	2014-06-26	2014-07-10	Culex hortensis	1	Male	Morphology	Autobahn	BL	273
AUT-14-N	A2 Pratteln-Nord	BGS-CH-AUT-014-N	2017	6	Without CO2	47,52759	7,70125	NA	2017-09-14	Not identified	4	NA	Morphology	Autobahn	BL	273
AUT-14-N	A2 Pratteln-Nord	BGS-CH-AUT-014-N	2018	6	Without CO2	47,52759	7,70125	2018-06-22	2018-09-13	Not identified	8	NA	Morphology	Autobahn	BL	273
AUT-14-N	A2 Pratteln-Nord	BGS-CH-AUT-014-N	2016	2	Without CO2	47,52759	7,70125	2016-07-07	2016-07-21	Not identified	1	NA	Morphology	Autobahn	BL	273
AUT-14-N	A2 Pratteln-Nord	BGS-CH-AUT-014-N	2015	4	Without CO2	47,52759	7,70125	2015-08-06	2015-08-20	None	0	NA	NA	Autobahn	BL	273
AUT-14-N	A2 Pratteln-Nord	BGS-CH-AUT-014-N	2015	5	Without CO2	47,52759	7,70125	2015-08-20	2015-09-03	None	0	NA	NA	Autobahn	BL	273
AUT-14-N	A2 Pratteln-Nord	BGS-CH-AUT-014-N	2017	2	Without CO2	47,52759	7,70125	NA	2017-07-20	None	0	NA	NA	Autobahn	BL	273
AUT-14-N	A2 Pratteln-Nord	BGS-CH-AUT-014-N	2017	3	Without CO2	47,52759	7,70125	NA	2017-08-03	Not identified	0	NA	Morphology	Autobahn	BL	273
AUT-14-N	A2 Pratteln-Nord	BGS-CH-AUT-014-N	2017	4	Without CO2	47,52759	7,70125	NA	2017-08-17	Aedes albopictus	1	Female	MALDI-TOF MS	Autobahn	BL	273
AUT-14-N	A2 Pratteln-Nord	BGS-CH-AUT-014-N	2018	2	Without CO2	47,52759	7,70125	2018-06-22	2018-07-19	Not identified	57	NA	Morphology	Autobahn	BL	273
AUT-14-N	A2 Pratteln-Nord	BGS-CH-AUT-014-N	2017	4	Without CO2	47,52759	7,70125	NA	2017-08-17	Aedes sp.	1	Female	MALDI-TOF MS	Autobahn	BL	273
AUT-14-N	A2 Pratteln-Nord	BGS-CH-AUT-014-N	2015	1	Without CO2	47,52759	7,70125	2015-06-25	2015-07-09	Culex sp.	NA	NA	NA	Autobahn	BL	273
AUT-14-N	A2 Pratteln-Nord	BGS-CH-AUT-014-N	2017	5	Without CO2	47,52759	7,70125	NA	2017-08-31	Aedes albopictus	1	Female	MALDI-TOF MS	Autobahn	BL	273
AUT-14-N	A2 Pratteln-Nord	BGS-CH-AUT-014-N	2016	5	Without CO2	47,52759	7,70125	2016-08-18	2016-09-01	Not identified	1	NA	Morphology	Autobahn	BL	273
AUT-14-N	A2 Pratteln-Nord	BGS-CH-AUT-014-N	2017	6	Without CO2	47,52759	7,70125	NA	2017-09-14	Aedes japonicus	1	Female	MALDI-TOF MS	Autobahn	BL	273
AUT-14-N	A2 Pratteln-Nord	BGS-CH-AUT-014-N	2015	6	Without CO2	47,52759	7,70125	2015-09-03	2015-09-17	None	0	NA	NA	Autobahn	BL	273
AUT-14-N	A2 Pratteln-Nord	BGS-CH-AUT-014-N	2015	3	Without CO2	47,52759	7,70125	2015-07-23	2015-08-06	None	0	NA	NA	Autobahn	BL	273
AUT-14-N	A2 Pratteln-Nord	BGS-CH-AUT-014-N	2017	5	Without CO2	47,52759	7,70125	NA	2017-08-31	Not identified	8	NA	Morphology	Autobahn	BL	273
AUT-14-S	A2 Pratteln-Sued	BGS-CH-AUT-014-S	2014	2	Without CO2	47,52731	7,7004	2014-07-10	2014-07-25	None	0	NA	NA	Autobahn	BL	272
AUT-14-S	A2 Pratteln-Sued	BGS-CH-AUT-014-S	2015	6	Without CO2	47,52731	7,7004	2015-09-03	2015-09-17	None	0	NA	NA	Autobahn	BL	272
AUT-14-S	A2 Pratteln-Sued	BGS-CH-AUT-014-S	2015	1	Without CO2	47,52731	7,7004	2015-06-25	2015-07-09	None	NA	NA	NA	Autobahn	BL	272
AUT-14-S	A2 Pratteln-Sued	BGS-CH-AUT-014-S	2018	1	Without CO2	47,52731	7,7004	2018-06-22	2018-07-05	Not identified	4	NA	Morphology	Autobahn	BL	272
AUT-14-S	A2 Pratteln-Sued	BGS-CH-AUT-014-S	2018	2	Without CO2	47,52731	7,7004	2018-06-22	2018-07-19	Not identified	7	NA	Morphology	Autobahn	BL	272
AUT-14-S	A2 Pratteln-Sued	BGS-CH-AUT-014-S	2014	3	Without CO2	47,52731	7,7004	2014-07-25	2014-08-08	None	0	NA	NA	Autobahn	BL	272
AUT-14-S	A2 Pratteln-Sued	BGS-CH-AUT-014-S	2014	4	Without CO2	47,52731	7,7004	2014-08-08	2014-08-21	None	0	NA	NA	Autobahn	BL	272
AUT-14-S	A2 Pratteln-Sued	BGS-CH-AUT-014-S	2016	3	Without CO2	47,52731	7,7004	2016-07-21	2016-08-04	Not identified	1	NA	Morphology	Autobahn	BL	272
AUT-14-S	A2 Pratteln-Sued	BGS-CH-AUT-014-S	2015	3	Without CO2	47,52731	7,7004	2015-07-23	2015-08-06	None	0	NA	NA	Autobahn	BL	272
AUT-14-S	A2 Pratteln-Sued	BGS-CH-AUT-014-S	2014	6	Without CO2	47,52731	7,7004	2014-09-04	2014-09-18	Culex pipiens/torrentium	3	Female	Morphology	Autobahn	BL	272
AUT-14-S	A2 Pratteln-Sued	BGS-CH-AUT-014-S	2017	1	Without CO2	47,52731	7,7004	2017-06-22	2017-07-06	None	0	NA	NA	Autobahn	BL	272
AUT-14-S	A2 Pratteln-Sued	BGS-CH-AUT-014-S	2016	6	Without CO2	47,52731	7,7004	2016-09-01	2016-09-15	Not identified	1	NA	Morphology	Autobahn	BL	272
AUT-14-S	A2 Pratteln-Sued	BGS-CH-AUT-014-S	2015	2	Without CO2	47,52731	7,7004	2015-07-09	2015-07-23	Culex sp.	NA	NA	Morphology	Autobahn	BL	272
AUT-14-S	A2 Pratteln-Sued	BGS-CH-AUT-014-S	2017	3	Without CO2	47,52731	7,7004	2017-07-06	2017-08-03	Not identified	2	NA	Morphology	Autobahn	BL	272
AUT-14-S	A2 Pratteln-Sued	BGS-CH-AUT-014-S	2018	3	Without CO2	47,52731	7,7004	2018-06-22	2018-08-06	Not identified	14	NA	Morphology	Autobahn	BL	272
AUT-14-S	A2 Pratteln-Sued	BGS-CH-AUT-014-S	2018	4	Without CO2	47,52731	7,7004	2018-06-22	2018-08-20	None	4	NA	NA	Autobahn	BL	272
AUT-14-S	A2 Pratteln-Sued	BGS-CH-AUT-014-S	2017	5	Without CO2	47,52731	7,7004	2017-08-17	2017-08-31	None	0	NA	NA	Autobahn	BL	272
AUT-14-S	A2 Pratteln-Sued	BGS-CH-AUT-014-S	2014	1	Without CO2	47,52731	7,7004	2014-06-27	2014-07-10	None	0	NA	NA	Autobahn	BL	272
AUT-14-S	A2 Pratteln-Sued	BGS-CH-AUT-014-S	2015	4	Without CO2	47,52731	7,7004	2015-08-06	2015-08-20	None	0	NA	NA	Autobahn	BL	272
AUT-14-S	A2 Pratteln-Sued	BGS-CH-AUT-014-S	2015	5	Without CO2	47,52731	7,7004	2015-08-20	2015-09-03	None	0	NA	NA	Autobahn	BL	272
AUT-14-S	A2 Pratteln-Sued	BGS-CH-AUT-014-S	2016	2	Without CO2	47,52731	7,7004	2016-07-07	2016-07-21	Not identified	1	NA	Morphology	Autobahn	BL	272
AUT-14-S	A2 Pratteln-Sued	BGS-CH-AUT-014-S	2016	4	Without CO2	47,52731	7,7004	2016-08-04	2016-08-18	Not identified	1	NA	Morphology	Autobahn	BL	272
AUT-14-S	A2 Pratteln-Sued	BGS-CH-AUT-014-S	2014	5	Without CO2	47,52731	7,7004	2014-08-21	2014-09-04	None	0	NA	NA	Autobahn	BL	272
AUT-14-S	A2 Pratteln-Sued	BGS-CH-AUT-014-S	2016	5	Without CO2	47,52731	7,7004	2016-08-18	2016-09-01	Not identified	1	NA	Morphology	Autobahn	BL	272
AUT-14-S	A2 Pratteln-Sued	BGS-CH-AUT-014-S	2018	5	Without CO2	47,52731	7,7004	2018-06-22	2018-08-30	None	0	NA	NA	Autobahn	BL	272
AUT-14-S	A2 Pratteln-Sued	BGS-CH-AUT-014-S	2018	6	Without CO2	47,52731	7,7004	2018-06-22	2018-09-13	None	0	NA	NA	Autobahn	BL	272
AUT-14-S	A2 Pratteln-Sued	BGS-CH-AUT-014-S	2017	4	Without CO2	47,52731	7,7004	2017-08-03	2017-08-17	None	0	NA	NA	Autobahn	BL	272
AUT-14-S	A2 Pratteln-Sued	BGS-CH-AUT-014-S	2017	6	Without CO2	47,52731	7,7004	2017-08-31	2017-09-14	Not identified	2	NA	Morphology	Autobahn	BL	272
AUT-14-S	A2 Pratteln-Sued	BGS-CH-AUT-014-S	2016	1	Without CO2	47,52731	7,7004	2016-06-23	2016-07-07	Not identified	1	NA	Morphology	Autobahn	BL	272
AUT-19-N	A2 Thurau Nord	BGS-CH-AUT-019-N	2014	3	Without CO2	47,46074	9,09383	2014-07-22	2014-08-05	Culex pipiens/torrentium	3	Female	Morphology	NA	NA	NA
AUT-19-N	A2 Thurau Nord	BGS-CH-AUT-019-N	2014	3	Without CO2	47,46074	9,09383	2014-07-22	2014-08-05	Culex pipiens/torrentium	1	Male	Morphology	NA	NA	NA
AUT-19-N	A2 Thurau Nord	BGS-CH-AUT-019-N	2014	3	Without CO2	47,46074	9,09383	2014-07-22	2014-08-05	Culex pipiens/torrentium	2	Female	Morphology	NA	NA	NA
AUT-19-N	A2 Thurau Nord	BGS-CH-AUT-019-N	2014	3	Without CO2	47,46074	9,09383	2014-07-22	2014-08-05	Culex pipiens/torrentium	1	Male	Morphology	NA	NA	NA
AUT-19-N	A2 Thurau Nord	BGS-CH-AUT-019-N	2014	4	Without CO2	47,46074	9,09383	2014-08-05	2014-08-19	Aedes japonicus	1	Female	MALDI-TOF MS	NA	NA	NA
AUT-19-N	A2 Thurau Nord	BGS-CH-AUT-019-N	2014	4	Without CO2	47,46074	9,09383	2014-08-05	2014-08-19	Culex pipiens/torrentium	5	Female	Morphology	NA	NA	NA
AUT-19-N	A2 Thurau Nord	BGS-CH-AUT-019-N	2014	4	Without CO2	47,46074	9,09383	2014-08-05	2014-08-19	Culex pipiens/torrentium	5	Female	Morphology	NA	NA	NA
AUT-19-N	A2 Thurau Nord	BGS-CH-AUT-019-N	2014	5	Without CO2	47,46074	9,09383	2014-08-19	2014-09-02	Culex pipiens s.s.	1	Female	MALDI-TOF MS	NA	NA	NA
AUT-19-N	A2 Thurau Nord	BGS-CH-AUT-019-N	2014	5	Without CO2	47,46074	9,09383	2014-08-19	2014-09-02	Aedes japonicus	2	Female	MALDI-TOF MS	NA	NA	NA
AUT-19-N	A2 Thurau Nord	BGS-CH-AUT-019-N	2014	5	Without CO2	47,46074	9,09383	2014-08-19	2014-09-02	Culex pipiens/torrentium	28	Female	Morphology	NA	NA	NA
AUT-19-N	A2 Thurau Nord	BGS-CH-AUT-019-N	2014	5	Without CO2	47,46074	9,09383	2014-08-19	2014-09-02	Culex pipiens/torrentium	1	Male	Morphology	NA	NA	NA
AUT-19-N	A2 Thurau Nord	BGS-CH-AUT-019-N	2014	5	Without CO2	47,46074	9,09383	2014-08-19	2014-09-02	Culex pipiens/torrentium	28	Female	Morphology	NA	NA	NA
AUT-19-N	A2 Thurau Nord	BGS-CH-AUT-019-N	2014	5	Without CO2	47,46074	9,09383	2014-08-19	2014-09-02	Culex pipiens/torrentium	1	Male	Morphology	NA	NA	NA
AUT-19-N	A2 Thurau Nord	BGS-CH-AUT-019-N	2014	5	Without CO2	47,46074	9,09383	2014-08-19	2014-09-02	Culex pipiens s.s.	1	Male	MALDI-TOF MS	NA	NA	NA
AUT-19-N	A2 Thurau Nord	BGS-CH-AUT-019-N	2014	6	Without CO2	47,46074	9,09383	2014-09-02	2014-09-16	Culex pipiens/torrentium	73	Female	Morphology	NA	NA	NA
AUT-19-N	A2 Thurau Nord	BGS-CH-AUT-019-N	2014	6	Without CO2	47,46074	9,09383	2014-09-02	2014-09-16	Culex pipiens/torrentium	73	Female	Morphology	NA	NA	NA
AUT-19-N	A2 Thurau Nord	BGS-CH-AUT-019-N	2014	2	Without CO2	47,46074	9,09383	2014-07-08	2014-07-22	Culex pipiens/torrentium	2	Male	Morphology	NA	NA	NA
AUT-19-N	A2 Thurau Nord	BGS-CH-AUT-019-N	2014	2	Without CO2	47,46074	9,09383	2014-07-08	2014-07-22	Aedes geniculatus	1	Female	Morphology	NA	NA	NA
AUT-19-N	A2 Thurau Nord	BGS-CH-AUT-019-N	2014	2	Without CO2	47,46074	9,09383	2014-07-08	2014-07-22	Culex pipiens/torrentium	6	Female	Morphology	NA	NA	NA
AUT-19-N	A2 Thurau Nord	BGS-CH-AUT-019-N	2014	2	Without CO2	47,46074	9,09383	2014-07-08	2014-07-22	Culex pipiens/torrentium	2	Female	Morphology	NA	NA	NA
AUT-19-N	A2 Thurau Nord	BGS-CH-AUT-019-N	2014	3	Without CO2	47,46074	9,09383	2014-07-22	2014-08-05	Aedes japonicus	2	Female	MALDI-TOF MS	NA	NA	NA
AUT-19-N	A2 Thurau Nord	BGS-CH-AUT-019-N	2014	1	Without CO2	47,46074	9,09383	2014-07-03	2014-07-08	Culex pipiens/torrentium	2	Female	Morphology	NA	NA	NA
AUT-19-N	A2 Thurau Nord	BGS-CH-AUT-019-N	2014	1	Without CO2	47,46074	9,09383	2014-07-03	2014-07-08	Culex pipiens/torrentium	2	Female	Morphology	NA	NA	NA
AUT-19-N	A2 Thurau Nord	BGS-CH-AUT-019-N	2014	2	Without CO2	47,46074	9,09383	2014-07-08	2014-07-22	Culex pipiens/torrentium	6	Female	Morphology	NA	NA	NA
AUT-20-N	A13 St. Margrethen-Nord	BGS-CH-AUT-020-N	2014	5	Without CO2	47,46144	9,60363	2014-08-19	2014-09-02	None	0	NA	NA	Autobahn	SG	399
AUT-20-N	A13 St. Margrethen-Nord	BGS-CH-AUT-020-N	2014	2	Without CO2	47,46144	9,60363	2014-07-08	2014-07-22	None	0	NA	NA	Autobahn	SG	399
AUT-20-N	A13 St. Margrethen-Nord	BGS-CH-AUT-020-N	2014	4	Without CO2	47,46144	9,60363	2014-08-05	2014-08-19	Aedes japonicus	2	Female	MALDI-TOF MS	Autobahn	SG	399
AUT-20-N	A13 St. Margrethen-Nord	BGS-CH-AUT-020-N	2014	3	Without CO2	47,46144	9,60363	2014-07-22	2014-08-05	Aedes vexans	2	Male	MALDI-TOF MS	Autobahn	SG	399
AUT-20-N	A13 St. Margrethen-Nord	BGS-CH-AUT-020-N	2014	1	Without CO2	47,46144	9,60363	2014-07-03	2014-07-08	None	0	NA	NA	Autobahn	SG	399
AUT-20-N	A13 St. Margrethen-Nord	BGS-CH-AUT-020-N	2014	6	Without CO2	47,46144	9,60363	2014-09-02	2014-09-16	Aedes japonicus	5	Female	MALDI-TOF MS	Autobahn	SG	399
AUT-20-N	A13 St. Margrethen-Nord	BGS-CH-AUT-020-N	2016	4	Without CO2	47,46144	9,60363	2016-08-04	2016-08-18	None	0	NA	NA	Autobahn	SG	399
AUT-20-N	A13 St. Margrethen-Nord	BGS-CH-AUT-020-N	2014	3	Without CO2	47,46144	9,60363	2014-07-22	2014-08-05	Aedes cinereus/geminus	2	Female	Morphology	Autobahn	SG	399
AUT-20-N	A13 St. Margrethen-Nord	BGS-CH-AUT-020-N	2016	5	Without CO2	47,46144	9,60363	2016-08-17	2016-08-31	Aedes japonicus	1	Female	Morphology	Autobahn	SG	399
AUT-20-N	A13 St. Margrethen-Nord	BGS-CH-AUT-020-N	2016	3	Without CO2	47,46144	9,60363	2016-07-21	2016-08-04	Aedes sticticus	1	Female	MALDI-TOF MS	Autobahn	SG	399
AUT-20-N	A13 St. Margrethen-Nord	BGS-CH-AUT-020-N	2014	4	Without CO2	47,46144	9,60363	2014-08-05	2014-08-19	Aedes japonicus	1	Male	MALDI-TOF MS	Autobahn	SG	399
AUT-20-N	A13 St. Margrethen-Nord	BGS-CH-AUT-020-N	2014	4	Without CO2	47,46144	9,60363	2014-08-05	2014-08-19	Aedes vexans	4	Female	MALDI-TOF MS	Autobahn	SG	399
AUT-20-N	A13 St. Margrethen-Nord	BGS-CH-AUT-020-N	2014	6	Without CO2	47,46144	9,60363	2014-09-02	2014-09-16	Culex pipiens/torrentium	43	Female	Morphology	Autobahn	SG	399
AUT-20-N	A13 St. Margrethen-Nord	BGS-CH-AUT-020-N	2016	6	Without CO2	47,46144	9,60363	2016-08-31	2016-08-31	Aedes japonicus	1	Female	Morphology	Autobahn	SG	399
AUT-20-N	A13 St. Margrethen-Nord	BGS-CH-AUT-020-N	2016	1	Without CO2	47,46144	9,60363	2016-06-23	2016-07-06	Aedes vexans	1	Male	Morphology	Autobahn	SG	399
AUT-20-N	A13 St. Margrethen-Nord	BGS-CH-AUT-020-N	2016	2	Without CO2	47,46144	9,60363	2016-07-05	2016-07-21	Not identified	1	NA	Morphology	Autobahn	SG	399
AUT-20-N	A13 St. Margrethen-Nord	BGS-CH-AUT-020-N	2016	3	Without CO2	47,46144	9,60363	2016-07-21	2016-08-04	Aedes japonicus	1	Female	Morphology	Autobahn	SG	399
AUT-20-N	A13 St. Margrethen-Nord	BGS-CH-AUT-020-N	2016	3	Without CO2	47,46144	9,60363	2016-07-21	2016-08-04	Aedes japonicus	1	Female	Morphology	Autobahn	SG	399
AUT-20-N	A13 St. Margrethen-Nord	BGS-CH-AUT-020-N	2016	1	Without CO2	47,46144	9,60363	2016-06-23	2016-07-06	Aedes vexans	1	Female	Morphology	Autobahn	SG	399
AUT-20-N	A13 St. Margrethen-Nord	BGS-CH-AUT-020-N	2016	1	Without CO2	47,46144	9,60363	2016-06-23	2016-07-06	Aedes japonicus	1	Female	Morphology	Autobahn	SG	399
AUT-20-N	A13 St. Margrethen-Nord	BGS-CH-AUT-020-N	2016	5	Without CO2	47,46144	9,60363	2016-08-17	2016-08-31	Aedes japonicus	1	Female	Morphology	Autobahn	SG	399
AUT-20-N	A13 St. Margrethen-Nord	BGS-CH-AUT-020-N	2016	5	Without CO2	47,46144	9,60363	2016-08-17	2016-08-31	Aedes japonicus	1	Female	Morphology	Autobahn	SG	399
AUT-20-N	A13 St. Margrethen-Nord	BGS-CH-AUT-020-N	2016	1	Without CO2	47,46144	9,60363	2016-06-23	2016-07-06	Aedes japonicus	1	Female	Morphology	Autobahn	SG	399
AUT-20-N	A13 St. Margrethen-Nord	BGS-CH-AUT-020-N	2016	1	Without CO2	47,46144	9,60363	2016-06-23	2016-07-06	Aedes japonicus	1	Female	Morphology	Autobahn	SG	399
AUT-20-S	A13 St. Margrethen-Sued	BGS-CH-AUT-020-S	2015	1	Without CO2	47,46066	9,60297	2015-06-24	2016-07-08	None	NA	NA	NA	Autobahn	SG	400
AUT-20-S	A13 St. Margrethen-Sued	BGS-CH-AUT-020-S	2015	2	Without CO2	47,46066	9,60297	2015-07-06	2015-07-22	Aedes japonicus	3	NA	MALDI-TOF MS	Autobahn	SG	400
AUT-20-S	A13 St. Margrethen-Sued	BGS-CH-AUT-020-S	2015	3	Without CO2	47,46066	9,60297	2015-07-22	2015-08-05	Aedes japonicus	10	NA	MALDI-TOF MS	Autobahn	SG	400
AUT-20-S	A13 St. Margrethen-Sued	BGS-CH-AUT-020-S	2016	2	Without CO2	47,46066	9,60297	2016-07-07	2016-07-20	Aedes japonicus	1	Female	Morphology	Autobahn	SG	400
AUT-20-S	A13 St. Margrethen-Sued	BGS-CH-AUT-020-S	2016	2	Without CO2	47,46066	9,60297	2016-07-07	2016-07-20	Aedes japonicus	1	Female	Morphology	Autobahn	SG	400
AUT-20-S	A13 St. Margrethen-Sued	BGS-CH-AUT-020-S	2016	2	Without CO2	47,46066	9,60297	2016-07-07	2016-07-20	Aedes japonicus	1	Female	Morphology	Autobahn	SG	400
AUT-20-S	A13 St. Margrethen-Sued	BGS-CH-AUT-020-S	2016	2	Without CO2	47,46066	9,60297	2016-07-07	2016-07-20	Aedes japonicus	1	Female	Morphology	Autobahn	SG	400
AUT-20-S	A13 St. Margrethen-Sued	BGS-CH-AUT-020-S	2016	2	Without CO2	47,46066	9,60297	2016-07-07	2016-07-20	Aedes japonicus	1	Female	Morphology	Autobahn	SG	400
AUT-20-S	A13 St. Margrethen-Sued	BGS-CH-AUT-020-S	2016	2	Without CO2	47,46066	9,60297	2016-07-07	2016-07-20	Aedes japonicus	1	Female	Morphology	Autobahn	SG	400
AUT-20-S	A13 St. Margrethen-Sued	BGS-CH-AUT-020-S	2016	3	Without CO2	47,46066	9,60297	2016-07-20	2016-08-03	Aedes japonicus	1	Female	Morphology	Autobahn	SG	400
AUT-20-S	A13 St. Margrethen-Sued	BGS-CH-AUT-020-S	2015	2	Without CO2	47,46066	9,60297	2015-07-06	2015-07-22	Culex sp.	NA	NA	Morphology	Autobahn	SG	400
AUT-20-S	A13 St. Margrethen-Sued	BGS-CH-AUT-020-S	2016	5	Without CO2	47,46066	9,60297	2016-08-17	2016-08-30	Aedes japonicus	1	Female	Morphology	Autobahn	SG	400
AUT-20-S	A13 St. Margrethen-Sued	BGS-CH-AUT-020-S	2015	3	Without CO2	47,46066	9,60297	2015-07-22	2015-08-05	Culex sp.	NA	NA	Morphology	Autobahn	SG	400
AUT-20-S	A13 St. Margrethen-Sued	BGS-CH-AUT-020-S	2015	4	Without CO2	47,46066	9,60297	2015-08-05	2015-08-19	Culex sp.	NA	NA	Morphology	Autobahn	SG	400
AUT-20-S	A13 St. Margrethen-Sued	BGS-CH-AUT-020-S	2015	5	Without CO2	47,46066	9,60297	2015-08-19	2015-09-02	None	0	NA	NA	Autobahn	SG	400
AUT-20-S	A13 St. Margrethen-Sued	BGS-CH-AUT-020-S	2015	6	Without CO2	47,46066	9,60297	2015-09-02	2015-09-16	Culex sp.	NA	NA	NA	Autobahn	SG	400
AUT-20-S	A13 St. Margrethen-Sued	BGS-CH-AUT-020-S	2014	1	Without CO2	47,46066	9,60297	2014-07-03	2014-07-08	Aedes japonicus	1	Female	MALDI-TOF MS	Autobahn	SG	400
AUT-20-S	A13 St. Margrethen-Sued	BGS-CH-AUT-020-S	2014	1	Without CO2	47,46066	9,60297	2014-07-03	2014-07-08	Culex pipiens/torrentium	2	Female	Morphology	Autobahn	SG	400
AUT-20-S	A13 St. Margrethen-Sued	BGS-CH-AUT-020-S	2014	2	Without CO2	47,46066	9,60297	2014-07-08	2014-07-22	Aedes japonicus	1	Female	MALDI-TOF MS	Autobahn	SG	400
AUT-20-S	A13 St. Margrethen-Sued	BGS-CH-AUT-020-S	2014	4	Without CO2	47,46066	9,60297	2014-08-05	2014-08-19	None	0	NA	NA	Autobahn	SG	400
AUT-20-S	A13 St. Margrethen-Sued	BGS-CH-AUT-020-S	2014	5	Without CO2	47,46066	9,60297	2014-08-19	2014-09-02	None	0	NA	Morphology	Autobahn	SG	400
AUT-20-S	A13 St. Margrethen-Sued	BGS-CH-AUT-020-S	2014	6	Without CO2	47,46066	9,60297	2014-09-02	2014-09-16	None	0	NA	NA	Autobahn	SG	400
AUT-20-S	A13 St. Margrethen-Sued	BGS-CH-AUT-020-S	2016	5	Without CO2	47,46066	9,60297	2016-08-17	2016-08-30	Aedes japonicus	1	Female	MALDI-TOF MS	Autobahn	SG	400
AUT-20-S	A13 St. Margrethen-Sued	BGS-CH-AUT-020-S	2016	5	Without CO2	47,46066	9,60297	2016-08-17	2016-08-30	Aedes japonicus	1	Female	Morphology	Autobahn	SG	400
AUT-20-S	A13 St. Margrethen-Sued	BGS-CH-AUT-020-S	2016	6	Without CO2	47,46066	9,60297	2016-08-30	2016-09-14	Aedes japonicus	1	Female	Morphology	Autobahn	SG	400
AUT-20-S	A13 St. Margrethen-Sued	BGS-CH-AUT-020-S	2016	6	Without CO2	47,46066	9,60297	2016-08-30	2016-09-14	Aedes japonicus	1	Female	Morphology	Autobahn	SG	400
AUT-20-S	A13 St. Margrethen-Sued	BGS-CH-AUT-020-S	2016	6	Without CO2	47,46066	9,60297	2016-08-30	2016-09-14	Aedes japonicus	1	Female	Morphology	Autobahn	SG	400
AUT-20-S	A13 St. Margrethen-Sued	BGS-CH-AUT-020-S	2016	1	Without CO2	47,46066	9,60297	2016-06-23	2016-07-07	Aedes vexans	1	Female	MALDI-TOF MS	Autobahn	SG	400
AUT-20-S	A13 St. Margrethen-Sued	BGS-CH-AUT-020-S	2016	1	Without CO2	47,46066	9,60297	2016-06-23	2016-07-07	Aedes vexans	1	Male	MALDI-TOF MS	Autobahn	SG	400
AUT-20-S	A13 St. Margrethen-Sued	BGS-CH-AUT-020-S	2016	2	Without CO2	47,46066	9,60297	2016-07-07	2016-07-20	Aedes japonicus	1	Female	Morphology	Autobahn	SG	400
AUT-20-S	A13 St. Margrethen-Sued	BGS-CH-AUT-020-S	2016	2	Without CO2	47,46066	9,60297	2016-07-07	2016-07-20	Aedes japonicus	1	Female	Morphology	Autobahn	SG	400
AUT-20-S	A13 St. Margrethen-Sued	BGS-CH-AUT-020-S	2016	2	Without CO2	47,46066	9,60297	2016-07-07	2016-07-20	Aedes japonicus	1	Female	Morphology	Autobahn	SG	400
AUT-20-S	A13 St. Margrethen-Sued	BGS-CH-AUT-020-S	2017	2	Without CO2	47,46066	9,60297	2017-07-05	2017-07-19	Aedes japonicus	1	Female	Morphology	Autobahn	SG	400
AUT-20-S	A13 St. Margrethen-Sued	BGS-CH-AUT-020-S	2017	2	Without CO2	47,46066	9,60297	2017-07-05	2017-07-19	Aedes japonicus	1	Female	Morphology	Autobahn	SG	400
AUT-20-S	A13 St. Margrethen-Sued	BGS-CH-AUT-020-S	2017	2	Without CO2	47,46066	9,60297	2017-07-05	2017-07-19	Aedes japonicus	1	Female	Morphology	Autobahn	SG	400
AUT-20-S	A13 St. Margrethen-Sued	BGS-CH-AUT-020-S	2017	2	Without CO2	47,46066	9,60297	2017-07-05	2017-07-19	Aedes japonicus	1	Female	Morphology	Autobahn	SG	400
AUT-20-S	A13 St. Margrethen-Sued	BGS-CH-AUT-020-S	2017	2	Without CO2	47,46066	9,60297	2017-07-05	2017-07-19	Aedes japonicus	1	Female	MALDI-TOF MS	Autobahn	SG	400
AUT-20-S	A13 St. Margrethen-Sued	BGS-CH-AUT-020-S	2017	2	Without CO2	47,46066	9,60297	2017-07-05	2017-07-19	Aedes japonicus	1	Female	MALDI-TOF MS	Autobahn	SG	400
AUT-20-S	A13 St. Margrethen-Sued	BGS-CH-AUT-020-S	2016	3	Without CO2	47,46066	9,60297	2016-07-20	2016-08-03	Aedes japonicus	1	Female	Morphology	Autobahn	SG	400
AUT-20-S	A13 St. Margrethen-Sued	BGS-CH-AUT-020-S	2016	3	Without CO2	47,46066	9,60297	2016-07-20	2016-08-03	Aedes japonicus	1	Female	Morphology	Autobahn	SG	400
AUT-20-S	A13 St. Margrethen-Sued	BGS-CH-AUT-020-S	2016	3	Without CO2	47,46066	9,60297	2016-07-20	2016-08-03	Aedes japonicus	1	Female	Morphology	Autobahn	SG	400
AUT-20-S	A13 St. Margrethen-Sued	BGS-CH-AUT-020-S	2016	3	Without CO2	47,46066	9,60297	2016-07-20	2016-08-03	Aedes japonicus	1	Female	MALDI-TOF MS	Autobahn	SG	400
AUT-20-S	A13 St. Margrethen-Sued	BGS-CH-AUT-020-S	2016	3	Without CO2	47,46066	9,60297	2016-07-20	2016-08-03	Aedes japonicus	1	Female	Morphology	Autobahn	SG	400
AUT-20-S	A13 St. Margrethen-Sued	BGS-CH-AUT-020-S	2016	3	Without CO2	47,46066	9,60297	2016-07-20	2016-08-03	Aedes japonicus	1	Female	Morphology	Autobahn	SG	400
AUT-20-S	A13 St. Margrethen-Sued	BGS-CH-AUT-020-S	2016	3	Without CO2	47,46066	9,60297	2016-07-20	2016-08-03	Aedes japonicus	1	Female	Morphology	Autobahn	SG	400
AUT-20-S	A13 St. Margrethen-Sued	BGS-CH-AUT-020-S	2016	3	Without CO2	47,46066	9,60297	2016-07-20	2016-08-03	Aedes japonicus	1	Female	Morphology	Autobahn	SG	400
AUT-20-S	A13 St. Margrethen-Sued	BGS-CH-AUT-020-S	2016	3	Without CO2	47,46066	9,60297	2016-07-20	2016-08-03	Aedes japonicus	1	Female	Morphology	Autobahn	SG	400
AUT-20-S	A13 St. Margrethen-Sued	BGS-CH-AUT-020-S	2016	4	Without CO2	47,46066	9,60297	2016-08-03	2016-08-17	Aedes japonicus	1	Female	MALDI-TOF MS	Autobahn	SG	400
AUT-20-S	A13 St. Margrethen-Sued	BGS-CH-AUT-020-S	2016	5	Without CO2	47,46066	9,60297	2016-08-17	2016-08-30	Aedes japonicus	1	Female	Morphology	Autobahn	SG	400
AUT-20-S	A13 St. Margrethen-Sued	BGS-CH-AUT-020-S	2016	5	Without CO2	47,46066	9,60297	2016-08-17	2016-08-30	Aedes japonicus	1	Female	Morphology	Autobahn	SG	400
AUT-20-S	A13 St. Margrethen-Sued	BGS-CH-AUT-020-S	2016	5	Without CO2	47,46066	9,60297	2016-08-17	2016-08-30	Aedes japonicus	1	Female	Morphology	Autobahn	SG	400
AUT-20-S	A13 St. Margrethen-Sued	BGS-CH-AUT-020-S	2017	5	Without CO2	47,46066	9,60297	2017-07-05	2017-08-30	Aedes japonicus	1	Female	MALDI-TOF MS	Autobahn	SG	400
AUT-20-S	A13 St. Margrethen-Sued	BGS-CH-AUT-020-S	2017	5	Without CO2	47,46066	9,60297	2017-07-05	2017-08-30	Not identified	1	NA	Morphology	Autobahn	SG	400
AUT-20-S	A13 St. Margrethen-Sued	BGS-CH-AUT-020-S	2016	5	Without CO2	47,46066	9,60297	2016-08-17	2016-08-30	Aedes japonicus	1	Female	Morphology	Autobahn	SG	400
AUT-20-S	A13 St. Margrethen-Sued	BGS-CH-AUT-020-S	2016	6	Without CO2	47,46066	9,60297	2016-08-30	2016-09-14	Aedes japonicus	1	Female	Morphology	Autobahn	SG	400
AUT-20-S	A13 St. Margrethen-Sued	BGS-CH-AUT-020-S	2016	6	Without CO2	47,46066	9,60297	2016-08-30	2016-09-14	Aedes japonicus	1	Female	Morphology	Autobahn	SG	400
AUT-20-S	A13 St. Margrethen-Sued	BGS-CH-AUT-020-S	2016	6	Without CO2	47,46066	9,60297	2016-08-30	2016-09-14	Aedes japonicus	1	Female	Morphology	Autobahn	SG	400
AUT-20-S	A13 St. Margrethen-Sued	BGS-CH-AUT-020-S	2016	6	Without CO2	47,46066	9,60297	2016-08-30	2016-09-14	Aedes japonicus	1	Female	Morphology	Autobahn	SG	400
AUT-20-S	A13 St. Margrethen-Sued	BGS-CH-AUT-020-S	2016	6	Without CO2	47,46066	9,60297	2016-08-30	2016-09-14	Aedes japonicus	1	Female	Morphology	Autobahn	SG	400
AUT-20-S	A13 St. Margrethen-Sued	BGS-CH-AUT-020-S	2016	6	Without CO2	47,46066	9,60297	2016-08-30	2016-09-14	Aedes japonicus	1	Female	Morphology	Autobahn	SG	400
AUT-20-S	A13 St. Margrethen-Sued	BGS-CH-AUT-020-S	2016	6	Without CO2	47,46066	9,60297	2016-08-30	2016-09-14	Aedes japonicus	1	Female	Morphology	Autobahn	SG	400
AUT-20-S	A13 St. Margrethen-Sued	BGS-CH-AUT-020-S	2016	6	Without CO2	47,46066	9,60297	2016-08-30	2016-09-14	Aedes japonicus	1	Female	Morphology	Autobahn	SG	400
AUT-20-S	A13 St. Margrethen-Sued	BGS-CH-AUT-020-S	2016	6	Without CO2	47,46066	9,60297	2016-08-30	2016-09-14	Aedes japonicus	1	Female	Morphology	Autobahn	SG	400
AUT-20-S	A13 St. Margrethen-Sued	BGS-CH-AUT-020-S	2016	6	Without CO2	47,46066	9,60297	2016-08-30	2016-09-14	Aedes japonicus	1	Female	Morphology	Autobahn	SG	400
AUT-20-S	A13 St. Margrethen-Sued	BGS-CH-AUT-020-S	2017	4	Without CO2	47,46066	9,60297	2017-07-05	2017-08-16	Aedes japonicus	1	Female	MALDI-TOF MS	Autobahn	SG	400
AUT-20-S	A13 St. Margrethen-Sued	BGS-CH-AUT-020-S	2017	4	Without CO2	47,46066	9,60297	2017-07-05	2017-08-16	Not identified	2	NA	Morphology	Autobahn	SG	400
AUT-20-S	A13 St. Margrethen-Sued	BGS-CH-AUT-020-S	2017	2	Without CO2	47,46066	9,60297	2017-07-05	2017-07-19	Aedes japonicus	1	Female	MALDI-TOF MS	Autobahn	SG	400
AUT-20-S	A13 St. Margrethen-Sued	BGS-CH-AUT-020-S	2017	2	Without CO2	47,46066	9,60297	2017-07-05	2017-07-19	Not identified	2	NA	Morphology	Autobahn	SG	400
AUT-20-S	A13 St. Margrethen-Sued	BGS-CH-AUT-020-S	2017	3	Without CO2	47,46066	9,60297	2017-07-05	2017-08-02	Aedes japonicus	1	Female	Morphology	Autobahn	SG	400
AUT-20-S	A13 St. Margrethen-Sued	BGS-CH-AUT-020-S	2016	3	Without CO2	47,46066	9,60297	2016-07-20	2016-08-03	Aedes japonicus	1	Female	Morphology	Autobahn	SG	400
AUT-20-S	A13 St. Margrethen-Sued	BGS-CH-AUT-020-S	2016	3	Without CO2	47,46066	9,60297	2016-07-20	2016-08-03	Aedes japonicus	1	Female	Morphology	Autobahn	SG	400
AUT-20-S	A13 St. Margrethen-Sued	BGS-CH-AUT-020-S	2017	3	Without CO2	47,46066	9,60297	2017-07-05	2017-08-02	Aedes japonicus	1	Female	MALDI-TOF MS	Autobahn	SG	400
AUT-20-S	A13 St. Margrethen-Sued	BGS-CH-AUT-020-S	2017	3	Without CO2	47,46066	9,60297	2017-07-05	2017-08-02	Aedes japonicus	1	Female	MALDI-TOF MS	Autobahn	SG	400
AUT-20-S	A13 St. Margrethen-Sued	BGS-CH-AUT-020-S	2017	3	Without CO2	47,46066	9,60297	2017-07-05	2017-08-02	Not identified	4	NA	Morphology	Autobahn	SG	400
AUT-20-S	A13 St. Margrethen-Sued	BGS-CH-AUT-020-S	2017	4	Without CO2	47,46066	9,60297	2017-07-05	2017-08-16	Aedes japonicus	1	Female	MALDI-TOF MS	Autobahn	SG	400
AUT-20-S	A13 St. Margrethen-Sued	BGS-CH-AUT-020-S	2017	4	Without CO2	47,46066	9,60297	2017-07-05	2017-08-16	Aedes japonicus	1	Female	MALDI-TOF MS	Autobahn	SG	400
AUT-20-S	A13 St. Margrethen-Sued	BGS-CH-AUT-020-S	2017	4	Without CO2	47,46066	9,60297	2017-07-05	2017-08-16	Aedes japonicus	1	Female	MALDI-TOF MS	Autobahn	SG	400
AUT-20-S	A13 St. Margrethen-Sued	BGS-CH-AUT-020-S	2017	6	Without CO2	47,46066	9,60297	2017-07-05	2017-09-13	Aedes japonicus	1	Female	MALDI-TOF MS	Autobahn	SG	400
AUT-20-S	A13 St. Margrethen-Sued	BGS-CH-AUT-020-S	2017	6	Without CO2	47,46066	9,60297	2017-07-05	2017-09-13	Aedes japonicus	1	Female	MALDI-TOF MS	Autobahn	SG	400
AUT-20-S	A13 St. Margrethen-Sued	BGS-CH-AUT-020-S	2017	5	Without CO2	47,46066	9,60297	2017-07-05	2017-08-30	Aedes japonicus	1	Female	MALDI-TOF MS	Autobahn	SG	400
AUT-20-S	A13 St. Margrethen-Sued	BGS-CH-AUT-020-S	2017	3	Without CO2	47,46066	9,60297	2017-07-05	2017-08-02	Aedes japonicus	1	Female	MALDI-TOF MS	Autobahn	SG	400
AUT-20-S	A13 St. Margrethen-Sued	BGS-CH-AUT-020-S	2017	3	Without CO2	47,46066	9,60297	2017-07-05	2017-08-02	Aedes japonicus	1	Female	MALDI-TOF MS	Autobahn	SG	400
AUT-20-S	A13 St. Margrethen-Sued	BGS-CH-AUT-020-S	2017	3	Without CO2	47,46066	9,60297	2017-07-05	2017-08-02	Aedes japonicus	1	Female	MALDI-TOF MS	Autobahn	SG	400
AUT-20-S	A13 St. Margrethen-Sued	BGS-CH-AUT-020-S	2017	6	Without CO2	47,46066	9,60297	2017-07-05	2017-09-13	Not identified	9	NA	Morphology	Autobahn	SG	400
AUT-20-S	A13 St. Margrethen-Sued	BGS-CH-AUT-020-S	2017	3	Without CO2	47,46066	9,60297	2017-07-05	2017-08-02	Aedes japonicus	1	Female	MALDI-TOF MS	Autobahn	SG	400
AUT-21-N	A13 St. Margrethen-Nord	BGS-CH-AUT-020-N	2015	1	Without CO2	47,46144	9,60363	2015-05-24	2015-07-08	None	NA	NA	NA	NA	NA	NA
AUT-21-N	A13 St. Margrethen-Nord	BGS-CH-AUT-020-N	2015	2	Without CO2	47,46144	9,60363	2015-07-08	2015-07-22	Culex sp.	NA	NA	Morphology	NA	NA	NA
AUT-21-N	A13 St. Margrethen-Nord	BGS-CH-AUT-020-N	2015	3	Without CO2	47,46144	9,60363	2015-07-22	2015-08-05	Culex sp.	NA	NA	Morphology	NA	NA	NA
AUT-21-N	A13 St. Margrethen-Nord	BGS-CH-AUT-020-N	2015	4	Without CO2	47,46144	9,60363	2015-08-05	2015-08-19	Culex sp.	NA	NA	Morphology	NA	NA	NA
AUT-21-N	A13 St. Margrethen-Nord	BGS-CH-AUT-020-N	2015	5	Without CO2	47,46144	9,60363	2015-08-19	2015-09-02	Aedes japonicus	1	NA	MALDI-TOF MS	NA	NA	NA
AUT-21-N	A13 St. Margrethen-Nord	BGS-CH-AUT-020-N	2015	6	Without CO2	47,46144	9,60363	2015-09-02	2015-09-16	Aedes japonicus	2	NA	MALDI-TOF MS	NA	NA	NA
AUT-21-N	A13 St. Margrethen-Nord	BGS-CH-AUT-020-N	2015	6	Without CO2	47,46144	9,60363	2015-09-02	2015-09-16	Culex sp.	NA	NA	Morphology	NA	NA	NA
AUT-21-N	A13 St. Margrethen-Nord	BGS-CH-AUT-020-N	2018	4	Without CO2	47,46144	9,60363	2018-06-22	2018-08-15	Not identified	3	NA	Morphology	NA	NA	NA
AUT-21-N	A13 St. Margrethen-Nord	BGS-CH-AUT-020-N	2018	5	Without CO2	47,46144	9,60363	2018-06-22	2018-08-29	None	0	NA	NA	NA	NA	NA
AUT-21-N	A13 St. Margrethen-Nord	BGS-CH-AUT-020-N	2018	6	Without CO2	47,46144	9,60363	2018-06-22	2018-09-12	None	0	NA	NA	NA	NA	NA
AUT-21-N	A13 St. Margrethen-Nord	BGS-CH-AUT-020-N	2018	2	Without CO2	47,46144	9,60363	2018-06-22	2018-07-18	Not identified	1	NA	Morphology	NA	NA	NA
AUT-21-N	A13 St. Margrethen-Nord	BGS-CH-AUT-020-N	2018	1	Without CO2	47,46144	9,60363	2018-06-22	2018-07-04	Not identified	53	NA	Morphology	NA	NA	NA
AUT-21-N	A13 St. Margrethen-Nord	BGS-CH-AUT-020-N	2018	3	Without CO2	47,46144	9,60363	2018-06-22	2018-07-31	Not identified	2	NA	Morphology	NA	NA	NA
AUT-22	A13 Heidiland	BGS-CH-AUT-022	2018	1	With CO2	47,01233	9,51122	2018-06-22	2018-07-04	Not identified	77	NA	Morphology	Autobahn	GR	501
AUT-22	A13 Heidiland	BGS-CH-AUT-022	2018	2	With CO2	47,01233	9,51122	2018-06-22	2018-07-18	Aedes japonicus	1	Female	MALDI-TOF MS	Autobahn	GR	501
AUT-22	A13 Heidiland	BGS-CH-AUT-022	2018	5	With CO2	47,01233	9,51122	2018-06-22	2018-08-29	Not identified	15	NA	Morphology	Autobahn	GR	501
AUT-22	A13 Heidiland	BGS-CH-AUT-022	2018	2	With CO2	47,01233	9,51122	2018-06-22	2018-07-18	Aedes japonicus	1	Female	MALDI-TOF MS	Autobahn	GR	501
AUT-22	A13 Heidiland	BGS-CH-AUT-022	2017	5	With CO2	47,01233	9,51122	2017-06-22	2017-08-30	Not identified	13	NA	Morphology	Autobahn	GR	501
AUT-22	A13 Heidiland	BGS-CH-AUT-022	2017	6	With CO2	47,01233	9,51122	2017-06-22	2017-09-13	Aedes japonicus	1	Female	MALDI-TOF MS	Autobahn	GR	501
AUT-22	A13 Heidiland	BGS-CH-AUT-022	2017	6	With CO2	47,01233	9,51122	2017-06-22	2017-09-13	Not identified	16	NA	Morphology	Autobahn	GR	501
AUT-22	A13 Heidiland	BGS-CH-AUT-022	2018	6	With CO2	47,01233	9,51122	2018-06-22	2018-09-12	Not identified	6	NA	Morphology	Autobahn	GR	501
AUT-22	A13 Heidiland	BGS-CH-AUT-022	2015	4	With CO2	47,01233	9,51122	2015-08-05	2015-08-19	Culex sp.	NA	NA	Morphology	Autobahn	GR	501
AUT-22	A13 Heidiland	BGS-CH-AUT-022	2018	2	With CO2	47,01233	9,51122	2018-06-22	2018-07-18	Aedes japonicus	1	Female	MALDI-TOF MS	Autobahn	GR	501
AUT-22	A13 Heidiland	BGS-CH-AUT-022	2018	2	With CO2	47,01233	9,51122	2018-06-22	2018-07-18	Aedes japonicus	1	Female	MALDI-TOF MS	Autobahn	GR	501
AUT-22	A13 Heidiland	BGS-CH-AUT-022	2018	2	With CO2	47,01233	9,51122	2018-06-22	2018-07-18	Aedes japonicus	1	Female	MALDI-TOF MS	Autobahn	GR	501
AUT-22	A13 Heidiland	BGS-CH-AUT-022	2018	3	With CO2	47,01233	9,51122	2018-06-22	2018-07-31	Aedes japonicus	1	Female	Morphology	Autobahn	GR	501
AUT-22	A13 Heidiland	BGS-CH-AUT-022	2018	3	With CO2	47,01233	9,51122	2018-06-22	2018-07-31	Not identified	33	NA	Morphology	Autobahn	GR	501
AUT-22	A13 Heidiland	BGS-CH-AUT-022	2018	4	With CO2	47,01233	9,51122	2018-06-22	2018-08-15	Not identified	26	NA	Morphology	Autobahn	GR	501
AUT-22	A13 Heidiland	BGS-CH-AUT-022	2017	3	With CO2	47,01233	9,51122	2017-06-22	2017-08-02	Not identified	15	NA	Morphology	Autobahn	GR	501
AUT-22	A13 Heidiland	BGS-CH-AUT-022	2017	4	With CO2	47,01233	9,51122	2017-06-22	2017-08-16	Not identified	21	NA	Morphology	Autobahn	GR	501
AUT-22	A13 Heidiland	BGS-CH-AUT-022	2015	3	With CO2	47,01233	9,51122	2015-07-22	2015-08-05	Culex sp.	NA	NA	Morphology	Autobahn	GR	501
AUT-22	A13 Heidiland	BGS-CH-AUT-022	2016	1	With CO2	47,01233	9,51122	2016-06-23	2016-07-06	Not identified	NA	NA	Morphology	Autobahn	GR	501
AUT-22	A13 Heidiland	BGS-CH-AUT-022	2015	1	Without CO2	47,01233	9,51122	2015-06-24	2015-07-08	None	NA	NA	NA	Autobahn	GR	501
AUT-22	A13 Heidiland	BGS-CH-AUT-022	2015	2	With CO2	47,01233	9,51122	2015-07-08	2015-07-22	None	0	NA	NA	Autobahn	GR	501
AUT-22	A13 Heidiland	BGS-CH-AUT-022	2014	5	With CO2	47,01233	9,51122	2014-08-19	2014-09-02	Culex pipiens/torrentium	35	Female	Morphology	Autobahn	GR	501
AUT-22	A13 Heidiland	BGS-CH-AUT-022	2014	6	With CO2	47,01233	9,51122	2014-09-02	2014-09-20	Culex pipiens/torrentium	95	Female	Morphology	Autobahn	GR	501
AUT-22	A13 Heidiland	BGS-CH-AUT-022	2016	2	With CO2	47,01233	9,51122	2016-07-05	2016-07-20	Not identified	NA	NA	Morphology	Autobahn	GR	501
AUT-22	A13 Heidiland	BGS-CH-AUT-022	2018	2	With CO2	47,01233	9,51122	2018-06-22	2018-07-18	Not identified	73	NA	Morphology	Autobahn	GR	501
AUT-22	A13 Heidiland	BGS-CH-AUT-022	2017	2	With CO2	47,01233	9,51122	2017-06-22	2017-07-19	Not identified	10	NA	Morphology	Autobahn	GR	501
AUT-22	A13 Heidiland	BGS-CH-AUT-022	2016	4	With CO2	47,01233	9,51122	2016-08-03	2016-08-17	Not identified	NA	NA	Morphology	Autobahn	GR	501
AUT-22	A13 Heidiland	BGS-CH-AUT-022	2017	3	With CO2	47,01233	9,51122	2017-06-22	2017-08-02	Aedes japonicus	1	Female	MALDI-TOF MS	Autobahn	GR	501
AUT-22	A13 Heidiland	BGS-CH-AUT-022	2017	1	With CO2	47,01233	9,51122	2017-06-22	2017-07-05	Not identified	11	NA	Morphology	Autobahn	GR	501
AUT-22	A13 Heidiland	BGS-CH-AUT-022	2016	3	With CO2	47,01233	9,51122	2016-07-20	2016-08-03	Not identified	NA	NA	Morphology	Autobahn	GR	501
AUT-22	A13 Heidiland	BGS-CH-AUT-022	2015	6	With CO2	47,01233	9,51122	2015-09-02	2015-09-16	Culex sp.	NA	NA	Morphology	Autobahn	GR	501
AUT-22	A13 Heidiland	BGS-CH-AUT-022	2014	1	With CO2	47,01233	9,51122	2014-06-24	2014-07-08	Culex pipiens/torrentium	1	Female	Morphology	Autobahn	GR	501
AUT-22	A13 Heidiland	BGS-CH-AUT-022	2015	5	With CO2	47,01233	9,51122	2015-08-19	2015-09-02	Culex sp.	NA	NA	Morphology	Autobahn	GR	501
AUT-22	A13 Heidiland	BGS-CH-AUT-022	2014	4	With CO2	47,01233	9,51122	2014-08-05	2014-08-19	Culex pipiens/torrentium	29	Female	Morphology	Autobahn	GR	501
AUT-22	A13 Heidiland	BGS-CH-AUT-022	2016	5	With CO2	47,01233	9,51122	2016-08-17	2016-08-30	Not identified	NA	NA	Morphology	Autobahn	GR	501
AUT-22	A13 Heidiland	BGS-CH-AUT-022	2016	6	With CO2	47,01233	9,51122	2016-08-30	2016-09-13	Not identified	NA	NA	Morphology	Autobahn	GR	501
AUT-22	A13 Heidiland	BGS-CH-AUT-022	2014	3	With CO2	47,01233	9,51122	2014-07-22	2014-08-05	Culex pipiens/torrentium	20	Female	Morphology	Autobahn	GR	501
AUT-22	A13 Heidiland	BGS-CH-AUT-022	2014	4	With CO2	47,01233	9,51122	2014-08-05	2014-08-19	Aedes japonicus	1	Female	MALDI-TOF MS	Autobahn	GR	501
AUT-22	A13 Heidiland	BGS-CH-AUT-022	2014	2	With CO2	47,01233	9,51122	2014-07-08	2014-07-22	None	0	NA	NA	Autobahn	GR	501
AUT-23-N	A1 Deitingen-Nord	BGS-CH-AUT-023-N	2018	2	Without CO2	47,22862	7,62169	2018-06-21	2018-07-17	None	0	NA	NA	Autobahn	SO	423
AUT-23-N	A1 Deitingen-Nord	BGS-CH-AUT-023-N	2018	1	Without CO2	47,22862	7,62169	2018-06-21	2018-07-03	Not identified	1	NA	Morphology	Autobahn	SO	423
AUT-23-N	A1 Deitingen-Nord	BGS-CH-AUT-023-N	2016	3	Without CO2	47,22862	7,62169	2016-07-19	2016-08-02	None	0	NA	NA	Autobahn	SO	423
AUT-23-N	A1 Deitingen-Nord	BGS-CH-AUT-023-N	2014	6	Without CO2	47,22862	7,62169	2014-09-01	2014-09-15	Culex pipiens/torrentium	1	Female	Morphology	Autobahn	SO	423
AUT-23-N	A1 Deitingen-Nord	BGS-CH-AUT-023-N	2017	2	Without CO2	47,22862	7,62169	2017-06-22	2017-07-18	Not identified	1	NA	Morphology	Autobahn	SO	423
AUT-23-N	A1 Deitingen-Nord	BGS-CH-AUT-023-N	2016	4	Without CO2	47,22862	7,62169	2016-08-02	2016-08-16	Aedes japonicus	1	Female	MALDI-TOF MS	Autobahn	SO	423
AUT-23-N	A1 Deitingen-Nord	BGS-CH-AUT-023-N	2016	1	Without CO2	47,22862	7,62169	2016-06-21	2016-07-05	None	0	NA	NA	Autobahn	SO	423
AUT-23-N	A1 Deitingen-Nord	BGS-CH-AUT-023-N	2016	2	Without CO2	47,22862	7,62169	2016-07-05	2016-07-19	None	0	NA	NA	Autobahn	SO	423
AUT-23-N	A1 Deitingen-Nord	BGS-CH-AUT-023-N	2015	6	Without CO2	47,22862	7,62169	2015-09-02	2015-09-16	None	0	NA	NA	Autobahn	SO	423
AUT-23-N	A1 Deitingen-Nord	BGS-CH-AUT-023-N	2018	3	Without CO2	47,22862	7,62169	2018-06-21	2018-07-30	Not identified	1	NA	Morphology	Autobahn	SO	423
AUT-23-N	A1 Deitingen-Nord	BGS-CH-AUT-023-N	2016	5	Without CO2	47,22862	7,62169	2016-08-16	2016-08-29	Aedes japonicus	1	Female	Morphology	Autobahn	SO	423
AUT-23-N	A1 Deitingen-Nord	BGS-CH-AUT-023-N	2016	6	Without CO2	47,22862	7,62169	2016-08-29	2016-09-14	Aedes japonicus	1	Female	MALDI-TOF MS	Autobahn	SO	423
AUT-23-N	A1 Deitingen-Nord	BGS-CH-AUT-023-N	2018	4	Without CO2	47,22862	7,62169	2018-06-21	2018-08-14	Not identified	1	NA	Morphology	Autobahn	SO	423
AUT-23-N	A1 Deitingen-Nord	BGS-CH-AUT-023-N	2014	2	Without CO2	47,22862	7,62169	2014-07-07	2014-07-21	None	0	NA	NA	Autobahn	SO	423
AUT-23-N	A1 Deitingen-Nord	BGS-CH-AUT-023-N	2018	6	Without CO2	47,22862	7,62169	2018-06-21	2018-09-11	None	0	NA	NA	Autobahn	SO	423
AUT-23-N	A1 Deitingen-Nord	BGS-CH-AUT-023-N	2015	3	Without CO2	47,22862	7,62169	2015-07-22	2015-08-05	None	0	NA	NA	Autobahn	SO	423
AUT-23-N	A1 Deitingen-Nord	BGS-CH-AUT-023-N	2015	4	Without CO2	47,22862	7,62169	2015-08-05	2015-08-19	None	0	NA	NA	Autobahn	SO	423
AUT-23-N	A1 Deitingen-Nord	BGS-CH-AUT-023-N	2018	5	Without CO2	47,22862	7,62169	2018-06-21	2018-08-28	None	0	NA	NA	Autobahn	SO	423
AUT-23-N	A1 Deitingen-Nord	BGS-CH-AUT-023-N	2014	1	Without CO2	47,22862	7,62169	2014-07-02	2014-07-07	None	0	NA	NA	Autobahn	SO	423
AUT-23-N	A1 Deitingen-Nord	BGS-CH-AUT-023-N	2014	3	Without CO2	47,22862	7,62169	2014-07-21	2014-08-04	Culex pipiens/torrentium	1	Female	Morphology	Autobahn	SO	423
AUT-23-N	A1 Deitingen-Nord	BGS-CH-AUT-023-N	2014	4	Without CO2	47,22862	7,62169	2014-08-04	2014-08-18	Culex hortensis	1	Female	MALDI-TOF MS	Autobahn	SO	423
AUT-23-N	A1 Deitingen-Nord	BGS-CH-AUT-023-N	2015	5	Without CO2	47,22862	7,62169	2015-08-19	2015-09-02	None	0	NA	NA	Autobahn	SO	423
AUT-23-N	A1 Deitingen-Nord	BGS-CH-AUT-023-N	2014	5	Without CO2	47,22862	7,62169	2014-08-18	2014-09-01	None	0	NA	NA	Autobahn	SO	423
AUT-23-N	A1 Deitingen-Nord	BGS-CH-AUT-023-N	2017	3	Without CO2	47,22862	7,62169	2017-06-22	2017-08-01	Not identified	1	NA	Morphology	Autobahn	SO	423
AUT-23-N	A1 Deitingen-Nord	BGS-CH-AUT-023-N	2017	4	Without CO2	47,22862	7,62169	2017-06-22	2017-08-15	Not identified	2	NA	Morphology	Autobahn	SO	423
AUT-23-N	A1 Deitingen-Nord	BGS-CH-AUT-023-N	2014	4	Without CO2	47,22862	7,62169	2014-08-04	2014-08-18	Culex pipiens/torrentium	1	Female	Morphology	Autobahn	SO	423
AUT-23-N	A1 Deitingen-Nord	BGS-CH-AUT-023-N	2017	6	Without CO2	47,22862	7,62169	2017-06-22	2017-09-12	Not identified	5	NA	Morphology	Autobahn	SO	423
AUT-23-N	A1 Deitingen-Nord	BGS-CH-AUT-023-N	2015	2	Without CO2	47,22862	7,62169	2015-07-08	2015-07-22	None	0	NA	NA	Autobahn	SO	423
AUT-23-N	A1 Deitingen-Nord	BGS-CH-AUT-023-N	2017	1	Without CO2	47,22862	7,62169	2017-06-22	2017-07-04	None	0	NA	NA	Autobahn	SO	423
AUT-23-N	A1 Deitingen-Nord	BGS-CH-AUT-023-N	2017	5	Without CO2	47,22862	7,62169	2017-06-22	2017-08-29	Not identified	1	NA	Morphology	Autobahn	SO	423
AUT-23-N	A1 Deitingen-Nord	BGS-CH-AUT-023-N	2015	1	Without CO2	47,22862	7,62169	2015-06-24	2015-07-08	Culex sp.	NA	NA	Morphology	Autobahn	SO	423
AUT-24	A1 Grauholz	BGS-CH-AUT-024	2018	2	Without CO2	46,99003	7,47572	2018-06-21	2018-07-17	Aedes japonicus	1	Female	MALDI-TOF MS	Autobahn	BE	584
AUT-24	A1 Grauholz	BGS-CH-AUT-024	2017	3	Without CO2	46,99003	7,47572	2017-06-21	2017-08-01	Not identified	5	NA	Morphology	Autobahn	BE	584
AUT-24	A1 Grauholz	BGS-CH-AUT-024	2018	2	Without CO2	46,99003	7,47572	2018-06-21	2018-07-17	Aedes japonicus	1	Female	MALDI-TOF MS	Autobahn	BE	584
AUT-24	A1 Grauholz	BGS-CH-AUT-024	2018	2	Without CO2	46,99003	7,47572	2018-06-21	2018-07-17	Aedes japonicus	1	Female	MALDI-TOF MS	Autobahn	BE	584
AUT-24	A1 Grauholz	BGS-CH-AUT-024	2018	2	Without CO2	46,99003	7,47572	2018-06-21	2018-07-17	Aedes japonicus	1	Female	MALDI-TOF MS	Autobahn	BE	584
AUT-24	A1 Grauholz	BGS-CH-AUT-024	2016	1	Without CO2	46,99003	7,47572	2016-06-21	2016-07-05	Aedes japonicus	1	Female	Morphology	Autobahn	BE	584
AUT-24	A1 Grauholz	BGS-CH-AUT-024	2017	4	Without CO2	46,99003	7,47572	2017-06-21	2017-08-15	Aedes japonicus	1	Female	MALDI-TOF MS	Autobahn	BE	584
AUT-24	A1 Grauholz	BGS-CH-AUT-024	2017	4	Without CO2	46,99003	7,47572	2017-06-21	2017-08-15	Not identified	6	NA	Morphology	Autobahn	BE	584
AUT-24	A1 Grauholz	BGS-CH-AUT-024	2016	1	Without CO2	46,99003	7,47572	2016-06-21	2016-07-05	Aedes japonicus	1	Female	Morphology	Autobahn	BE	584
AUT-24	A1 Grauholz	BGS-CH-AUT-024	2014	5	Without CO2	46,99003	7,47572	2014-08-18	2014-09-01	Culex pipiens/torrentium	2	Female	Morphology	Autobahn	BE	584
AUT-24	A1 Grauholz	BGS-CH-AUT-024	2014	6	Without CO2	46,99003	7,47572	2014-09-01	2014-09-15	Culex pipiens/torrentium	4	Female	Morphology	Autobahn	BE	584
AUT-24	A1 Grauholz	BGS-CH-AUT-024	2017	2	Without CO2	46,99003	7,47572	2017-06-21	2017-07-18	Aedes japonicus	1	Female	Morphology	Autobahn	BE	584
AUT-24	A1 Grauholz	BGS-CH-AUT-024	2017	2	Without CO2	46,99003	7,47572	2017-06-21	2017-07-18	Aedes japonicus	1	Female	Morphology	Autobahn	BE	584
AUT-24	A1 Grauholz	BGS-CH-AUT-024	2017	2	Without CO2	46,99003	7,47572	2017-06-21	2017-07-18	Not identified	8	NA	Morphology	Autobahn	BE	584
AUT-24	A1 Grauholz	BGS-CH-AUT-024	2016	4	Without CO2	46,99003	7,47572	2016-08-02	2016-08-16	Aedes japonicus	1	Female	MALDI-TOF MS	Autobahn	BE	584
AUT-24	A1 Grauholz	BGS-CH-AUT-024	2016	4	Without CO2	46,99003	7,47572	2016-08-02	2016-08-16	Aedes japonicus	1	Female	Morphology	Autobahn	BE	584
AUT-24	A1 Grauholz	BGS-CH-AUT-024	2016	4	Without CO2	46,99003	7,47572	2016-08-02	2016-08-16	Aedes japonicus	1	Female	Morphology	Autobahn	BE	584
AUT-24	A1 Grauholz	BGS-CH-AUT-024	2016	4	Without CO2	46,99003	7,47572	2016-08-02	2016-08-16	Aedes japonicus	1	Female	Morphology	Autobahn	BE	584
AUT-24	A1 Grauholz	BGS-CH-AUT-024	2016	4	Without CO2	46,99003	7,47572	2016-08-02	2016-08-16	Aedes japonicus	1	Female	Morphology	Autobahn	BE	584
AUT-24	A1 Grauholz	BGS-CH-AUT-024	2016	1	Without CO2	46,99003	7,47572	2016-06-21	2016-07-05	Aedes japonicus	1	Female	MALDI-TOF MS	Autobahn	BE	584
AUT-24	A1 Grauholz	BGS-CH-AUT-024	2016	1	Without CO2	46,99003	7,47572	2016-06-21	2016-07-05	Aedes japonicus	1	Female	MALDI-TOF MS	Autobahn	BE	584
AUT-24	A1 Grauholz	BGS-CH-AUT-024	2018	1	Without CO2	46,99003	7,47572	2018-06-21	2018-07-03	Not identified	2	NA	Morphology	Autobahn	BE	584
AUT-24	A1 Grauholz	BGS-CH-AUT-024	2018	2	Without CO2	46,99003	7,47572	2018-06-21	2018-07-17	Aedes japonicus	1	Female	Morphology	Autobahn	BE	584
AUT-24	A1 Grauholz	BGS-CH-AUT-024	2018	2	Without CO2	46,99003	7,47572	2018-06-21	2018-07-17	Aedes japonicus	1	Female	Morphology	Autobahn	BE	584
AUT-24	A1 Grauholz	BGS-CH-AUT-024	2016	3	Without CO2	46,99003	7,47572	2016-07-19	2016-08-02	Aedes japonicus	1	Female	Morphology	Autobahn	BE	584
AUT-24	A1 Grauholz	BGS-CH-AUT-024	2016	3	Without CO2	46,99003	7,47572	2016-07-19	2016-08-02	Aedes japonicus	1	Female	Morphology	Autobahn	BE	584
AUT-24	A1 Grauholz	BGS-CH-AUT-024	2016	3	Without CO2	46,99003	7,47572	2016-07-19	2016-08-02	Aedes japonicus	1	Female	Morphology	Autobahn	BE	584
AUT-24	A1 Grauholz	BGS-CH-AUT-024	2015	1	Without CO2	46,99003	7,47572	2015-06-24	2015-07-08	Culex sp.	NA	NA	Morphology	Autobahn	BE	584
AUT-24	A1 Grauholz	BGS-CH-AUT-024	2015	2	Without CO2	46,99003	7,47572	2015-07-08	2015-07-22	None	0	NA	NA	Autobahn	BE	584
AUT-24	A1 Grauholz	BGS-CH-AUT-024	2015	3	Without CO2	46,99003	7,47572	2015-07-22	2015-08-05	Culex sp.	NA	NA	Morphology	Autobahn	BE	584
AUT-24	A1 Grauholz	BGS-CH-AUT-024	2015	4	Without CO2	46,99003	7,47572	2015-08-05	2015-08-19	Aedes japonicus	1	NA	MALDI-TOF MS	Autobahn	BE	584
AUT-24	A1 Grauholz	BGS-CH-AUT-024	2015	5	Without CO2	46,99003	7,47572	2015-08-19	2015-09-02	None	0	NA	NA	Autobahn	BE	584
AUT-24	A1 Grauholz	BGS-CH-AUT-024	2016	4	Without CO2	46,99003	7,47572	2016-08-02	2016-08-16	Aedes japonicus	1	Female	Morphology	Autobahn	BE	584
AUT-24	A1 Grauholz	BGS-CH-AUT-024	2018	5	Without CO2	46,99003	7,47572	2018-06-21	2018-08-28	Aedes japonicus	1	Female	Morphology	Autobahn	BE	584
AUT-24	A1 Grauholz	BGS-CH-AUT-024	2018	5	Without CO2	46,99003	7,47572	2018-06-21	2018-08-28	Aedes japonicus	1	Female	Morphology	Autobahn	BE	584
AUT-24	A1 Grauholz	BGS-CH-AUT-024	2018	5	Without CO2	46,99003	7,47572	2018-06-21	2018-08-28	Aedes japonicus	1	Female	Morphology	Autobahn	BE	584
AUT-24	A1 Grauholz	BGS-CH-AUT-024	2018	5	Without CO2	46,99003	7,47572	2018-06-21	2018-08-28	Aedes japonicus	1	Female	Morphology	Autobahn	BE	584
AUT-24	A1 Grauholz	BGS-CH-AUT-024	2018	5	Without CO2	46,99003	7,47572	2018-06-21	2018-08-28	Aedes japonicus	1	Female	Morphology	Autobahn	BE	584
AUT-24	A1 Grauholz	BGS-CH-AUT-024	2018	5	Without CO2	46,99003	7,47572	2018-06-21	2018-08-28	Not identified	7	NA	Morphology	Autobahn	BE	584
AUT-24	A1 Grauholz	BGS-CH-AUT-024	2018	6	Without CO2	46,99003	7,47572	2018-06-21	2018-09-11	Aedes sp.	1	Female	Morphology	Autobahn	BE	584
AUT-24	A1 Grauholz	BGS-CH-AUT-024	2018	6	Without CO2	46,99003	7,47572	2018-06-21	2018-09-11	Not identified	6	NA	Morphology	Autobahn	BE	584
AUT-24	A1 Grauholz	BGS-CH-AUT-024	2016	6	Without CO2	46,99003	7,47572	2016-08-29	2016-09-14	Aedes japonicus	1	Female	MALDI-TOF MS	Autobahn	BE	584
AUT-24	A1 Grauholz	BGS-CH-AUT-024	2018	4	Without CO2	46,99003	7,47572	2018-06-21	2018-08-14	Not identified	6	NA	Morphology	Autobahn	BE	584
AUT-24	A1 Grauholz	BGS-CH-AUT-024	2018	2	Without CO2	46,99003	7,47572	2018-06-21	2018-07-17	Aedes japonicus	1	Female	MALDI-TOF MS	Autobahn	BE	584
AUT-24	A1 Grauholz	BGS-CH-AUT-024	2017	5	Without CO2	46,99003	7,47572	2017-06-21	2017-08-29	Aedes japonicus	1	Female	MALDI-TOF MS	Autobahn	BE	584
AUT-24	A1 Grauholz	BGS-CH-AUT-024	2017	5	Without CO2	46,99003	7,47572	2017-06-21	2017-08-29	Aedes japonicus	1	Female	MALDI-TOF MS	Autobahn	BE	584
AUT-24	A1 Grauholz	BGS-CH-AUT-024	2017	5	Without CO2	46,99003	7,47572	2017-06-21	2017-08-29	Not identified	2	NA	Morphology	Autobahn	BE	584
AUT-24	A1 Grauholz	BGS-CH-AUT-024	2017	6	Without CO2	46,99003	7,47572	2017-06-21	2017-09-12	Aedes japonicus	1	Female	MALDI-TOF MS	Autobahn	BE	584
AUT-24	A1 Grauholz	BGS-CH-AUT-024	2016	1	Without CO2	46,99003	7,47572	2016-06-21	2016-07-05	Aedes japonicus	1	Female	Morphology	Autobahn	BE	584
AUT-24	A1 Grauholz	BGS-CH-AUT-024	2016	1	Without CO2	46,99003	7,47572	2016-06-21	2016-07-05	Aedes japonicus	1	Female	Morphology	Autobahn	BE	584
AUT-24	A1 Grauholz	BGS-CH-AUT-024	2016	2	Without CO2	46,99003	7,47572	2016-07-05	2016-07-19	Not identified	1	NA	Morphology	Autobahn	BE	584
AUT-24	A1 Grauholz	BGS-CH-AUT-024	2016	6	Without CO2	46,99003	7,47572	2016-08-29	2016-09-14	Aedes japonicus	1	Female	Morphology	Autobahn	BE	584
AUT-24	A1 Grauholz	BGS-CH-AUT-024	2016	6	Without CO2	46,99003	7,47572	2016-08-29	2016-09-14	Aedes japonicus	1	Female	Morphology	Autobahn	BE	584
AUT-24	A1 Grauholz	BGS-CH-AUT-024	2016	6	Without CO2	46,99003	7,47572	2016-08-29	2016-09-14	Aedes japonicus	1	Female	MALDI-TOF MS	Autobahn	BE	584
AUT-24	A1 Grauholz	BGS-CH-AUT-024	2018	4	Without CO2	46,99003	7,47572	2018-06-21	2018-08-14	Aedes japonicus	1	Female	Morphology	Autobahn	BE	584
AUT-24	A1 Grauholz	BGS-CH-AUT-024	2018	4	Without CO2	46,99003	7,47572	2018-06-21	2018-08-14	Aedes japonicus	1	Female	Morphology	Autobahn	BE	584
AUT-24	A1 Grauholz	BGS-CH-AUT-024	2018	5	Without CO2	46,99003	7,47572	2018-06-21	2018-08-28	Aedes japonicus	1	Female	MALDI-TOF MS	Autobahn	BE	584
AUT-24	A1 Grauholz	BGS-CH-AUT-024	2018	2	Without CO2	46,99003	7,47572	2018-06-21	2018-07-17	Not identified	10	NA	Morphology	Autobahn	BE	584
AUT-24	A1 Grauholz	BGS-CH-AUT-024	2018	3	Without CO2	46,99003	7,47572	2018-06-21	2018-07-30	Aedes japonicus	1	Female	Morphology	Autobahn	BE	584
AUT-24	A1 Grauholz	BGS-CH-AUT-024	2018	3	Without CO2	46,99003	7,47572	2018-06-21	2018-07-30	Aedes japonicus	1	Female	Morphology	Autobahn	BE	584
AUT-24	A1 Grauholz	BGS-CH-AUT-024	2016	4	Without CO2	46,99003	7,47572	2016-08-02	2016-08-16	Aedes japonicus	1	Female	Morphology	Autobahn	BE	584
AUT-24	A1 Grauholz	BGS-CH-AUT-024	2016	5	Without CO2	46,99003	7,47572	2016-08-16	2016-08-29	Aedes japonicus	1	Female	Morphology	Autobahn	BE	584
AUT-24	A1 Grauholz	BGS-CH-AUT-024	2016	6	Without CO2	46,99003	7,47572	2016-08-29	2016-09-14	Aedes japonicus	1	Female	Morphology	Autobahn	BE	584
AUT-24	A1 Grauholz	BGS-CH-AUT-024	2016	6	Without CO2	46,99003	7,47572	2016-08-29	2016-09-14	Aedes japonicus	1	Female	Morphology	Autobahn	BE	584
AUT-24	A1 Grauholz	BGS-CH-AUT-024	2014	4	Without CO2	46,99003	7,47572	2014-08-04	2014-08-18	Culex pipiens/torrentium	3	Female	Morphology	Autobahn	BE	584
AUT-24	A1 Grauholz	BGS-CH-AUT-024	2017	1	Without CO2	46,99003	7,47572	2017-06-21	2017-07-04	Not identified	6	NA	Morphology	Autobahn	BE	584
AUT-24	A1 Grauholz	BGS-CH-AUT-024	2017	2	Without CO2	46,99003	7,47572	2017-06-21	2017-07-18	Aedes japonicus	1	Female	Morphology	Autobahn	BE	584
AUT-24	A1 Grauholz	BGS-CH-AUT-024	2018	5	Without CO2	46,99003	7,47572	2018-06-21	2018-08-28	Aedes japonicus	1	Female	Morphology	Autobahn	BE	584
AUT-24	A1 Grauholz	BGS-CH-AUT-024	2015	6	Without CO2	46,99003	7,47572	2015-09-02	2015-09-16	None	0	NA	NA	Autobahn	BE	584
AUT-24	A1 Grauholz	BGS-CH-AUT-024	2014	1	Without CO2	46,99003	7,47572	2014-07-02	2014-07-07	None	0	NA	NA	Autobahn	BE	584
AUT-24	A1 Grauholz	BGS-CH-AUT-024	2018	5	Without CO2	46,99003	7,47572	2018-06-21	2018-08-28	Aedes japonicus	1	Female	Morphology	Autobahn	BE	584
AUT-24	A1 Grauholz	BGS-CH-AUT-024	2014	3	Without CO2	46,99003	7,47572	2014-07-21	2014-08-04	None	0	NA	Morphology	Autobahn	BE	584
AUT-24	A1 Grauholz	BGS-CH-AUT-024	2014	4	Without CO2	46,99003	7,47572	2014-08-04	2014-08-18	Aedes japonicus	1	Female	MALDI-TOF MS	Autobahn	BE	584
AUT-24	A1 Grauholz	BGS-CH-AUT-024	2018	3	Without CO2	46,99003	7,47572	2018-06-21	2018-07-30	Aedes japonicus	1	Female	MALDI-TOF MS	Autobahn	BE	584
AUT-24	A1 Grauholz	BGS-CH-AUT-024	2014	2	Without CO2	46,99003	7,47572	2014-07-07	2014-07-21	Culex pipiens/torrentium	1	Female	Morphology	Autobahn	BE	584
AUT-24	A1 Grauholz	BGS-CH-AUT-024	2018	3	Without CO2	46,99003	7,47572	2018-06-21	2018-07-30	Not identified	5	NA	Morphology	Autobahn	BE	584
AUT-24	A1 Grauholz	BGS-CH-AUT-024	2017	6	Without CO2	46,99003	7,47572	2017-06-21	2017-09-12	Aedes japonicus	1	Female	MALDI-TOF MS	Autobahn	BE	584
AUT-24	A1 Grauholz	BGS-CH-AUT-024	2017	6	Without CO2	46,99003	7,47572	2017-06-21	2017-09-12	Not identified	8	NA	Morphology	Autobahn	BE	584
AUT-24	A1 Grauholz	BGS-CH-AUT-024	2018	3	Without CO2	46,99003	7,47572	2018-06-21	2018-07-30	Aedes japonicus	1	Female	MALDI-TOF MS	Autobahn	BE	584
AUT-24	A1 Grauholz	BGS-CH-AUT-024	2018	3	Without CO2	46,99003	7,47572	2018-06-21	2018-07-30	Aedes japonicus	1	Female	Morphology	Autobahn	BE	584
AUT-24	A1 Grauholz	BGS-CH-AUT-024	2018	3	Without CO2	46,99003	7,47572	2018-06-21	2018-07-30	Aedes japonicus	1	Female	MALDI-TOF MS	Autobahn	BE	584
AUT-24	A1 Grauholz	BGS-CH-AUT-024	2018	3	Without CO2	46,99003	7,47572	2018-06-21	2018-07-30	Aedes japonicus	1	Female	MALDI-TOF MS	Autobahn	BE	584
AUT-25	A1 Rose de la Broye	BGS-CH-AUT-025	2018	2	Without CO2	46,83184	6,85929	2018-06-21	2018-07-17	Not identified	6	NA	Morphology	Autobahn	FR	489
AUT-25	A1 Rose de la Broye	BGS-CH-AUT-025	2018	1	Without CO2	46,83184	6,85929	2018-06-21	2018-07-05	Not identified	25	NA	Morphology	Autobahn	FR	489
AUT-25	A1 Rose de la Broye	BGS-CH-AUT-025	2017	5	Without CO2	46,83184	6,85929	2017-06-21	2017-08-29	Not identified	2	NA	Morphology	Autobahn	FR	489
AUT-25	A1 Rose de la Broye	BGS-CH-AUT-025	2018	3	Without CO2	46,83184	6,85929	2018-06-21	2018-07-30	Not identified	4	NA	Morphology	Autobahn	FR	489
AUT-25	A1 Rose de la Broye	BGS-CH-AUT-025	2014	3	Without CO2	46,83184	6,85929	2014-07-21	2014-08-04	Aedes cinereus/geminus	1	Female	Morphology	Autobahn	FR	489
AUT-25	A1 Rose de la Broye	BGS-CH-AUT-025	2014	3	Without CO2	46,83184	6,85929	2014-07-21	2014-08-04	Anopheles plumbeus	1	Female	MALDI-TOF MS	Autobahn	FR	489
AUT-25	A1 Rose de la Broye	BGS-CH-AUT-025	2014	4	Without CO2	46,83184	6,85929	2014-08-04	2014-08-18	Culex pipiens/torrentium	2	Female	Morphology	Autobahn	FR	489
AUT-25	A1 Rose de la Broye	BGS-CH-AUT-025	2017	6	Without CO2	46,83184	6,85929	2017-06-21	2017-09-13	Not identified	3	NA	Morphology	Autobahn	FR	489
AUT-25	A1 Rose de la Broye	BGS-CH-AUT-025	2014	5	Without CO2	46,83184	6,85929	2014-08-18	2014-09-01	Culex pipiens/torrentium	9	Female	Morphology	Autobahn	FR	489
AUT-25	A1 Rose de la Broye	BGS-CH-AUT-025	2017	3	Without CO2	46,83184	6,85929	2017-06-21	2017-08-01	Not identified	2	NA	Morphology	Autobahn	FR	489
AUT-25	A1 Rose de la Broye	BGS-CH-AUT-025	2017	4	Without CO2	46,83184	6,85929	2017-06-21	2017-08-15	None	2	NA	NA	Autobahn	FR	489
AUT-25	A1 Rose de la Broye	BGS-CH-AUT-025	2014	5	Without CO2	46,83184	6,85929	2014-08-18	2014-09-01	Aedes japonicus	1	Female	MALDI-TOF MS	Autobahn	FR	489
AUT-25	A1 Rose de la Broye	BGS-CH-AUT-025	2017	2	Without CO2	46,83184	6,85929	2017-06-21	2017-07-18	Not identified	3	NA	Morphology	Autobahn	FR	489
AUT-25	A1 Rose de la Broye	BGS-CH-AUT-025	2016	1	Without CO2	46,83184	6,85929	2016-06-21	2016-07-05	Not identified	NA	NA	Morphology	Autobahn	FR	489
AUT-25	A1 Rose de la Broye	BGS-CH-AUT-025	2016	2	Without CO2	46,83184	6,85929	2016-07-05	2016-07-19	Not identified	NA	NA	Morphology	Autobahn	FR	489
AUT-25	A1 Rose de la Broye	BGS-CH-AUT-025	2014	1	Without CO2	46,83184	6,85929	2014-07-02	2014-07-07	None	0	NA	NA	Autobahn	FR	489
AUT-25	A1 Rose de la Broye	BGS-CH-AUT-025	2014	2	Without CO2	46,83184	6,85929	2014-07-07	2014-07-21	Culex pipiens/torrentium	1	Female	Morphology	Autobahn	FR	489
AUT-25	A1 Rose de la Broye	BGS-CH-AUT-025	2016	5	Without CO2	46,83184	6,85929	2016-08-16	2016-08-29	Not identified	NA	NA	Morphology	Autobahn	FR	489
AUT-25	A1 Rose de la Broye	BGS-CH-AUT-025	2014	6	Without CO2	46,83184	6,85929	2014-09-01	2014-09-15	Culex hortensis	1	Female	MALDI-TOF MS	Autobahn	FR	489
AUT-25	A1 Rose de la Broye	BGS-CH-AUT-025	2016	3	Without CO2	46,83184	6,85929	2016-07-19	2016-08-02	Not identified	NA	NA	Morphology	Autobahn	FR	489
AUT-25	A1 Rose de la Broye	BGS-CH-AUT-025	2016	4	Without CO2	46,83184	6,85929	2016-08-02	2016-08-16	None	0	NA	NA	Autobahn	FR	489
AUT-25	A1 Rose de la Broye	BGS-CH-AUT-025	2017	1	Without CO2	46,83184	6,85929	2017-06-21	2017-07-04	Not identified	1	NA	Morphology	Autobahn	FR	489
AUT-25	A1 Rose de la Broye	BGS-CH-AUT-025	2015	5	Without CO2	46,83184	6,85929	2015-08-19	2015-09-02	None	0	NA	NA	Autobahn	FR	489
AUT-25	A1 Rose de la Broye	BGS-CH-AUT-025	2015	6	Without CO2	46,83184	6,85929	2015-09-02	2015-09-16	Culex sp.	NA	NA	Morphology	Autobahn	FR	489
AUT-25	A1 Rose de la Broye	BGS-CH-AUT-025	2015	2	Without CO2	46,83184	6,85929	2015-07-08	2015-07-22	None	0	NA	NA	Autobahn	FR	489
AUT-25	A1 Rose de la Broye	BGS-CH-AUT-025	2015	3	Without CO2	46,83184	6,85929	2015-07-22	2015-08-05	None	0	NA	NA	Autobahn	FR	489
AUT-25	A1 Rose de la Broye	BGS-CH-AUT-025	2015	4	Without CO2	46,83184	6,85929	2015-08-05	2015-08-19	None	0	NA	NA	Autobahn	FR	489
AUT-25	A1 Rose de la Broye	BGS-CH-AUT-025	2015	1	Without CO2	46,83184	6,85929	2015-06-24	2015-07-08	None	0	NA	NA	Autobahn	FR	489
AUT-25	A1 Rose de la Broye	BGS-CH-AUT-025	2018	4	Without CO2	46,83184	6,85929	2018-06-21	2018-08-14	Not identified	7	NA	Morphology	Autobahn	FR	489
AUT-25	A1 Rose de la Broye	BGS-CH-AUT-025	2018	5	Without CO2	46,83184	6,85929	2018-06-21	2018-08-28	Not identified	1	NA	Morphology	Autobahn	FR	489
AUT-25	A1 Rose de la Broye	BGS-CH-AUT-025	2014	6	Without CO2	46,83184	6,85929	2014-09-01	2014-09-15	Culex pipiens/torrentium	2	Female	Morphology	Autobahn	FR	489
AUT-25	A1 Rose de la Broye	BGS-CH-AUT-025	2018	6	Without CO2	46,83184	6,85929	2018-06-21	2018-09-11	None	0	NA	NA	Autobahn	FR	489
AUT-25	A1 Rose de la Broye	BGS-CH-AUT-025	2016	6	Without CO2	46,83184	6,85929	2016-08-29	2016-09-14	None	0	NA	NA	Autobahn	FR	489
AUT-27-O	A1 La Cote Lac	BGS-CH-AUT-027-O	2018	6	Without CO2	46,44402	6,29471	2018-06-21	2018-09-11	Not identified	28	NA	Morphology	Autobahn	VD	429
AUT-27-O	A1 La Cote Lac	BGS-CH-AUT-027-O	2014	5	Without CO2	46,44402	6,29471	2014-08-18	2014-09-01	Culex pipiens/torrentium	1	Male	Morphology	Autobahn	VD	429
AUT-27-O	A1 La Cote Lac	BGS-CH-AUT-027-O	2017	1	Without CO2	46,44402	6,29471	2017-06-21	2017-07-04	Not identified	2	NA	Morphology	Autobahn	VD	429
AUT-27-O	A1 La Cote Lac	BGS-CH-AUT-027-O	2017	2	Without CO2	46,44402	6,29471	2017-06-21	2017-07-18	Not identified	1	NA	Morphology	Autobahn	VD	429
AUT-27-O	A1 La Cote Lac	BGS-CH-AUT-027-O	2017	3	Without CO2	46,44402	6,29471	2017-06-21	2017-08-01	Not identified	3	NA	Morphology	Autobahn	VD	429
AUT-27-O	A1 La Cote Lac	BGS-CH-AUT-027-O	2014	6	Without CO2	46,44402	6,29471	2014-09-01	2014-09-17	Culex pipiens/torrentium	14	Female	Morphology	Autobahn	VD	429
AUT-27-O	A1 La Cote Lac	BGS-CH-AUT-027-O	2018	4	Without CO2	46,44402	6,29471	2018-06-21	2018-08-14	Not identified	12	NA	Morphology	Autobahn	VD	429
AUT-27-O	A1 La Cote Lac	BGS-CH-AUT-027-O	2018	5	Without CO2	46,44402	6,29471	2018-06-21	2018-08-28	Not identified	14	NA	Morphology	Autobahn	VD	429
AUT-27-O	A1 La Cote Lac	BGS-CH-AUT-027-O	2015	1	Without CO2	46,44402	6,29471	2015-06-24	2015-07-08	Culex sp.	NA	NA	Morphology	Autobahn	VD	429
AUT-27-O	A1 La Cote Lac	BGS-CH-AUT-027-O	2017	4	Without CO2	46,44402	6,29471	2017-06-21	2017-08-15	Not identified	26	NA	Morphology	Autobahn	VD	429
AUT-27-O	A1 La Cote Lac	BGS-CH-AUT-027-O	2015	3	Without CO2	46,44402	6,29471	2015-07-22	2015-08-05	Culex sp.	NA	NA	Morphology	Autobahn	VD	429
AUT-27-O	A1 La Cote Lac	BGS-CH-AUT-027-O	2015	3	Without CO2	46,44402	6,29471	2015-07-22	2015-08-05	Anopheles sp.	NA	NA	Morphology	Autobahn	VD	429
AUT-27-O	A1 La Cote Lac	BGS-CH-AUT-027-O	2015	4	Without CO2	46,44402	6,29471	2015-08-05	2015-08-19	Culex sp.	NA	NA	Morphology	Autobahn	VD	429
AUT-27-O	A1 La Cote Lac	BGS-CH-AUT-027-O	2015	2	Without CO2	46,44402	6,29471	2015-07-08	2015-07-22	Culex sp.	NA	NA	Morphology	Autobahn	VD	429
AUT-27-O	A1 La Cote Lac	BGS-CH-AUT-027-O	2015	6	Without CO2	46,44402	6,29471	2015-09-02	2015-09-16	Culex sp.	NA	NA	Morphology	Autobahn	VD	429
AUT-27-O	A1 La Cote Lac	BGS-CH-AUT-027-O	2014	2	Without CO2	46,44402	6,29471	2014-07-07	2014-07-21	Culex pipiens/torrentium	2	Female	Morphology	Autobahn	VD	429
AUT-27-O	A1 La Cote Lac	BGS-CH-AUT-027-O	2014	3	Without CO2	46,44402	6,29471	2014-07-21	2014-08-04	Culex pipiens/torrentium	1	Male	Morphology	Autobahn	VD	429
AUT-27-O	A1 La Cote Lac	BGS-CH-AUT-027-O	2015	5	Without CO2	46,44402	6,29471	2015-08-19	2015-09-02	Culex sp.	NA	NA	Morphology	Autobahn	VD	429
AUT-27-O	A1 La Cote Lac	BGS-CH-AUT-027-O	2014	5	Without CO2	46,44402	6,29471	2014-08-18	2014-09-01	Culex pipiens/torrentium	1	Female	Morphology	Autobahn	VD	429
AUT-27-O	A1 La Cote Lac	BGS-CH-AUT-027-O	2014	1	Without CO2	46,44402	6,29471	2014-06-23	2014-07-07	Culex pipiens/torrentium	2	Female	Morphology	Autobahn	VD	429
AUT-27-O	A1 La Cote Lac	BGS-CH-AUT-027-O	2016	3	Without CO2	46,44402	6,29471	2016-07-19	2016-08-02	Anopheles plumbeus	1	NA	Morphology	Autobahn	VD	429
AUT-27-O	A1 La Cote Lac	BGS-CH-AUT-027-O	2014	4	Without CO2	46,44402	6,29471	2014-08-04	2014-08-18	Culex pipiens/torrentium	3	Male	Morphology	Autobahn	VD	429
AUT-27-O	A1 La Cote Lac	BGS-CH-AUT-027-O	2017	6	Without CO2	46,44402	6,29471	2017-06-21	2017-09-12	None	0	NA	NA	Autobahn	VD	429
AUT-27-O	A1 La Cote Lac	BGS-CH-AUT-027-O	2016	6	Without CO2	46,44402	6,29471	2016-08-29	2016-09-14	Not identified	1	NA	Morphology	Autobahn	VD	429
AUT-27-O	A1 La Cote Lac	BGS-CH-AUT-027-O	2016	2	Without CO2	46,44402	6,29471	2016-07-05	2016-07-19	Not identified	1	NA	Morphology	Autobahn	VD	429
AUT-27-O	A1 La Cote Lac	BGS-CH-AUT-027-O	2016	4	Without CO2	46,44402	6,29471	2016-08-02	2016-08-16	Not identified	1	NA	Morphology	Autobahn	VD	429
AUT-27-O	A1 La Cote Lac	BGS-CH-AUT-027-O	2016	5	Without CO2	46,44402	6,29471	2016-08-16	2016-08-29	Anopheles plumbeus	1	NA	Morphology	Autobahn	VD	429
AUT-27-O	A1 La Cote Lac	BGS-CH-AUT-027-O	2016	1	Without CO2	46,44402	6,29471	2016-06-21	2016-07-05	Not identified	1	NA	Morphology	Autobahn	VD	429
AUT-27-O	A1 La Cote Lac	BGS-CH-AUT-027-O	2018	1	Without CO2	46,44402	6,29471	2018-06-21	2018-07-05	Not identified	5	NA	Morphology	Autobahn	VD	429
AUT-27-O	A1 La Cote Lac	BGS-CH-AUT-027-O	2017	5	Without CO2	46,44402	6,29471	2017-06-21	2017-08-29	Not identified	2	NA	Morphology	Autobahn	VD	429
AUT-27-O	A1 La Cote Lac	BGS-CH-AUT-027-O	2018	3	Without CO2	46,44402	6,29471	2018-06-21	2018-07-30	Not identified	24	NA	Morphology	Autobahn	VD	429
AUT-27-O	A1 La Cote Lac	BGS-CH-AUT-027-O	2018	2	Without CO2	46,44402	6,29471	2018-06-21	2018-07-17	Not identified	17	NA	Morphology	Autobahn	VD	429
AUT-27-W	A1 La Cote Jura	BGS-CH-AUT-027-W	2018	2	With CO2	46,4472	6,29896	2018-06-21	2018-07-17	Not identified	3	NA	Morphology	Autobahn	VD	435
AUT-27-W	A1 La Cote Jura	BGS-CH-AUT-027-W	2018	6	With CO2	46,4472	6,29896	2018-06-21	2018-09-11	Not identified	4	Na	Morphology	Autobahn	VD	435
AUT-27-W	A1 La Cote Jura	BGS-CH-AUT-027-W	2018	3	With CO2	46,4472	6,29896	2018-06-21	2018-07-30	Not identified	2	Na	Morphology	Autobahn	VD	435
AUT-27-W	A1 La Cote Jura	BGS-CH-AUT-027-W	2018	1	With CO2	46,4472	6,29896	2018-06-21	2018-07-03	Not identified	1	Na	Morphology	Autobahn	VD	435
AUT-27-W	A1 La Cote Jura	BGS-CH-AUT-027-W	2017	6	With CO2	46,4472	6,29896	2017-06-21	2017-09-12	None	0	NA	NA	Autobahn	VD	435
AUT-27-W	A1 La Cote Jura	BGS-CH-AUT-027-W	2016	2	With CO2	46,4472	6,29896	2016-07-05	2016-07-19	Not identified	1	NA	Morphology	Autobahn	VD	435
AUT-27-W	A1 La Cote Jura	BGS-CH-AUT-027-W	2018	4	With CO2	46,4472	6,29896	2018-06-21	2018-08-14	Not identified	36	Na	Morphology	Autobahn	VD	435
AUT-27-W	A1 La Cote Jura	BGS-CH-AUT-027-W	2018	5	With CO2	46,4472	6,29896	2018-06-21	2018-08-28	Not identified	8	Na	Morphology	Autobahn	VD	435
AUT-27-W	A1 La Cote Jura	BGS-CH-AUT-027-W	2016	5	With CO2	46,4472	6,29896	2016-08-16	2016-08-29	Not identified	1	NA	Morphology	Autobahn	VD	435
AUT-27-W	A1 La Cote Jura	BGS-CH-AUT-027-W	2016	6	With CO2	46,4472	6,29896	2016-08-29	2016-09-14	None	0	NA	NA	Autobahn	VD	435
AUT-27-W	A1 La Cote Jura	BGS-CH-AUT-027-W	2016	3	With CO2	46,4472	6,29896	2016-07-19	2016-08-02	Anopheles plumbeus	1	NA	Morphology	Autobahn	VD	435
AUT-27-W	A1 La Cote Jura	BGS-CH-AUT-027-W	2016	4	With CO2	46,4472	6,29896	2016-08-02	2016-08-16	Aedes geniculatus	1	Female	MALDI-TOF MS	Autobahn	VD	435
AUT-27-W	A1 La Cote Jura	BGS-CH-AUT-027-W	2017	5	With CO2	46,4472	6,29896	2017-06-21	2017-08-29	None	0	NA	NA	Autobahn	VD	435
AUT-27-W	A1 La Cote Jura	BGS-CH-AUT-027-W	2016	1	With CO2	46,4472	6,29896	2016-06-21	2016-07-05	Not identified	1	NA	Morphology	Autobahn	VD	435
AUT-27-W	A1 La Cote Jura	BGS-CH-AUT-027-W	2017	4	With CO2	46,4472	6,29896	2017-06-21	2017-08-15	Not identified	3	NA	Morphology	Autobahn	VD	435
AUT-27-W	A1 La Cote Jura	BGS-CH-AUT-027-W	2015	1	With CO2	46,4472	6,29896	2015-05-24	2015-07-08	Culex sp.	NA	NA	Morphology	Autobahn	VD	435
AUT-27-W	A1 La Cote Jura	BGS-CH-AUT-027-W	2014	1	With CO2	46,4472	6,29896	2014-07-02	2014-07-07	None	0	NA	NA	Autobahn	VD	435
AUT-27-W	A1 La Cote Jura	BGS-CH-AUT-027-W	2014	2	With CO2	46,4472	6,29896	2014-07-07	2014-07-21	Culex pipiens/torrentium	10	Female	Morphology	Autobahn	VD	435
AUT-27-W	A1 La Cote Jura	BGS-CH-AUT-027-W	2014	3	With CO2	46,4472	6,29896	2014-07-21	2014-08-04	Culex pipiens/torrentium	3	Female	Morphology	Autobahn	VD	435
AUT-27-W	A1 La Cote Jura	BGS-CH-AUT-027-W	2014	6	With CO2	46,4472	6,29896	2014-09-01	2014-09-15	Culex hortensis	1	Female	MALDI-TOF MS	Autobahn	VD	435
AUT-27-W	A1 La Cote Jura	BGS-CH-AUT-027-W	2015	2	With CO2	46,4472	6,29896	2015-07-08	2015-07-22	Culex sp.	NA	NA	Morphology	Autobahn	VD	435
AUT-27-W	A1 La Cote Jura	BGS-CH-AUT-027-W	2014	6	With CO2	46,4472	6,29896	2014-09-01	2014-09-15	Anopheles plumbeus	3	Female	Morphology	Autobahn	VD	435
AUT-27-W	A1 La Cote Jura	BGS-CH-AUT-027-W	2014	6	With CO2	46,4472	6,29896	2014-09-01	2014-09-15	Anopheles plumbeus	1	Female	MALDI-TOF MS	Autobahn	VD	435
AUT-27-W	A1 La Cote Jura	BGS-CH-AUT-027-W	2014	5	With CO2	46,4472	6,29896	2014-08-18	2014-09-01	Anopheles plumbeus	1	Female	MALDI-TOF MS	Autobahn	VD	435
AUT-27-W	A1 La Cote Jura	BGS-CH-AUT-027-W	2014	6	With CO2	46,4472	6,29896	2014-09-01	2014-09-15	Culex pipiens/torrentium	17	Female	Morphology	Autobahn	VD	435
AUT-27-W	A1 La Cote Jura	BGS-CH-AUT-027-W	2015	6	With CO2	46,4472	6,29896	2015-09-02	2015-09-16	None	0	NA	NA	Autobahn	VD	435
AUT-27-W	A1 La Cote Jura	BGS-CH-AUT-027-W	2017	3	With CO2	46,4472	6,29896	2017-06-21	2017-08-01	None	0	NA	NA	Autobahn	VD	435
AUT-27-W	A1 La Cote Jura	BGS-CH-AUT-027-W	2015	5	With CO2	46,4472	6,29896	2015-08-19	2015-09-02	Culex sp.	NA	NA	Morphology	Autobahn	VD	435
AUT-27-W	A1 La Cote Jura	BGS-CH-AUT-027-W	2014	4	With CO2	46,4472	6,29896	2014-08-04	2014-08-18	Anopheles plumbeus	1	Female	MALDI-TOF MS	Autobahn	VD	435
AUT-27-W	A1 La Cote Jura	BGS-CH-AUT-027-W	2014	4	With CO2	46,4472	6,29896	2014-08-04	2014-08-18	Culex pipiens/torrentium	6	Female	Morphology	Autobahn	VD	435
AUT-27-W	A1 La Cote Jura	BGS-CH-AUT-027-W	2014	5	With CO2	46,4472	6,29896	2014-08-18	2014-09-01	Anopheles plumbeus	3	Female	Morphology	Autobahn	VD	435
AUT-27-W	A1 La Cote Jura	BGS-CH-AUT-027-W	2014	5	With CO2	46,4472	6,29896	2014-08-18	2014-09-01	Culex pipiens/torrentium	6	Female	Morphology	Autobahn	VD	435
AUT-27-W	A1 La Cote Jura	BGS-CH-AUT-027-W	2017	1	With CO2	46,4472	6,29896	2017-06-21	2017-07-04	Not identified	4	NA	Morphology	Autobahn	VD	435
AUT-27-W	A1 La Cote Jura	BGS-CH-AUT-027-W	2017	2	With CO2	46,4472	6,29896	2017-06-21	2017-07-18	Not identified	2	NA	Morphology	Autobahn	VD	435
AUT-27-W	A1 La Cote Jura	BGS-CH-AUT-027-W	2015	3	With CO2	46,4472	6,29896	2015-07-22	2015-08-05	Culex sp.	NA	NA	Morphology	Autobahn	VD	435
AUT-27-W	A1 La Cote Jura	BGS-CH-AUT-027-W	2015	4	With CO2	46,4472	6,29896	2015-08-05	2015-08-19	Culex sp.	NA	NA	Morphology	Autobahn	VD	435
BSL-01	Innenhof Swiss TPH	BGS-BS-BSL-001	2015	5	With CO2	47,55564	7,57809	2015-08-19	2015-09-02	Aedes geniculatus	2	NA	MALDI-TOF MS	Stadt	BS	279
BSL-01	Innenhof Swiss TPH	BGS-BS-BSL-001	2018	5	With CO2	47,55564	7,57809	NA	NA	Not identified	NA	NA	Morphology	Stadt	BS	279
BSL-01	Innenhof Swiss TPH	BGS-BS-BSL-001	2016	3	With CO2	47,55564	7,57809	2016-07-20	2016-08-04	Not identified	NA	NA	Morphology	Stadt	BS	279
BSL-01	Innenhof Swiss TPH	BGS-BS-BSL-001	2015	5	With CO2	47,55564	7,57809	2015-09-02	2015-09-02	Culex sp.	NA	NA	Morphology	Stadt	BS	279
BSL-01	Innenhof Swiss TPH	BGS-BS-BSL-001	2016	1	With CO2	47,55564	7,57809	2016-04-06	2016-07-04	Not identified	NA	NA	Morphology	Stadt	BS	279
BSL-01	Innenhof Swiss TPH	BGS-BS-BSL-001	2016	2	With CO2	47,55564	7,57809	2016-07-04	2016-07-20	Not identified	NA	NA	Morphology	Stadt	BS	279
BSL-01	Innenhof Swiss TPH	BGS-BS-BSL-001	2016	6	With CO2	47,55564	7,57809	2016-08-31	2016-09-15	Aedes geniculatus	1	NA	MALDI-TOF MS	Stadt	BS	279
BSL-01	Innenhof Swiss TPH	BGS-BS-BSL-001	2018	2	With CO2	47,55564	7,57809	NA	NA	Not identified	NA	NA	Morphology	Stadt	BS	279
BSL-01	Innenhof Swiss TPH	BGS-BS-BSL-001	2018	3	With CO2	47,55564	7,57809	NA	NA	Not identified	NA	NA	Morphology	Stadt	BS	279
BSL-01	Innenhof Swiss TPH	BGS-BS-BSL-001	2018	4	With CO2	47,55564	7,57809	NA	NA	Not identified	NA	NA	Morphology	Stadt	BS	279
BSL-01	Innenhof Swiss TPH	BGS-BS-BSL-001	2015	4	With CO2	47,55564	7,57809	2015-08-05	2015-08-19	Culex sp.	NA	NA	Morphology	Stadt	BS	279
BSL-01	Innenhof Swiss TPH	BGS-BS-BSL-001	2014	6	With CO2	47,55564	7,57809	2014-09-18	2014-10-02	Anopheles plumbeus	3	Female	Morphology	Stadt	BS	279
BSL-01	Innenhof Swiss TPH	BGS-BS-BSL-001	2014	6	With CO2	47,55564	7,57809	2014-09-18	2014-10-02	Culex pipiens/torrentium	236	Female	Morphology	Stadt	BS	279
BSL-01	Innenhof Swiss TPH	BGS-BS-BSL-001	2015	6	With CO2	47,55564	7,57809	2015-09-02	2015-09-16	Culex sp.	NA	NA	Morphology	Stadt	BS	279
BSL-01	Innenhof Swiss TPH	BGS-BS-BSL-001	2017	1	With CO2	47,55564	7,57809	NA	NA	Not identified	NA	NA	Morphology	Stadt	BS	279
BSL-01	Innenhof Swiss TPH	BGS-BS-BSL-001	2017	2	With CO2	47,55564	7,57809	NA	NA	Not identified	NA	NA	Morphology	Stadt	BS	279
BSL-01	Innenhof Swiss TPH	BGS-BS-BSL-001	2017	3	With CO2	47,55564	7,57809	NA	NA	Not identified	NA	NA	Morphology	Stadt	BS	279
BSL-01	Innenhof Swiss TPH	BGS-BS-BSL-001	2017	4	With CO2	47,55564	7,57809	NA	NA	Not identified	NA	NA	Morphology	Stadt	BS	279
BSL-01	Innenhof Swiss TPH	BGS-BS-BSL-001	2017	5	With CO2	47,55564	7,57809	NA	NA	Not identified	NA	NA	Morphology	Stadt	BS	279
BSL-01	Innenhof Swiss TPH	BGS-BS-BSL-001	2017	6	With CO2	47,55564	7,57809	NA	NA	Not identified	NA	NA	Morphology	Stadt	BS	279
BSL-01	Innenhof Swiss TPH	BGS-BS-BSL-001	2018	1	With CO2	47,55564	7,57809	NA	NA	Not identified	NA	NA	Morphology	Stadt	BS	279
BSL-01	Innenhof Swiss TPH	BGS-BS-BSL-001	2015	1	With CO2	47,55564	7,57809	2015-06-24	2015-07-08	Culex sp.	NA	NA	Morphology	Stadt	BS	279
BSL-01	Innenhof Swiss TPH	BGS-BS-BSL-001	2015	2	With CO2	47,55564	7,57809	2015-07-08	2015-07-22	Aedes geniculatus	2	NA	MALDI-TOF MS	Stadt	BS	279
BSL-01	Innenhof Swiss TPH	BGS-BS-BSL-001	2015	3	With CO2	47,55564	7,57809	2015-07-22	2015-08-05	Culex sp.	NA	NA	Morphology	Stadt	BS	279
BSL-01	Innenhof Swiss TPH	BGS-BS-BSL-001	2014	1	With CO2	47,55564	7,57809	2014-07-15	2014-07-24	Aedes geniculatus	1	Female	MALDI-TOF MS	Stadt	BS	279
BSL-01	Innenhof Swiss TPH	BGS-BS-BSL-001	2018	6	With CO2	47,55564	7,57809	NA	NA	Not identified	NA	NA	Morphology	Stadt	BS	279
BSL-01	Innenhof Swiss TPH	BGS-BS-BSL-001	2014	6	With CO2	47,55564	7,57809	2014-09-18	2014-10-02	Culex pipiens/torrentium	4	Male	Morphology	Stadt	BS	279
BSL-01	Innenhof Swiss TPH	BGS-BS-BSL-001	2014	1	With CO2	47,55564	7,57809	2014-07-15	2014-07-24	Culex pipiens/torrentium	193	Female	Morphology	Stadt	BS	279
BSL-01	Innenhof Swiss TPH	BGS-BS-BSL-001	2014	1	With CO2	47,55564	7,57809	2014-07-15	2014-07-24	Culex pipiens/torrentium	3	Male	Morphology	Stadt	BS	279
BSL-01	Innenhof Swiss TPH	BGS-BS-BSL-001	2014	2	With CO2	47,55564	7,57809	2014-07-24	2014-08-06	Culex pipiens s.s.	3	Female	MALDI-TOF MS	Stadt	BS	279
BSL-01	Innenhof Swiss TPH	BGS-BS-BSL-001	2014	2	With CO2	47,55564	7,57809	2014-07-24	2014-08-06	Culex pipiens/torrentium	250	Female	Morphology	Stadt	BS	279
BSL-01	Innenhof Swiss TPH	BGS-BS-BSL-001	2014	2	With CO2	47,55564	7,57809	2014-07-24	2014-08-06	Culex pipiens/torrentium	1	Male	Morphology	Stadt	BS	279
BSL-01	Innenhof Swiss TPH	BGS-BS-BSL-001	2016	4	With CO2	47,55564	7,57809	2016-08-04	2016-08-18	Not identified	NA	NA	Morphology	Stadt	BS	279
BSL-01	Innenhof Swiss TPH	BGS-BS-BSL-001	2016	5	With CO2	47,55564	7,57809	2016-08-18	2016-08-31	Not identified	NA	NA	Morphology	Stadt	BS	279
BSL-01	Innenhof Swiss TPH	BGS-BS-BSL-001	2014	3	With CO2	47,55564	7,57809	2014-08-06	2014-08-20	Culex pipiens/torrentium	508	Female	Morphology	Stadt	BS	279
BSL-01	Innenhof Swiss TPH	BGS-BS-BSL-001	2014	4	With CO2	47,55564	7,57809	2014-08-20	2014-09-05	Culex pipiens/torrentium	653	Female	Morphology	Stadt	BS	279
BSL-01	Innenhof Swiss TPH	BGS-BS-BSL-001	2014	5	With CO2	47,55564	7,57809	2014-09-05	2014-09-18	Culex pipiens/torrentium	406	Female	Morphology	Stadt	BS	279
BSL-01	Innenhof Swiss TPH	BGS-BS-BSL-001	2014	5	With CO2	47,55564	7,57809	2014-09-05	2014-09-18	Culex pipiens/torrentium	60	Male	Morphology	Stadt	BS	279
BSL-01	Innenhof Swiss TPH	BGS-BS-BSL-001	2014	1	With CO2	47,55564	7,57809	2014-07-15	2014-07-24	Culex hortensis	1	Female	MALDI-TOF MS	Stadt	BS	279
BSL-01	Innenhof Swiss TPH	BGS-BS-BSL-001	2014	1	With CO2	47,55564	7,57809	2014-07-15	2014-07-24	Culex pipiens s.s.	2	Female	MALDI-TOF MS	Stadt	BS	279
BSL-01	Innenhof Swiss TPH	BGS-BS-BSL-001	2014	3	With CO2	47,55564	7,57809	2014-08-06	2014-08-20	Aedes geniculatus	2	Female	MALDI-TOF MS	Stadt	BS	279
BSL-01	Innenhof Swiss TPH	BGS-BS-BSL-001	2014	3	With CO2	47,55564	7,57809	2014-08-06	2014-08-20	Culex pipiens s.s.	2	Female	MALDI-TOF MS	Stadt	BS	279
RHF-01	Auhafen	BGS-BL-MUT-001	2014	3	Without CO2	47,54018	7,66166	2014-07-22	2014-08-05	None	0	NA	NA	Hafen	BL	258
RHF-01	Auhafen	BGS-BL-MUT-001	2014	2	Without CO2	47,54018	7,66166	2014-07-08	2014-07-22	Culex pipiens/torrentium	1	Female	Morphology	Hafen	BL	258
RHF-01	Auhafen	BGS-BL-MUT-001	2016	3	Without CO2	47,54018	7,66166	2016-07-20	2016-08-03	None	0	NA	NA	Hafen	BL	258
RHF-01	Auhafen	BGS-BL-MUT-001	2014	5	Without CO2	47,54018	7,66166	2014-08-20	2014-09-02	Culex pipiens/torrentium	1	Male	Morphology	Hafen	BL	258
RHF-01	Auhafen	BGS-BL-MUT-001	2016	2	Without CO2	47,54018	7,66166	2016-07-06	2016-07-20	None	0	NA	NA	Hafen	BL	258
RHF-01	Auhafen	BGS-BL-MUT-001	2014	4	Without CO2	47,54018	7,66166	2014-08-05	2014-08-20	Culex pipiens/torrentium	3	Female	Morphology	Hafen	BL	258
RHF-01	Auhafen	BGS-BL-MUT-001	2014	4	Without CO2	47,54018	7,66166	2014-08-05	2014-08-20	Culex pipiens/torrentium	1	Male	Morphology	Hafen	BL	258
RHF-01	Auhafen	BGS-BL-MUT-001	2016	1	Without CO2	47,54018	7,66166	2016-06-22	2016-07-06	Not identified	1	NA	Morphology	Hafen	BL	258
RHF-01	Auhafen	BGS-BL-MUT-001	2017	2	Without CO2	47,54018	7,66166	2017-07-03	2017-07-17	Not identified	4	NA	Morphology	Hafen	BL	258
RHF-01	Auhafen	BGS-BL-MUT-001	2014	1	Without CO2	47,54018	7,66166	2014-06-24	2014-07-08	Culex pipiens/torrentium	1	Female	Morphology	Hafen	BL	258
RHF-01	Auhafen	BGS-BL-MUT-001	2014	1	Without CO2	47,54018	7,66166	2014-06-24	2014-07-08	Culex pipiens/torrentium	1	Male	Morphology	Hafen	BL	258
RHF-01	Auhafen	BGS-BL-MUT-001	2017	1	Without CO2	47,54018	7,66166	2017-06-20	2017-07-03	None	0	NA	Morphology	Hafen	BL	258
RHF-01	Auhafen	BGS-BL-MUT-001	2014	6	Without CO2	47,54018	7,66166	2014-09-02	2014-09-17	Culex pipiens/torrentium	5	Female	Morphology	Hafen	BL	258
RHF-01	Auhafen	BGS-BL-MUT-001	2017	3	Without CO2	47,54018	7,66166	2017-07-17	2017-07-31	Not identified	4	NA	Morphology	Hafen	BL	258
RHF-01	Auhafen	BGS-BL-MUT-001	2014	6	Without CO2	47,54018	7,66166	2014-09-02	2014-09-17	Culex hortensis	4	Female	Morphology	Hafen	BL	258
RHF-01	Auhafen	BGS-BL-MUT-001	2014	6	Without CO2	47,54018	7,66166	2014-09-02	2014-09-17	Culex hortensis	1	Female	MALDI-TOF MS	Hafen	BL	258
RHF-01	Auhafen	BGS-BL-MUT-001	2018	1	Without CO2	47,54018	7,66166	2018-06-21	2018-07-05	None	0	NA	NA	Hafen	BL	258
RHF-01	Auhafen	BGS-BL-MUT-001	2018	2	Without CO2	47,54018	7,66166	2018-07-05	2018-07-18	None	0	NA	NA	Hafen	BL	258
RHF-01	Auhafen	BGS-BL-MUT-001	2018	3	Without CO2	47,54018	7,66166	2018-07-18	2018-07-31	None	0	NA	NA	Hafen	BL	258
RHF-01	Auhafen	BGS-BL-MUT-001	2018	4	Without CO2	47,54018	7,66166	2018-07-31	2018-08-15	None	0	NA	NA	Hafen	BL	258
RHF-01	Auhafen	BGS-BL-MUT-001	2018	5	Without CO2	47,54018	7,66166	2018-08-15	2018-08-29	None	0	NA	NA	Hafen	BL	258
RHF-01	Auhafen	BGS-BL-MUT-001	2018	6	Without CO2	47,54018	7,66166	2018-08-29	2018-09-12	None	0	NA	NA	Hafen	BL	258
RHF-01	Auhafen	BGS-BL-MUT-001	2016	4	Without CO2	47,54018	7,66166	2016-08-03	2016-08-17	Not identified	1	NA	Morphology	Hafen	BL	258
RHF-01	Auhafen	BGS-BL-MUT-001	2016	5	Without CO2	47,54018	7,66166	2016-08-17	2016-08-30	Not identified	1	NA	Morphology	Hafen	BL	258
RHF-01	Auhafen	BGS-BL-MUT-001	2016	6	Without CO2	47,54018	7,66166	2016-08-30	2016-09-13	None	0	NA	NA	Hafen	BL	258
RHF-01	Auhafen	BGS-BL-MUT-001	2015	1	Without CO2	47,54018	7,66166	2015-06-24	2015-07-08	None	0	NA	NA	Hafen	BL	258
RHF-01	Auhafen	BGS-BL-MUT-001	2014	6	Without CO2	47,54018	7,66166	2014-09-02	2014-09-17	Culex pipiens/torrentium	4	Male	Morphology	Hafen	BL	258
RHF-01	Auhafen	BGS-BL-MUT-001	2015	3	Without CO2	47,54018	7,66166	2015-07-22	2015-08-05	Culex sp.	NA	NA	Morphology	Hafen	BL	258
RHF-01	Auhafen	BGS-BL-MUT-001	2015	4	Without CO2	47,54018	7,66166	2015-08-05	2015-08-19	Culex sp.	NA	NA	Morphology	Hafen	BL	258
RHF-01	Auhafen	BGS-BL-MUT-001	2015	5	Without CO2	47,54018	7,66166	2015-08-19	2015-09-02	None	0	NA	NA	Hafen	BL	258
RHF-01	Auhafen	BGS-BL-MUT-001	2015	6	Without CO2	47,54018	7,66166	2015-09-02	2015-09-16	None	0	NA	NA	Hafen	BL	258
RHF-01	Auhafen	BGS-BL-MUT-001	2015	2	Without CO2	47,54018	7,66166	2015-07-08	2015-07-22	None	0	NA	NA	Hafen	BL	258
RHF-01	Auhafen	BGS-BL-MUT-001	2017	6	Without CO2	47,54018	7,66166	2017-08-28	2017-09-11	Not identified	1	NA	Morphology	Hafen	BL	258
RHF-01	Auhafen	BGS-BL-MUT-001	2017	4	Without CO2	47,54018	7,66166	2017-07-31	2017-08-14	Not identified	4	NA	Morphology	Hafen	BL	258
RHF-01	Auhafen	BGS-BL-MUT-001	2017	5	Without CO2	47,54018	7,66166	2017-08-14	2017-08-28	Not identified	90	NA	Morphology	Hafen	BL	258
RHF-02	Rheinhafen Kleinhuenigen - Hafenbecken 1	BGS-BS-BSL-002	2014	5	Without CO2	47,5845	7,58855	2014-08-20	2014-09-02	None	0	NA	NA	Hafen	BS	249
RHF-02	Rheinhafen Kleinhuenigen - Hafenbecken 1	BGS-BS-BSL-002	2014	6	Without CO2	47,5845	7,58855	2014-09-02	2014-09-17	Culex hortensis	5	Male	Morphology	Hafen	BS	249
RHF-02	Rheinhafen Kleinhuenigen - Hafenbecken 1	BGS-BS-BSL-002	2014	6	Without CO2	47,5845	7,58855	2014-09-02	2014-09-17	Culex pipiens/torrentium	6	Female	Morphology	Hafen	BS	249
RHF-02	Rheinhafen Kleinhuenigen - Hafenbecken 1	BGS-BS-BSL-002	2014	6	Without CO2	47,5845	7,58855	2014-09-02	2014-09-17	Culex pipiens/torrentium	1	Male	Morphology	Hafen	BS	249
RHF-02	Rheinhafen Kleinhuenigen - Hafenbecken 1	BGS-BS-BSL-002	2015	5	Without CO2	47,5845	7,58855	2015-08-19	2015-09-02	Culex sp.	NA	NA	Morphology	Hafen	BS	249
RHF-02	Rheinhafen Kleinhuenigen - Hafenbecken 1	BGS-BS-BSL-002	2015	6	Without CO2	47,5845	7,58855	2015-09-02	2015-09-16	Culex sp.	NA	NA	Morphology	Hafen	BS	249
RHF-02	Rheinhafen Kleinhuenigen - Hafenbecken 1	BGS-BS-BSL-002	2014	2	Without CO2	47,5845	7,58855	2014-07-08	2014-07-22	None	0	NA	NA	Hafen	BS	249
RHF-02	Rheinhafen Kleinhuenigen - Hafenbecken 1	BGS-BS-BSL-002	2014	3	Without CO2	47,5845	7,58855	2014-07-22	2014-08-05	None	0	NA	Morphology	Hafen	BS	249
RHF-02	Rheinhafen Kleinhuenigen - Hafenbecken 1	BGS-BS-BSL-002	2014	4	Without CO2	47,5845	7,58855	2014-08-05	2014-08-20	None	0	NA	NA	Hafen	BS	249
RHF-02	Rheinhafen Kleinhuenigen - Hafenbecken 1	BGS-BS-BSL-002	2014	1	Without CO2	47,5845	7,58855	2014-06-24	2014-07-08	None	0	NA	NA	Hafen	BS	249
RHF-02	Rheinhafen Kleinhuenigen - Hafenbecken 1	BGS-BS-BSL-002	2015	2	Without CO2	47,5845	7,58855	2015-07-08	2015-07-22	Culex sp.	NA	NA	Morphology	Hafen	BS	249
RHF-02	Rheinhafen Kleinhuenigen - Hafenbecken 1	BGS-BS-BSL-002	2015	3	Without CO2	47,5845	7,58855	2015-07-22	2015-08-05	Culex sp.	NA	NA	Morphology	Hafen	BS	249
RHF-02	Rheinhafen Kleinhuenigen - Hafenbecken 1	BGS-BS-BSL-002	2015	4	Without CO2	47,5845	7,58855	2015-08-05	2015-08-19	Culex sp.	NA	NA	Morphology	Hafen	BS	249
RHF-02	Rheinhafen Kleinhuenigen - Hafenbecken 1	BGS-BS-BSL-002	2015	1	Without CO2	47,5845	7,58855	2015-06-24	2015-07-08	Culex sp.	NA	NA	Morphology	Hafen	BS	249
RHF-02	Rheinhafen Kleinhuenigen - Hafenbecken 1	BGS-BS-BSL-002	2014	5	Without CO2	47,5845	7,58855	2014-08-20	2014-09-02	Culex hortensis	2	Female	MALDI-TOF MS	Hafen	BS	249
RHF-02	Rheinhafen Kleinhuenigen - Hafenbecken 1	BGS-BS-BSL-002	2018	1	Without CO2	47,5845	7,58855	NA	NA	None	0	NA	NA	Hafen	BS	249
RHF-02	Rheinhafen Kleinhuenigen - Hafenbecken 1	BGS-BS-BSL-002	2018	2	Without CO2	47,5845	7,58855	NA	NA	None	0	NA	NA	Hafen	BS	249
RHF-02	Rheinhafen Kleinhuenigen - Hafenbecken 1	BGS-BS-BSL-002	2014	5	Without CO2	47,5845	7,58855	2014-08-20	2014-09-02	Culex hortensis	3	Male	Morphology	Hafen	BS	249
RHF-02	Rheinhafen Kleinhuenigen - Hafenbecken 1	BGS-BS-BSL-002	2017	1	Without CO2	47,5845	7,58855	2017-06-19	2017-07-03	Not identified	14	NA	Morphology	Hafen	BS	249
RHF-02	Rheinhafen Kleinhuenigen - Hafenbecken 1	BGS-BS-BSL-002	2017	2	Without CO2	47,5845	7,58855	2017-07-03	2017-07-17	Not identified	20	NA	Morphology	Hafen	BS	249
RHF-02	Rheinhafen Kleinhuenigen - Hafenbecken 1	BGS-BS-BSL-002	2017	3	Without CO2	47,5845	7,58855	2017-07-17	2017-07-31	Not identified	17	NA	Morphology	Hafen	BS	249
RHF-02	Rheinhafen Kleinhuenigen - Hafenbecken 1	BGS-BS-BSL-002	2017	4	Without CO2	47,5845	7,58855	2017-07-31	2017-08-14	Not identified	7	NA	Morphology	Hafen	BS	249
RHF-02	Rheinhafen Kleinhuenigen - Hafenbecken 1	BGS-BS-BSL-002	2017	5	Without CO2	47,5845	7,58855	2017-08-14	2017-08-28	Not identified	6	NA	Morphology	Hafen	BS	249
RHF-02	Rheinhafen Kleinhuenigen - Hafenbecken 1	BGS-BS-BSL-002	2017	6	Without CO2	47,5845	7,58855	2017-08-28	2017-09-11	Not identified	6	NA	Morphology	Hafen	BS	249
RHF-02	Rheinhafen Kleinhuenigen - Hafenbecken 1	BGS-BS-BSL-002	2014	4	Without CO2	47,5845	7,58855	2014-08-05	2014-08-20	Culex hortensis	2	Male	Morphology	Hafen	BS	249
RHF-02	Rheinhafen Kleinhuenigen - Hafenbecken 1	BGS-BS-BSL-002	2014	5	Without CO2	47,5845	7,58855	2014-08-20	2014-09-02	Culex hortensis	7	Female	Morphology	Hafen	BS	249
RHF-02	Rheinhafen Kleinhuenigen - Hafenbecken 1	BGS-BS-BSL-002	2014	2	Without CO2	47,5845	7,58855	2014-07-08	2014-07-22	Culex hortensis	4	Female	Morphology	Hafen	BS	249
RHF-02	Rheinhafen Kleinhuenigen - Hafenbecken 1	BGS-BS-BSL-002	2018	3	Without CO2	47,5845	7,58855	NA	NA	None	0	NA	NA	Hafen	BS	249
RHF-02	Rheinhafen Kleinhuenigen - Hafenbecken 1	BGS-BS-BSL-002	2014	1	Without CO2	47,5845	7,58855	2014-06-24	2014-07-08	Culex hortensis	1	Female	Morphology	Hafen	BS	249
RHF-02	Rheinhafen Kleinhuenigen - Hafenbecken 1	BGS-BS-BSL-002	2014	1	Without CO2	47,5845	7,58855	2014-06-24	2014-07-08	Culex hortensis	1	Female	MALDI-TOF MS	Hafen	BS	249
RHF-02	Rheinhafen Kleinhuenigen - Hafenbecken 1	BGS-BS-BSL-002	2018	6	Without CO2	47,5845	7,58855	NA	NA	None	0	NA	NA	Hafen	BS	249
RHF-02	Rheinhafen Kleinhuenigen - Hafenbecken 1	BGS-BS-BSL-002	2016	5	Without CO2	47,5845	7,58855	2016-08-17	2016-08-30	Not identified	1	NA	Morphology	Hafen	BS	249
RHF-02	Rheinhafen Kleinhuenigen - Hafenbecken 1	BGS-BS-BSL-002	2018	4	Without CO2	47,5845	7,58855	NA	NA	None	0	NA	NA	Hafen	BS	249
RHF-02	Rheinhafen Kleinhuenigen - Hafenbecken 1	BGS-BS-BSL-002	2018	5	Without CO2	47,5845	7,58855	NA	NA	None	0	NA	NA	Hafen	BS	249
RHF-02	Rheinhafen Kleinhuenigen - Hafenbecken 1	BGS-BS-BSL-002	2016	3	Without CO2	47,5845	7,58855	2016-07-20	2016-08-03	Not identified	1	NA	Morphology	Hafen	BS	249
RHF-02	Rheinhafen Kleinhuenigen - Hafenbecken 1	BGS-BS-BSL-002	2016	4	Without CO2	47,5845	7,58855	2016-08-03	2016-08-17	Not identified	1	NA	Morphology	Hafen	BS	249
RHF-02	Rheinhafen Kleinhuenigen - Hafenbecken 1	BGS-BS-BSL-002	2016	6	Without CO2	47,5845	7,58855	2016-08-30	2016-09-12	Not identified	1	NA	Morphology	Hafen	BS	249
RHF-02	Rheinhafen Kleinhuenigen - Hafenbecken 1	BGS-BS-BSL-002	2014	4	Without CO2	47,5845	7,58855	2014-08-05	2014-08-20	Culex hortensis	19	Female	Morphology	Hafen	BS	249
RHF-02	Rheinhafen Kleinhuenigen - Hafenbecken 1	BGS-BS-BSL-002	2014	2	Without CO2	47,5845	7,58855	2014-07-08	2014-07-22	Culex hortensis	1	Female	MALDI-TOF MS	Hafen	BS	249
RHF-02	Rheinhafen Kleinhuenigen - Hafenbecken 1	BGS-BS-BSL-002	2014	3	Without CO2	47,5845	7,58855	2014-07-22	2014-08-05	Culex hortensis	12	Female	Morphology	Hafen	BS	249
RHF-02	Rheinhafen Kleinhuenigen - Hafenbecken 1	BGS-BS-BSL-002	2016	1	Without CO2	47,5845	7,58855	2016-03-30	2016-07-06	Not identified	1	NA	Morphology	Hafen	BS	249
RHF-02	Rheinhafen Kleinhuenigen - Hafenbecken 1	BGS-BS-BSL-002	2016	2	Without CO2	47,5845	7,58855	2016-07-06	2016-07-20	Not identified	1	NA	Morphology	Hafen	BS	249
RHF-02	Rheinhafen Kleinhuenigen - Hafenbecken 1	BGS-BS-BSL-002	2014	3	Without CO2	47,5845	7,58855	2014-07-22	2014-08-05	Culex hortensis	1	Female	MALDI-TOF MS	Hafen	BS	249
RHF-02	Rheinhafen Kleinhuenigen - Hafenbecken 1	BGS-BS-BSL-002	2014	3	Without CO2	47,5845	7,58855	2014-07-22	2014-08-05	Aedes japonicus	1	Female	MALDI-TOF MS	Hafen	BS	249
RHF-02	Rheinhafen Kleinhuenigen - Hafenbecken 1	BGS-BS-BSL-002	2014	3	Without CO2	47,5845	7,58855	2014-07-22	2014-08-05	Culex hortensis	5	Male	Morphology	Hafen	BS	249
RHF-03	Rheinhafen Kleinhuenigen - Hafenbecken 2	BGS-BS-BSL-003	2014	1	Without CO2	47,58676	7,59842	2014-06-24	2014-07-08	Culex pipiens/torrentium	1	Female	Morphology	Hafen	BS	253
RHF-03	Rheinhafen Kleinhuenigen - Hafenbecken 2	BGS-BS-BSL-003	2014	3	Without CO2	47,58676	7,59842	2014-07-22	2014-08-05	Culex hortensis	1	Female	MALDI-TOF MS	Hafen	BS	253
RHF-03	Rheinhafen Kleinhuenigen - Hafenbecken 2	BGS-BS-BSL-003	2017	2	Without CO2	47,58676	7,59842	2017-07-03	2017-07-17	Not identified	69	NA	Morphology	Hafen	BS	253
RHF-03	Rheinhafen Kleinhuenigen - Hafenbecken 2	BGS-BS-BSL-003	2017	3	Without CO2	47,58676	7,59842	2017-07-17	2017-07-31	Not identified	29	NA	Morphology	Hafen	BS	253
RHF-03	Rheinhafen Kleinhuenigen - Hafenbecken 2	BGS-BS-BSL-003	2014	2	Without CO2	47,58676	7,59842	2014-07-08	2014-07-22	Culex pipiens/torrentium	7	Female	Morphology	Hafen	BS	253
RHF-03	Rheinhafen Kleinhuenigen - Hafenbecken 2	BGS-BS-BSL-003	2014	3	Without CO2	47,58676	7,59842	2014-07-22	2014-08-05	Culex hortensis	2	Male	Morphology	Hafen	BS	253
RHF-03	Rheinhafen Kleinhuenigen - Hafenbecken 2	BGS-BS-BSL-003	2014	3	Without CO2	47,58676	7,59842	2014-07-22	2014-08-05	Culex pipiens/torrentium	18	Female	Morphology	Hafen	BS	253
RHF-03	Rheinhafen Kleinhuenigen - Hafenbecken 2	BGS-BS-BSL-003	2017	4	Without CO2	47,58676	7,59842	2017-07-31	2017-08-14	Not identified	36	NA	Morphology	Hafen	BS	253
RHF-03	Rheinhafen Kleinhuenigen - Hafenbecken 2	BGS-BS-BSL-003	2018	6	Without CO2	47,58676	7,59842	NA	NA	None	0	NA	NA	Hafen	BS	253
RHF-03	Rheinhafen Kleinhuenigen - Hafenbecken 2	BGS-BS-BSL-003	2017	1	Without CO2	47,58676	7,59842	NA	2017-07-03	Not identified	416	NA	Morphology	Hafen	BS	253
RHF-03	Rheinhafen Kleinhuenigen - Hafenbecken 2	BGS-BS-BSL-003	2014	5	Without CO2	47,58676	7,59842	2014-08-20	2014-09-02	Culex pipiens/torrentium	1	Male	Morphology	Hafen	BS	253
RHF-03	Rheinhafen Kleinhuenigen - Hafenbecken 2	BGS-BS-BSL-003	2014	6	Without CO2	47,58676	7,59842	2014-09-02	2014-09-17	None	0	NA	NA	Hafen	BS	253
RHF-03	Rheinhafen Kleinhuenigen - Hafenbecken 2	BGS-BS-BSL-003	2015	2	Without CO2	47,58676	7,59842	2015-07-08	2015-07-22	Culex sp.	NA	NA	Morphology	Hafen	BS	253
RHF-03	Rheinhafen Kleinhuenigen - Hafenbecken 2	BGS-BS-BSL-003	2016	5	Without CO2	47,58676	7,59842	2016-08-17	2016-08-30	Not identified	1	NA	Morphology	Hafen	BS	253
RHF-03	Rheinhafen Kleinhuenigen - Hafenbecken 2	BGS-BS-BSL-003	2016	6	Without CO2	47,58676	7,59842	2016-08-30	2016-09-12	Not identified	1	NA	Morphology	Hafen	BS	253
RHF-03	Rheinhafen Kleinhuenigen - Hafenbecken 2	BGS-BS-BSL-003	2015	1	Without CO2	47,58676	7,59842	2015-06-24	2015-07-08	Culex sp.	NA	NA	Morphology	Hafen	BS	253
RHF-03	Rheinhafen Kleinhuenigen - Hafenbecken 2	BGS-BS-BSL-003	2014	5	Without CO2	47,58676	7,59842	2014-08-20	2014-09-02	Culex hortensis	1	Female	Morphology	Hafen	BS	253
RHF-03	Rheinhafen Kleinhuenigen - Hafenbecken 2	BGS-BS-BSL-003	2018	2	Without CO2	47,58676	7,59842	NA	NA	None	0	NA	NA	Hafen	BS	253
RHF-03	Rheinhafen Kleinhuenigen - Hafenbecken 2	BGS-BS-BSL-003	2014	5	Without CO2	47,58676	7,59842	2014-08-20	2014-09-02	Culex pipiens/torrentium	8	Female	Morphology	Hafen	BS	253
RHF-03	Rheinhafen Kleinhuenigen - Hafenbecken 2	BGS-BS-BSL-003	2018	3	Without CO2	47,58676	7,59842	NA	NA	None	0	NA	NA	Hafen	BS	253
RHF-03	Rheinhafen Kleinhuenigen - Hafenbecken 2	BGS-BS-BSL-003	2018	4	Without CO2	47,58676	7,59842	NA	NA	None	0	NA	NA	Hafen	BS	253
RHF-03	Rheinhafen Kleinhuenigen - Hafenbecken 2	BGS-BS-BSL-003	2018	5	Without CO2	47,58676	7,59842	NA	NA	None	0	NA	NA	Hafen	BS	253
RHF-03	Rheinhafen Kleinhuenigen - Hafenbecken 2	BGS-BS-BSL-003	2016	4	Without CO2	47,58676	7,59842	2016-08-03	2016-08-17	Not identified	1	NA	Morphology	Hafen	BS	253
RHF-03	Rheinhafen Kleinhuenigen - Hafenbecken 2	BGS-BS-BSL-003	2017	5	Without CO2	47,58676	7,59842	2017-08-14	2017-08-28	Not identified	197	NA	Morphology	Hafen	BS	253
RHF-03	Rheinhafen Kleinhuenigen - Hafenbecken 2	BGS-BS-BSL-003	2014	2	Without CO2	47,58676	7,59842	2014-07-08	2014-07-22	Culex pipiens/torrentium	3	Male	Morphology	Hafen	BS	253
RHF-03	Rheinhafen Kleinhuenigen - Hafenbecken 2	BGS-BS-BSL-003	2017	6	Without CO2	47,58676	7,59842	2017-08-28	2017-09-11	Not identified	46	NA	Morphology	Hafen	BS	253
RHF-03	Rheinhafen Kleinhuenigen - Hafenbecken 2	BGS-BS-BSL-003	2015	3	Without CO2	47,58676	7,59842	2015-07-22	2015-08-05	Culex sp.	NA	NA	Morphology	Hafen	BS	253
RHF-03	Rheinhafen Kleinhuenigen - Hafenbecken 2	BGS-BS-BSL-003	2015	4	Without CO2	47,58676	7,59842	2015-08-05	2015-08-19	Culex sp.	NA	NA	Morphology	Hafen	BS	253
RHF-03	Rheinhafen Kleinhuenigen - Hafenbecken 2	BGS-BS-BSL-003	2015	5	Without CO2	47,58676	7,59842	2015-08-19	2015-09-02	Culex sp.	NA	NA	Morphology	Hafen	BS	253
RHF-03	Rheinhafen Kleinhuenigen - Hafenbecken 2	BGS-BS-BSL-003	2015	5	Without CO2	47,58676	7,59842	2015-08-19	2015-09-02	Anopheles sp.	NA	NA	Morphology	Hafen	BS	253
RHF-03	Rheinhafen Kleinhuenigen - Hafenbecken 2	BGS-BS-BSL-003	2015	6	Without CO2	47,58676	7,59842	2015-09-02	2015-09-16	Culex sp.	NA	NA	Morphology	Hafen	BS	253
RHF-03	Rheinhafen Kleinhuenigen - Hafenbecken 2	BGS-BS-BSL-003	2015	6	Without CO2	47,58676	7,59842	2015-09-02	2015-09-16	Anopheles sp.	NA	NA	Morphology	Hafen	BS	253
RHF-03	Rheinhafen Kleinhuenigen - Hafenbecken 2	BGS-BS-BSL-003	2016	1	Without CO2	47,58676	7,59842	2016-03-30	2016-07-06	Not identified	1	NA	Morphology	Hafen	BS	253
RHF-03	Rheinhafen Kleinhuenigen - Hafenbecken 2	BGS-BS-BSL-003	2016	2	Without CO2	47,58676	7,59842	2016-07-06	2016-07-20	Not identified	1	NA	Morphology	Hafen	BS	253
RHF-03	Rheinhafen Kleinhuenigen - Hafenbecken 2	BGS-BS-BSL-003	2016	3	Without CO2	47,58676	7,59842	2016-07-20	2016-08-03	Not identified	1	NA	Morphology	Hafen	BS	253
RHF-03	Rheinhafen Kleinhuenigen - Hafenbecken 2	BGS-BS-BSL-003	2018	1	Without CO2	47,58676	7,59842	NA	NA	None	0	NA	NA	Hafen	BS	253
RHF-03	Rheinhafen Kleinhuenigen - Hafenbecken 2	BGS-BS-BSL-003	2014	3	Without CO2	47,58676	7,59842	2014-07-22	2014-08-05	Culex pipiens/torrentium	2	Male	Morphology	Hafen	BS	253
RHF-03	Rheinhafen Kleinhuenigen - Hafenbecken 2	BGS-BS-BSL-003	2014	4	Without CO2	47,58676	7,59842	2014-08-05	2014-08-20	None	0	NA	NA	Hafen	BS	253
